# Supplementary material for: Mutant lpa1 Analysis of ZmLPA1 Gene Regulates Maize Leaf-Angle Development through the Auxin Pathway
Source: Int J Mol Sci. 2022 Apr 28;23(9):4886. doi: 10.3390/ijms23094886 (PMC9102400; doi:10.3390/ijms23094886)
Supplement: Supplementary file 1 [file ijms-23-04886-s001.zip › Supplementary Table S1.xlsx]

## Sheet: Sheet1
Supplementary Table 1 DEGs regulated in B73 leaf occipital under 100 μmol·L-1 IAA treatment

## Sheet: Sheet2
Supplementary Table S1 DEGs regulated in B73 leaf occipital under 100 μmol·L-1 IAA treatment
Gene ID	B73_CK FPKM	B73_100I FPKM	log2(B73_100I/B73_CK)	Qvalue(B73_CK-vs-B73_100I)	Pvalue(B73_CK-vs-B73_100I)
100280201	0	4.836	10.584	1.30688e-115	3.57127e-116
BGI_novel_G001161	0	1.41	9.69911	3.87342e-72	1.60076e-72
BGI_novel_G001003	0	0.633	9.68617	1.22702e-71	5.10628e-72
BGI_novel_G002163	0	0.243	9.57373	2.01284e-67	8.84973e-68
BGI_novel_G000995	0	0.49	9.29589	5.40261e-58	2.67153e-58
BGI_novel_G003493	0	0.77	9.18797	1.10814e-54	5.71174e-55
BGI_novel_G001763	0	1.28	9.1625	6.28161e-54	3.27939e-54
BGI_novel_G001762	0	0.97	8.78754	6.51135e-44	3.95045e-44
BGI_novel_G001209	0.006	2.696	8.68825	2.58735e-81	9.62259e-82
109941485	0	4.45	8.66757	4.19607e-41	2.66146e-41
BGI_novel_G003806	0	2.456	8.64449	1.39114e-40	8.89504e-41
BGI_novel_G003672	0	1.31	8.46918	7.77403e-37	5.32634e-37
103648234	0	0.683	8.30599	1.19506e-33	8.71024e-34
BGI_novel_G001006	0	0.193	7.95785	1.01943e-27	8.43246e-28
BGI_novel_G003565	0	0.45	7.8071	1.76978e-25	1.54601e-25
BGI_novel_G004348	0	1.013	7.80437	1.93537e-25	1.69252e-25
103655129	0	3.693	7.74239	1.42937e-24	1.27445e-24
BGI_novel_G003373	0	0.946	7.64413	2.95179e-23	2.73029e-23
BGI_novel_G003371	0	0.33	7.56073	3.41209e-22	3.24357e-22
BGI_novel_G003673	0	0.3	7.52578	9.18666e-22	8.85174e-22
BGI_novel_G001617	0	0.533	7.49611	2.10453e-21	2.04535e-21
BGI_novel_G004349	0	0.776	7.48218	3.08934e-21	3.01633e-21
BGI_novel_G001581	0	1.303	7.44475	8.53788e-21	8.44195e-21
BGI_novel_G001244	0.003	0.393	7.42787	2.92853e-56	1.4813e-56
BGI_novel_G002778	0	2.176	7.2977	3.79666e-19	3.94511e-19
BGI_novel_G000756	0.003	0.623	7.26513	2.52532e-29	2.01305e-29
103641507	0.036	5.08	7.18222	1.61178e-98	5.05903e-99
103635591	0.026	3.773	7.12973	3.55826e-79	1.35643e-79
BGI_novel_G000571	0	0.206	7.10885	3.23305e-17	3.55054e-17
BGI_novel_G004230	0	0.523	7.06497	8.46829e-17	9.45734e-17
BGI_novel_G001718	0	0.773	7.02464	2.01795e-16	2.27908e-16
BGI_novel_G001069	0	0.473	6.96253	7.38474e-16	8.50058e-16
BGI_novel_G001992	0	0.586	6.8893	3.20953e-15	3.78813e-15
BGI_novel_G000760	0	0.236	6.84923	7.00535e-15	8.36482e-15
103629213	0.016	0.896	6.80046	3.79534e-27	3.18444e-27
103631449	0	0.786	6.76718	3.28525e-14	4.00951e-14
109944443	0	0.9	6.74863	4.61766e-14	5.65837e-14
BGI_novel_G000705	0	0.216	6.7432	5.09575e-14	6.25347e-14
BGI_novel_G003372	0	0.31	6.70327	1.04175e-13	1.2939e-13
BGI_novel_G002217	0	0.936	6.67933	1.58621e-13	1.98507e-13
BGI_novel_G000899	0.01	1.093	6.66968	5.4497e-30	4.27897e-30
BGI_novel_G000617	0	1.736	6.65384	2.46841e-13	3.11179e-13
BGI_novel_G000661	0	0.343	6.63727	3.2748e-13	4.1532e-13
109941714	0	1.53	6.627	3.90157e-13	4.96017e-13
BGI_novel_G002687	0	0.936	6.58093	8.43713e-13	1.08643e-12
BGI_novel_G001879	0.016	1.633	6.55145	2.19985e-23	2.02655e-23
103648084	0.02	1.69	6.53328	2.5398e-108	7.35574e-109
BGI_novel_G001001	0.003	0.403	6.5053	7.8626e-57	3.94679e-57
100282012	0	0.746	6.47238	4.80124e-12	6.36718e-12
BGI_novel_G000135	0	0.07	6.42913	9.32506e-12	1.25e-11
103628897	0	0.936	6.36385	2.45659e-11	3.35469e-11
107403238	0.086	6.933	6.35925	8.17638e-97	2.60571e-97
BGI_novel_G004347	0	0.35	6.34715	3.12835e-11	4.29343e-11
BGI_novel_G000616	0.01	0.85	6.31662	2.67588e-20	2.68299e-20
103654935	0	0.456	6.2977	6.32685e-11	8.792e-11
BGI_novel_G000573	0	0.113	6.28879	7.16602e-11	9.98189e-11
100277286	0	0.53	6.26022	1.06327e-10	1.49336e-10
BGI_novel_G001976	0	1.616	6.22991	1.60491e-10	2.27328e-10
BGI_novel_G004023	0	0.056	6.17378	3.38405e-10	4.85666e-10
109944911	0	0.496	6.16448	3.81866e-10	5.49468e-10
100193729	0.066	4.89	6.16041	1.84516e-140	4.1943e-141
109939282	0.563	40.233	6.15273	0	0
103641151	0	0.123	6.13372	5.66914e-10	8.2252e-10
BGI_novel_G000269	0	0.203	6.10568	8.07878e-10	1.18085e-09
103644394	0	0.526	6.04748	1.65557e-09	2.4558e-09
BGI_novel_G000156	0.01	0.576	6.02598	5.04467e-17	5.58588e-17
109941874	0	0.616	6.02576	2.14797e-09	3.20733e-09
BGI_novel_G000175	0	1.153	5.96789	4.23483e-09	6.42705e-09
103647452	0	0.383	5.91918	7.37002e-09	1.13317e-08
BGI_novel_G001720	0.01	0.673	5.89819	4.69616e-08	7.54475e-08
109942392	0	0.9	5.87474	1.20767e-08	1.87504e-08
103637909	0	0.416	5.87027	1.26829e-08	1.97106e-08
BGI_novel_G004231	0	2.256	5.85074	1.56495e-08	2.44799e-08
BGI_novel_G003798	0	1.493	5.83094	1.93464e-08	3.04174e-08
103629301	0.13	7.323	5.77946	1.03465e-168	1.96931e-169
103636273	0	1.03	5.7757	3.45386e-08	5.50167e-08
103627316	0	0.45	5.76718	3.76837e-08	6.01835e-08
103654479	0	0.113	5.76718	3.76837e-08	6.01835e-08
103635347	0.023	1.35	5.72241	2.25066e-36	1.5555e-36
103626509	0	0.19	5.71273	6.52885e-08	1.05666e-07
103631519	0.04	2.073	5.70689	5.05753e-14	6.20547e-14
BGI_novel_G002153	0	0.02	5.68811	8.33165e-08	1.35503e-07
BGI_novel_G000413	0.053	2.606	5.66089	1.63532e-48	9.24343e-49
BGI_novel_G002124	0	0.096	5.65095	1.19393e-07	1.95898e-07
100273916	0.103	5.013	5.63378	1.3691e-152	2.86927e-153
BGI_novel_G002458	0	1.226	5.63053	1.44881e-07	2.39049e-07
BGI_novel_G002476	0.063	3.173	5.61937	6.63483e-25	5.87674e-25
BGI_novel_G000403	0.073	3.55	5.5785	5.72021e-13	7.31261e-13
100383587	0.416	19.773	5.57843	0	0
109942295	0	0.243	5.55641	2.87551e-07	4.8284e-07
100281760	0	0.153	5.53586	3.46149e-07	5.83602e-07
100284872	0	0.19	5.53586	3.46149e-07	5.83602e-07
103639239	0.013	0.603	5.52345	5.51948e-16	6.32634e-16
542585	0.19	8.826	5.51818	3.9752e-269	4.63916e-270
BGI_novel_G004078	0.026	1.193	5.51538	4.14052e-19	4.30551e-19
BGI_novel_G000619	0	0.373	5.49836	4.81825e-07	8.19816e-07
BGI_novel_G000994	0.003	0.153	5.44765	1.18403e-21	1.14491e-21
BGI_novel_G002430	0	1.743	5.44458	7.64797e-07	1.31763e-06
BGI_novel_G003526	0	0.126	5.42711	8.86315e-07	1.53239e-06
BGI_novel_G000519	0	0.116	5.40941	1.0273e-06	1.78262e-06
100194130	0.673	27.936	5.3994	0	0
109945333	0.01	0.386	5.39887	0.000461129	0.000977685
103652321	0.003	0.246	5.36279	1.61007e-07	2.66534e-07
BGI_novel_G000618	0.013	0.446	5.28898	5.74494e-20	5.81914e-20
103626123	1.146	44.66	5.28553	0	0
BGI_novel_G003388	0	0.146	5.26174	3.30806e-06	5.93088e-06
103628666	0	0.13	5.25566	3.46362e-06	6.21792e-06
BGI_novel_G002707	0.06	2.243	5.21548	6.42819e-11	8.93627e-11
103636932	0	0.506	5.1774	6.15904e-06	1.12522e-05
103640108	0.006	0.266	5.17291	8.3428e-11	1.16603e-10
BGI_novel_G002764	0	0.226	5.1498	7.49534e-06	1.37801e-05
BGI_novel_G004191	0	0.12	5.11914	9.29155e-06	1.71907e-05
BGI_novel_G001847	0.393	13.68	5.11146	3.26793e-273	3.75438e-274
BGI_novel_G001496	0.03	1	5.05794	1.64752e-20	1.64256e-20
103644863	0	0.366	5.02486	1.75546e-05	3.30995e-05
100193918	0.11	3.366	5.02352	1.58337e-61	7.47425e-62
109946045	0	0.516	4.97762	2.37647e-05	4.53343e-05
103644042	0	0.123	4.93068	3.19442e-05	6.14221e-05
100277584	0	0.1	4.91918	3.43142e-05	6.60786e-05
109939472	0	0.186	4.91918	3.43142e-05	6.60786e-05
109945350	0	0.766	4.91918	3.43142e-05	6.60786e-05
100273512	0.036	1.023	4.90711	3.46756e-29	2.77156e-29
103648179	0.01	0.33	4.90388	3.64222e-07	6.14852e-07
103642093	0	0.236	4.88611	4.19638e-05	8.13119e-05
BGI_novel_G003652	0	0.09	4.88611	4.19638e-05	8.13119e-05
103633216	0.04	0.706	4.87881	2.65594e-35	1.87421e-35
BGI_novel_G001296	0.023	0.66	4.87027	1.93028e-08	3.03451e-08
103653129	0	0.423	4.86529	4.74892e-05	9.24546e-05
BGI_novel_G002143	0.043	1.246	4.84518	7.12424e-15	8.50831e-15
BGI_novel_G000580	0.02	0.563	4.83299	3.34999e-24	3.01519e-24
100275893	0	0.27	4.81965	6.20642e-05	0.000121838
100415938	0	0.216	4.81965	6.20642e-05	0.000121838
103625904	0.01	0.266	4.81965	3.45902e-08	5.51136e-08
BGI_novel_G000068	0	0.093	4.81345	6.43152e-05	0.000126415
100501834	0.06	1.636	4.7884	4.44741e-33	3.27479e-33
103654250	0	0.13	4.78101	7.72925e-05	0.000152997
BGI_novel_G002272	0	0.083	4.77038	8.20501e-05	0.00016273
BGI_novel_G004368	0.056	1.566	4.76878	6.09597e-08	9.85165e-08
BGI_novel_G002688	0.026	0.69	4.74301	3.02273e-08	4.7994e-08
109939231	0.026	0.736	4.74076	8.27806e-08	1.34613e-07
BGI_novel_G002964	0.023	0.633	4.74021	2.19379e-09	3.27716e-09
BGI_novel_G004146	0	0.41	4.73912	9.76132e-05	0.00019466
BGI_novel_G000013	0	0.01	4.73367	0.000100572	0.000200777
103628886	0	0.14	4.71273	0.000112695	0.000225852
103649439	0	0.07	4.71273	0.000112695	0.000225852
103649564	0	0.14	4.71273	0.000112695	0.000225852
BGI_novel_G001074	0	0.14	4.71273	0.000112695	0.000225852
109944972	0	0.293	4.70717	0.000116112	0.000232965
103634350	0.063	1.62	4.70346	5.85163e-37	3.99546e-37
BGI_novel_G000996	0.013	0.313	4.69085	2.03809e-42	1.26745e-42
103642249	0.106	2.926	4.68661	1.60517e-104	4.7981e-105
BGI_novel_G003747	0.053	1.39	4.67279	1.69328e-07	2.80634e-07
103631077	0.02	0.47	4.65673	1.99781e-07	3.32322e-07
BGI_novel_G004070	0.046	1.08	4.65665	5.28715e-47	3.06026e-47
103643618	0.006	0.113	4.65615	2.00965e-07	3.34336e-07
103638283	0.186	4.666	4.62258	1.25728e-21	1.21601e-21
BGI_novel_G004086	0	0.286	4.61992	0.000183132	0.000373872
BGI_novel_G000042	0	0.056	4.61042	0.000192197	0.000393036
BGI_novel_G001255	0.033	0.826	4.60172	1.55607e-66	6.91797e-67
BGI_novel_G001646	0.053	1.326	4.59754	1.37467e-35	9.64914e-36
100282331	0	0.196	4.59726	0.000205348	0.000421026
103637090	0	0.74	4.59726	0.000205348	0.000421026
103641948	0	0.066	4.59726	0.000205348	0.000421026
103645987	0	0.086	4.59726	0.000205348	0.000421026
100281693	1.383	32.35	4.59495	0	0
BGI_novel_G003247	0.13	3.156	4.57858	2.53896e-54	1.31654e-54
BGI_novel_G001990	0.05	1.153	4.54586	2.32458e-17	2.54168e-17
BGI_novel_G003668	0.303	6.98	4.53888	1.9002e-76	7.46301e-77
109942357	0	0.226	4.53334	0.000281118	0.000583408
100284667	0.01	0.233	4.51479	4.42706e-07	7.51458e-07
103631222	0	0.613	4.50286	0.000324617	0.000678573
100285354	0.163	3.626	4.50058	8.42049e-47	4.89186e-47
109939474	0	0.13	4.50029	0.000328584	0.000687183
BGI_novel_G001700	0	0.326	4.49772	0.000332567	0.000695903
100382045	0.2	5.98	4.49537	7.71294e-258	9.47103e-259
103645999	0.05	1.12	4.48865	2.84708e-08	4.51473e-08
109945948	0	0.146	4.47957	0.000362193	0.00076018
100304262	0	0.11	4.47172	0.00037561	0.000789544
BGI_novel_G000591	0	0.746	4.47172	0.00037561	0.000789544
BGI_novel_G001431	0	0.623	4.47172	0.00037561	0.000789544
100285801	0.32	7.163	4.46096	1.5434e-144	3.42257e-145
103626754	0	0.076	4.45192	0.000411245	0.000868098
BGI_novel_G001991	0	0.11	4.4399	0.000434236	0.000918996
100278307	0.63	13.76	4.4374	1.19232e-139	2.72687e-140
100283639	0.01	0.24	4.40461	2.15033e-06	3.81135e-06
103630375	0.03	0.61	4.40461	2.15033e-06	3.81135e-06
BGI_novel_G003859	0.09	1.9	4.40461	1.03467e-15	1.19931e-15
BGI_novel_G004176	0.023	0.45	4.40461	2.15033e-06	3.81135e-06
103649655	0.52	11.08	4.39716	4.05135e-172	7.55963e-173
BGI_novel_G001567	0.28	5.81	4.38546	2.53915e-95	8.18692e-96
103634292	0.003	0.076	4.37741	0.000514544	0.00109638
103648160	0	0.096	4.3642	0.000607427	0.00130325
BGI_novel_G004254	0.33	6.896	4.36173	1.14691e-28	9.27981e-29
BGI_novel_G002174	0.01	0.236	4.34342	4.17489e-11	5.75695e-11
100191575	0	0.093	4.33422	0.000691159	0.00148999
100283263	0	0.163	4.33422	0.000691159	0.00148999
103635535	0	0.153	4.33422	0.000691159	0.00148999
103638674	0	0.143	4.33422	0.000691159	0.00148999
109945620	0	0.16	4.33422	0.000691159	0.00148999
BGI_novel_G001849	0	0.663	4.33422	0.000691159	0.00148999
BGI_novel_G000914	0.03	0.596	4.32803	8.91611e-05	0.000177376
103627555	0	0.103	4.32554	0.000717301	0.00154819
100286041	0.06	1.25	4.32243	7.27822e-15	8.69609e-15
103631743	0.07	1.383	4.31346	6.06976e-32	4.58485e-32
BGI_novel_G003015	0	0.036	4.30655	0.000776415	0.00168233
BGI_novel_G003551	0.02	0.38	4.26022	7.10544e-06	1.30382e-05
BGI_novel_G003465	0.04	0.753	4.25876	6.97761e-34	5.06032e-34
BGI_novel_G000938	0.163	3	4.22635	4.96028e-209	7.59642e-210
BGI_novel_G004220	0.036	0.713	4.22133	1.52078e-20	1.51393e-20
100279027	1.286	23.75	4.20308	0	0
100284430	0.01	0.176	4.18222	1.29552e-05	2.41945e-05
100382284	0.03	0.58	4.18222	1.59034e-09	2.357e-09
103627981	0.026	0.416	4.13786	3.02674e-09	4.5593e-09
109945006	0.133	2.36	4.13485	9.03724e-91	3.04714e-91
BGI_novel_G002992	0.076	1.366	4.11967	3.50385e-31	2.68149e-31
103632375	0.046	0.61	4.10755	6.4628e-37	4.41621e-37
100279249	0.02	0.366	4.09976	1.221e-12	1.58166e-12
103633203	0.166	2.916	4.09622	3.57857e-88	1.24256e-88
BGI_novel_G003645	0.01	0.153	4.03872	1.22981e-06	2.14402e-06
103646416	0.406	6.593	4.03701	1.02881e-27	8.51115e-28
103640860	11.863	192.97	4.03003	0	0
BGI_novel_G003675	0.06	1.013	4.02886	2.35407e-23	2.17038e-23
BGI_novel_G001249	0.073	1.133	4.01229	4.32153e-05	8.38569e-05
BGI_novel_G001421	0.03	0.463	4.01229	1.36054e-18	1.43453e-18
BGI_novel_G004042	0.026	0.463	4.01229	4.32153e-05	8.38569e-05
109940853	0.056	0.896	3.98805	1.53512e-21	1.48851e-21
103634662	0.02	0.316	3.97577	0.000558705	0.00119472
BGI_novel_G000665	0.07	1.056	3.97577	1.22866e-22	1.15682e-22
BGI_novel_G003232	0.036	0.596	3.96649	1.00847e-14	1.21053e-14
100501519	0.25	3.32	3.93918	2.48929e-137	5.77288e-138
100273195	0.55	8.38	3.93588	7.93633e-200	1.2663e-200
100272950	0.006	0.096	3.91918	7.90517e-05	0.000156614
100274871	0.013	0.223	3.91918	5.57084e-08	8.98156e-08
100281648	10.79	158.773	3.90359	0	0
BGI_novel_G003671	0.176	2.616	3.90067	3.44754e-167	6.64666e-168
BGI_novel_G000270	0.023	0.363	3.88926	4.47439e-14	5.48041e-14
103637391	0.093	1.333	3.88204	6.30392e-06	1.1525e-05
BGI_novel_G003413	0.256	3.79	3.88063	1.34442e-16	1.50876e-16
100382264	0.013	0.203	3.81965	0.000144893	0.000293095
BGI_novel_G004211	0.033	0.5	3.81965	0.000144893	0.000293095
100281016	8.86	122.32	3.79607	0	0
100303778	0.05	0.676	3.78932	8.26826e-07	1.42662e-06
103652236	0.426	5.963	3.78387	1.77917e-51	9.6059e-52
103651553	0.013	0.19	3.7629	0.000200939	0.000411471
BGI_novel_G002488	0.2	2.706	3.72739	1.14112e-30	8.83055e-31
100193956	0.03	0.313	3.71273	5.99374e-07	1.02591e-06
103637438	0.01	0.133	3.71273	0.000265501	0.00054958
103633553	4.196	51.833	3.70607	0	0
BGI_novel_G003364	0.14	1.83	3.6726	2.74444e-09	4.12467e-09
BGI_novel_G003908	0.043	0.54	3.66698	1.89116e-09	2.81436e-09
BGI_novel_G000073	0.093	1.146	3.65858	9.01417e-19	9.46392e-19
100281265	3.046	39.69	3.65849	0	0
BGI_novel_G000469	0.11	1.393	3.65596	3.34983e-09	5.05527e-09
100277429	0.443	5.583	3.65311	1.84472e-48	1.04389e-48
109943770	0.153	1.92	3.64359	5.51044e-17	6.10809e-17
100278809	0.46	5.826	3.63738	2.9702e-217	4.35826e-218
100383126	0.83	10.1	3.62722	0	0
BGI_novel_G000321	0.09	1.13	3.6145	4.04776e-16	4.62174e-16
103636133	0.053	0.643	3.61433	2.02536e-18	2.14828e-18
100278398	0.006	0.1	3.59726	0.000485678	0.00103238
103652020	0.013	0.18	3.59726	0.000485678	0.00103238
BGI_novel_G000657	0.023	0.286	3.59726	0.000485678	0.00103238
103651563	0.056	0.676	3.58434	2.05231e-05	3.89181e-05
BGI_novel_G003086	0.133	1.58	3.57396	7.49089e-26	6.48448e-26
BGI_novel_G004036	0.026	0.303	3.56852	1.29774e-08	2.01863e-08
100280395	0.03	0.37	3.55661	1.53682e-08	2.403e-08
103640084	0.066	0.793	3.55661	4.44167e-22	4.24129e-22
103633022	0.026	0.313	3.53586	3.55184e-06	6.38198e-06
BGI_novel_G000134	0.02	0.21	3.53452	1.03487e-25	8.99374e-26
103648077	0.053	0.656	3.53102	2.10371e-30	1.63582e-30
BGI_novel_G000332	0.526	6.146	3.52114	4.95948e-38	3.32005e-38
109946007	0.12	1.006	3.51286	2.17995e-49	1.21565e-49
100383250	1.15	12.98	3.51133	0	0
100304182	0.026	0.303	3.50622	1.97946e-07	3.29207e-07
100275767	0.106	1.186	3.50415	1.44724e-27	1.20222e-27
BGI_novel_G004316	0.046	0.523	3.4897	0.000364172	0.00076445
103630762	0.39	4.42	3.48442	1.78584e-153	3.72164e-154
103626043	0.716	7.87	3.47569	1.06587e-277	1.20289e-278
BGI_novel_G001525	0.1	1.143	3.47393	3.45679e-14	4.22145e-14
101027108	0.006	0.103	3.47172	0.000890897	0.00194248
103648354	0.006	0.063	3.47172	0.000890897	0.00194248
103654522	0.003	0.043	3.47172	0.000890897	0.00194248
BGI_novel_G003637	0.06	0.666	3.4691	0.000901758	0.00196722
BGI_novel_G002683	0.126	1.353	3.45305	3.44369e-10	4.94446e-10
100285543	0.033	0.36	3.42733	8.93343e-08	1.4548e-07
BGI_novel_G001371	0.16	1.68	3.4072	4.10276e-10	5.91136e-10
100278634	1.453	15.33	3.40014	8.25199e-152	1.73997e-152
103639485	0.113	1.22	3.39608	8.11938e-44	4.93126e-44
BGI_novel_G003550	0.053	0.55	3.39476	2.17726e-15	2.55487e-15
100383025	0.05	0.53	3.38733	3.20921e-17	3.52332e-17
109941768	0.013	0.14	3.37957	0.000561599	0.00120109
100280163	3.6	37.336	3.37832	0	0
103633230	0.04	0.44	3.37151	1.0914e-22	1.02653e-22
103628015	0.006	0.076	3.36341	0.000271811	0.000563396
103636499	0.213	1.833	3.35807	1.56777e-35	1.10146e-35
103626649	0.596	5.98	3.34022	5.1676e-46	3.03303e-46
BGI_novel_G003510	0.366	3.703	3.31782	4.40285e-33	3.24151e-33
100279302	0.056	0.543	3.31183	6.47035e-21	6.37414e-21
BGI_novel_G000258	0.326	3.306	3.30352	1.29945e-35	9.11836e-36
BGI_novel_G001660	0.046	0.45	3.29981	6.48757e-18	6.9943e-18
BGI_novel_G001346	0.07	0.706	3.28183	5.34715e-07	9.12665e-07
BGI_novel_G000106	1.44	14.13	3.26574	2.73785e-264	3.26244e-265
BGI_novel_G000307	0.04	0.366	3.26022	3.76246e-05	7.26627e-05
BGI_novel_G001323	0.243	2.383	3.2506	1.30062e-17	1.41305e-17
103645239	0.033	0.293	3.25049	1.38276e-05	2.58786e-05
606403	16.306	152.953	3.24807	0	0
BGI_novel_G001279	0.083	0.8	3.24076	7.14062e-12	9.5329e-12
100276888	0.626	5.886	3.23936	5.26894e-57	2.63978e-57
100277188	11.033	101.993	3.23717	0	0
100282750	4.73	44.323	3.23311	0	0
103653449	0.12	1.16	3.22554	5.83801e-43	3.59434e-43
103650617	0.36	3.273	3.22019	7.31087e-43	4.5074e-43
542005	0.47	4.36	3.21989	2.74124e-36	1.89895e-36
100216773	12.556	115.713	3.21245	0	0
100276064	0.083	0.866	3.21177	7.59588e-15	9.0805e-15
542209	0.753	6.906	3.207	7.25523e-177	1.31503e-177
103642813	0.023	0.236	3.20301	4.82362e-15	5.72929e-15
100279044	2.936	26.266	3.18222	3.48648e-220	5.05248e-221
100280469	0.04	0.346	3.18222	1.63967e-06	2.88116e-06
BGI_novel_G000866	0.196	1.736	3.17676	4.92249e-18	5.28698e-18
103626303	1.98	17.94	3.17326	0	0
BGI_novel_G001416	1.413	12.663	3.14738	2.79123e-232	3.85105e-233
BGI_novel_G004184	0.12	1.1	3.14615	1.44405e-15	1.68354e-15
100191569	2.313	20.566	3.13782	1.87376e-168	3.57445e-169
BGI_novel_G001266	0.326	2.833	3.13037	6.31462e-16	7.25256e-16
BGI_novel_G000753	0.13	1.12	3.12777	7.97636e-20	8.10752e-20
100279229	0.336	2.903	3.12688	1.02176e-94	3.31409e-95
103641047	0.316	2.743	3.1238	9.58657e-23	9.00348e-23
103638827	0.526	4.526	3.12332	3.70988e-39	2.43595e-39
100281231	0.796	6.816	3.12113	1.20917e-101	3.69971e-102
103650717	7.076	61.166	3.12064	0	0
100191881	0.023	0.206	3.09976	0.000121277	0.000243807
100280726	0.013	0.096	3.09976	0.000121277	0.000243807
BGI_novel_G002246	0.11	0.966	3.09976	0.000121277	0.000243807
BGI_novel_G004099	0.053	0.453	3.09976	0.000121277	0.000243807
BGI_novel_G002884	0.25	2.15	3.09922	2.42695e-06	4.31486e-06
103636298	1.353	11.366	3.09061	9.27084e-177	1.68432e-177
100281688	0.033	0.273	3.08268	5.78122e-09	8.83513e-09
103628395	0.053	0.466	3.08039	4.73367e-06	8.58038e-06
100274211	1.08	8.55	3.07135	3.51495e-202	5.54074e-203
109943549	0.163	1.33	3.07077	1.14884e-66	5.10017e-67
100382139	1.153	9.283	3.06949	2.34256e-194	3.83035e-195
103646142	0.336	2.8	3.06815	1.09422e-28	8.84529e-29
100275253	0.04	0.32	3.05669	2.28381e-07	3.81094e-07
100278155	0.013	0.116	3.01229	0.000216917	0.000445524
100384163	0.02	0.163	3.01229	0.000216917	0.000445524
100285725	30.523	192.103	3.00714	0	0
103627244	7.926	63.153	2.99831	0	0
BGI_novel_G000658	0.05	0.41	2.98412	0.000466781	0.000990467
100279141	24.19	193.433	2.97945	0	0
103645896	0.013	0.12	2.97308	1.21446e-05	2.26496e-05
103646787	0.023	0.29	2.97245	2.1898e-08	3.45327e-08
103649646	0.183	1.423	2.97081	6.16258e-38	4.13664e-38
103642011	0.033	0.246	2.96677	5.08868e-06	9.24129e-06
100194181	0.106	0.803	2.96649	3.92778e-17	4.32565e-17
100415939	0.726	5.66	2.95507	1.4404e-58	7.09029e-59
103627198	0.023	0.193	2.95089	1.62978e-05	3.06632e-05
103632579	0.036	0.286	2.95089	1.62978e-05	3.06632e-05
BGI_novel_G003217	0.08	0.613	2.94922	7.06539e-17	7.8619e-17
103639513	0.17	1.323	2.94121	5.48739e-18	5.90251e-18
BGI_novel_G000817	0.433	3.316	2.93902	2.16339e-19	2.2311e-19
BGI_novel_G000377	0.156	1.22	2.93844	2.30366e-14	2.79724e-14
103646973	0.09	0.686	2.93829	5.5523e-08	8.95107e-08
103638967	0.216	1.67	2.93499	2.67312e-25	2.34713e-25
100192793	1.116	8.383	2.92483	1.01178e-105	3.00166e-106
100285615	1.893	14.076	2.92355	3.02466e-109	8.68564e-110
100280776	0.383	2.913	2.91918	1.57099e-11	2.12653e-11
100284591	0.04	0.296	2.91918	1.25241e-06	2.18476e-06
103630211	0.02	0.153	2.91918	0.000386078	0.000812414
103640406	0.076	0.56	2.91918	1.57099e-11	2.12653e-11
BGI_novel_G000557	0.063	0.466	2.91918	1.25241e-06	2.18476e-06
BGI_novel_G000604	0.063	0.483	2.91918	0.000386078	0.000812414
BGI_novel_G000865	0.086	0.623	2.91481	0.000222751	0.000458255
BGI_novel_G002154	0.016	0.126	2.90788	8.70717e-28	7.18934e-28
103649447	0.353	2.65	2.90662	1.44458e-130	3.53074e-131
BGI_novel_G003674	0.016	0.11	2.90331	0.000412154	0.000870148
BGI_novel_G000739	3.64	27.356	2.90157	0	0
101202726	0.03	0.24	2.88676	2.87523e-05	5.51101e-05
103633307	0.066	0.486	2.88676	6.34187e-16	7.28453e-16
109943737	0.053	0.396	2.88676	2.87523e-05	5.51101e-05
BGI_novel_G000474	0.24	1.773	2.88414	3.50014e-11	4.81342e-11
100285223	0.086	0.686	2.88019	1.73317e-13	2.17176e-13
103655163	0.51	3.633	2.87986	8.01021e-14	9.90625e-14
BGI_novel_G004339	0.2	1.48	2.86457	2.02191e-09	3.01521e-09
BGI_novel_G002582	0.706	5.08	2.85847	3.62643e-61	1.71843e-61
BGI_novel_G004227	0.073	0.533	2.85593	1.72175e-36	1.18738e-36
BGI_novel_G002483	0.306	2.253	2.84301	2.80965e-07	4.71452e-07
BGI_novel_G000171	0.306	2.176	2.84272	7.59177e-36	5.30775e-36
BGI_novel_G001254	0.053	0.39	2.84176	5.38475e-29	4.32408e-29
100381903	0.8	5.813	2.83785	4.51179e-52	2.4186e-52
BGI_novel_G001252	0.23	1.66	2.83713	2.06575e-97	6.54575e-98
103650939	0.79	5.623	2.83396	1.89426e-97	6.00031e-98
103649220	0.143	0.996	2.83222	1.37651e-19	1.41048e-19
BGI_novel_G001497	0.096	0.69	2.82773	1.10227e-05	2.04888e-05
100384844	0.08	0.573	2.82248	1.36017e-10	1.92008e-10
100273006	0.083	0.413	2.81965	2.32055e-08	3.66515e-08
103642208	0.02	0.14	2.81965	0.000685888	0.0014776
BGI_novel_G004079	0.026	0.19	2.81965	5.06094e-05	9.87996e-05
BGI_novel_G002669	0.29	2.05	2.80329	9.10167e-12	1.21937e-11
109942262	0.166	1.136	2.80079	1.88179e-25	1.64506e-25
103654817	0.14	0.963	2.78488	3.62317e-27	3.03882e-27
BGI_novel_G004039	0.086	0.603	2.78165	1.30518e-13	1.62891e-13
100274353	14.363	98.456	2.77387	0	0
100281391	5.306	35.613	2.77075	0	0
109940967	0.033	0.226	2.76779	0.000190968	0.000390441
100273291	0.076	0.52	2.76718	4.3489e-10	6.27716e-10
100277384	0.473	3.23	2.76565	5.00095e-38	3.34888e-38
100383717	1.066	7.673	2.76042	3.28105e-163	6.47644e-164
100217165	0.72	4.863	2.75412	2.03991e-77	7.93979e-78
BGI_novel_G002210	0.053	0.37	2.75396	3.50294e-05	6.7512e-05
103651458	3.83	25.653	2.74976	0	0
103650854	1.306	8.763	2.74359	2.23593e-156	4.57119e-157
100275681	0.326	2.126	2.73578	6.75341e-45	4.03019e-45
BGI_novel_G000738	4.75	31.823	2.73572	0	0
103651550	0.206	1.376	2.72834	9.83055e-16	1.13916e-15
100274442	0.963	6.256	2.71828	4.34295e-101	1.33531e-101
100192089	7.436	49.453	2.713	0	0
100280743	0.21	1.383	2.71273	1.53499e-13	1.91999e-13
BGI_novel_G003038	0.323	2.17	2.7107	3.95716e-15	4.69083e-15
BGI_novel_G003188	0.226	1.493	2.69268	0.000613431	0.00131653
103632841	5.046	32.6	2.69177	0	0
109939238	0.11	0.72	2.68472	2.23466e-09	3.34036e-09
109942025	0.183	1.166	2.67879	2.58198e-42	1.60871e-42
103641779	1.193	6.886	2.67864	0	0
103649672	0.01	0.073	2.67526	0.000155249	0.00031474
606405	88.26	559.796	2.67391	0	0
100191598	4.26	26.783	2.67235	2.94814e-197	4.76384e-198
100285362	7.253	45.203	2.66035	0	0
BGI_novel_G003661	0.466	3.003	2.65995	1.66948e-17	1.81861e-17
103653602	0.116	0.686	2.65773	1.02051e-23	9.31171e-24
BGI_novel_G001710	0.096	0.626	2.65626	1.31313e-06	2.2932e-06
109943986	0.193	1.22	2.65384	9.85898e-25	8.75779e-25
100381655	1.81	11.32	2.65081	3.48943e-219	5.06794e-220
BGI_novel_G004145	0.156	1.006	2.64936	3.45704e-10	4.96437e-10
100382896	40.45	250.986	2.64572	0	0
100277143	1.966	12.276	2.64365	4.98609e-48	2.8391e-48
103651291	1.886	11.783	2.63788	7.03395e-291	7.58486e-292
BGI_novel_G002775	0.276	1.753	2.63408	5.70377e-05	0.000111678
100280539	2.143	13.433	2.63266	6.36331e-146	1.39614e-146
109941497	0.213	1.346	2.6312	4.85404e-08	7.80153e-08
BGI_novel_G004041	0.073	0.463	2.62683	2.85862e-06	5.1034e-06
103626173	0.573	3.53	2.62621	1.39647e-67	6.12634e-68
103626994	0.34	2.056	2.62474	5.84237e-48	3.33167e-48
BGI_novel_G000128	0.04	0.246	2.61476	9.68135e-09	1.49714e-08
103630534	0.266	1.636	2.60767	7.50187e-22	7.21154e-22
BGI_novel_G001295	0.11	0.68	2.60716	3.0044e-07	5.04867e-07
107403146	0.573	3.48	2.60704	1.88293e-44	1.13212e-44
100285736	1.213	7.396	2.60653	1.39189e-136	3.24577e-137
103650039	0.006	0.056	2.60302	0.00072953	0.00157599
BGI_novel_G001618	0.33	1.953	2.6021	9.71536e-48	5.56209e-48
BGI_novel_G001647	0.236	1.48	2.60062	4.55858e-32	3.43654e-32
100192853	0.12	0.72	2.59726	2.84622e-11	3.89893e-11
103642040	0.09	0.546	2.59726	4.62994e-06	8.3884e-06
BGI_novel_G000380	0.076	0.483	2.59726	3.5056e-05	6.75671e-05
100384585	0.193	1.166	2.59382	7.87285e-26	6.82017e-26
103632998	1.573	10.523	2.58889	0	0
BGI_novel_G000268	0.04	0.26	2.5829	4.53813e-11	6.2719e-11
103634467	0.81	4.923	2.58268	4.05949e-128	1.00781e-128
BGI_novel_G000882	0.793	4.623	2.58023	1.09665e-13	1.36409e-13
BGI_novel_G000074	0.48	2.86	2.57953	1.7826e-23	1.63951e-23
BGI_novel_G000473	0.113	0.68	2.57157	1.26476e-07	2.07776e-07
BGI_novel_G000663	0.11	0.66	2.57056	5.43257e-11	7.52665e-11
100191535	0.056	0.31	2.56249	1.42371e-07	2.34771e-07
BGI_novel_G002682	0.093	0.57	2.55959	8.73644e-07	1.50983e-06
100286151	0.903	5.33	2.55249	6.3992e-51	3.48165e-51
103654657	2.18	12.773	2.54964	1.65272e-147	3.58023e-148
100192491	0.066	0.39	2.54383	5.92908e-06	1.08106e-05
100272924	0.066	0.383	2.54322	2.53397e-08	4.01009e-08
100275469	4.616	26.67	2.54165	0	0
BGI_novel_G002686	0.273	1.623	2.54043	1.19131e-10	1.67738e-10
BGI_novel_G000273	0.096	0.573	2.5384	0.000431409	0.000912876
103645645	0.056	0.333	2.53428	0.000133456	0.000269005
103643134	0.856	4.966	2.53367	7.75563e-163	1.53171e-163
BGI_novel_G003783	0.186	1.093	2.53303	2.2257e-49	1.2414e-49
103637029	1.383	7.973	2.52559	5.20504e-182	9.18949e-183
103635867	2.636	15.09	2.52368	2.49159e-190	4.16723e-191
100037740	0.08	0.446	2.51587	1.37731e-08	2.14594e-08
100191623	0.033	0.19	2.51479	0.00046581	0.000988158
100284875	0.023	0.15	2.51479	0.00046581	0.000988158
100285407	0.036	0.21	2.51479	1.80945e-06	3.18916e-06
103633052	0.02	0.11	2.51479	0.00046581	0.000988158
103635130	0.02	0.133	2.51479	0.00046581	0.000988158
100278463	4.46	25.023	2.51453	1.10348e-252	1.38213e-253
109945918	3.86	16.506	2.51447	2.76283e-244	3.61109e-245
732839	0.063	0.373	2.50706	2.3803e-10	3.3973e-10
100191682	1.523	8.623	2.50636	5.59222e-182	9.87903e-183
109939618	0.033	0.18	2.50539	1.53331e-05	2.87944e-05
100284541	0.07	0.4	2.49772	1.35932e-05	2.5421e-05
100281800	6.773	37.87	2.47806	0	0
103648820	0.333	1.866	2.47046	3.92922e-21	3.8477e-21
BGI_novel_G000692	1.116	6.093	2.46601	7.10859e-19	7.4382e-19
100282963	0.19	1.25	2.45919	7.61244e-21	7.51308e-21
103625765	5.02	27.146	2.45699	1.12937e-244	1.46888e-245
100191910	0.066	0.346	2.45287	6.99681e-07	1.20268e-06
100286024	0.16	0.876	2.45087	1.16462e-15	1.35279e-15
100274423	2.473	13.633	2.44628	5.04657e-151	1.06895e-151
103628879	0.026	0.153	2.44525	2.3112e-05	4.40276e-05
BGI_novel_G002776	0.933	5.1	2.43361	9.30444e-40	6.03979e-40
103627704	2.036	10.78	2.42983	1.44153e-78	5.52909e-79
100501625	3.43	18.79	2.42929	1.51788e-262	1.8298e-263
103638591	0.06	0.32	2.42733	0.000801389	0.00173919
103646994	0.05	0.28	2.42733	0.000801389	0.00173919
100501831	0.353	1.88	2.42038	6.08898e-11	8.45756e-11
BGI_novel_G000075	0.373	1.97	2.41627	2.99843e-11	4.11256e-11
100382042	0.273	1.44	2.41317	3.95501e-24	3.56525e-24
103633033	0.076	0.416	2.41222	2.3837e-14	2.89571e-14
100275539	5.796	30.926	2.40781	0	0
BGI_novel_G002555	0.09	0.48	2.40383	1.36318e-06	2.38337e-06
BGI_novel_G003779	0.95	4.946	2.39769	6.25031e-86	2.21633e-86
109944085	0.416	2.206	2.39649	7.23689e-27	6.1107e-27
103652748	1.303	6.933	2.39207	9.70524e-32	7.36206e-32
BGI_novel_G004338	0.03	0.156	2.38926	0.000378351	0.000795427
100278087	0.143	0.746	2.38153	8.80936e-06	1.6275e-05
103644129	1.033	5.37	2.38016	2.09927e-47	1.20879e-47
BGI_novel_G001691	2.776	14.196	2.37759	1.38107e-148	2.96519e-149
BGI_novel_G000470	0.173	0.91	2.37486	1.99301e-06	3.52333e-06
103651033	1.576	8.16	2.36683	4.32555e-71	1.81396e-71
103648003	0.686	3.583	2.36377	5.19523e-59	2.53956e-59
BGI_novel_G002144	0.306	1.596	2.35895	5.66464e-42	3.54209e-42
100274759	3.563	18.036	2.35752	4.90087e-114	1.35653e-114
BGI_novel_G004234	0.18	0.936	2.354	9.03032e-14	1.11871e-13
100277272	0.756	3.856	2.35098	8.26999e-53	4.38196e-53
100280876	0.146	0.753	2.34933	4.30274e-14	5.26787e-14
541881	9.523	48.356	2.34864	0	0
109943313	0.276	1.366	2.34369	4.80407e-06	8.71209e-06
109944336	0.276	1.366	2.34369	4.80407e-06	8.71209e-06
100285512	4.75	23.673	2.33753	0	0
103647886	13.623	68.956	2.33492	0	0
103631736	0.056	0.293	2.33422	6.6343e-05	0.000130536
103632406	0.08	0.403	2.33422	3.34639e-06	6.00173e-06
542506	0.093	0.473	2.33422	1.48351e-05	2.7826e-05
BGI_novel_G001725	0.066	0.333	2.33422	6.6343e-05	0.000130536
103627252	0.413	2.09	2.33275	4.23652e-29	3.39252e-29
100285280	2.406	11.96	2.32357	5.31956e-87	1.86639e-87
103634843	0.53	2.636	2.32084	2.08933e-42	1.29998e-42
100276519	0.68	3.366	2.31185	5.75129e-42	3.5975e-42
100281947	3.51	18.343	2.31161	1.48113e-176	2.69407e-177
109941328	0.306	0.8	2.30972	1.34998e-06	2.36001e-06
100275829	2.49	10.873	2.30872	2.09693e-170	3.95312e-171
BGI_novel_G003317	0.126	0.616	2.30784	2.43783e-05	4.65257e-05
100284778	4.013	19.656	2.30766	6.01314e-177	1.08925e-177
103630076	37.476	184.136	2.30322	0	0
BGI_novel_G000169	0.523	2.563	2.30242	1.15765e-106	3.41339e-107
100277347	15.586	76.996	2.30094	0	0
100277332	3.75	18.546	2.30062	1.71523e-86	6.05464e-87
100501555	0.163	0.776	2.29987	3.70714e-12	4.89048e-12
100286028	0.716	3.453	2.29172	3.45143e-39	2.26256e-39
100283517	0.236	1.156	2.28652	3.41754e-13	4.33642e-13
103627630	0.24	1.186	2.28315	1.54228e-15	1.79955e-15
100193536	0.096	0.466	2.28078	1.31566e-06	2.29777e-06
103641709	23.1	112.33	2.27804	0	0
BGI_novel_G002573	0.61	2.953	2.27533	0.000111517	0.000223317
103643137	6.546	31.143	2.26919	2.81346e-249	3.57803e-250
541731	4.77	22.85	2.26302	0	0
100281413	0.02	0.09	2.26022	0.000503566	0.00107207
103627276	0.16	0.763	2.26022	9.48891e-09	1.46717e-08
103640770	0.073	0.35	2.26022	0.000503566	0.00107207
103650740	0.123	0.6	2.26022	2.10688e-06	3.73253e-06
BGI_novel_G001354	0.153	0.713	2.25946	0.00050622	0.00107789
103643617	7.07	33.713	2.25751	0	0
100274720	0.566	2.786	2.25556	5.71418e-20	5.78738e-20
100277070	0.153	0.723	2.25176	3.86964e-12	5.10899e-12
BGI_novel_G000437	0.58	2.693	2.25136	1.72344e-26	1.46887e-26
100284654	12.93	61.213	2.24728	0	0
100384421	0.37	1.726	2.24676	1.67677e-11	2.27257e-11
BGI_novel_G004279	0.186	0.883	2.24495	1.8097e-07	3.00335e-07
109943540	0.106	0.496	2.24111	0.000194817	0.000398539
100275057	0.256	1.183	2.23469	7.93993e-07	1.36878e-06
109941617	0.056	0.283	2.23362	0.000728585	0.00157379
103653206	1.473	6.996	2.23253	7.88368e-109	2.27231e-109
BGI_novel_G001828	0.043	0.2	2.23106	2.07747e-05	3.9433e-05
103650289	0.206	0.896	2.23045	2.86835e-19	2.96885e-19
103653306	0.08	0.37	2.22559	6.90849e-05	0.000136167
103639336	0.303	1.423	2.22088	1.11528e-26	9.46489e-27
103638821	0.996	4.653	2.21741	3.32942e-61	1.57698e-61
100281236	0.246	1.143	2.21617	3.40345e-17	3.74021e-17
103642018	0.06	0.28	2.21594	0.000643524	0.00138297
100282866	0.76	3.386	2.21393	1.12591e-34	8.04982e-35
103643558	2.62	12.166	2.21393	2.77645e-174	5.11248e-175
103639792	0.056	0.3	2.20945	0.000151064	0.00030595
103635354	0.083	0.386	2.20494	1.54582e-05	2.90343e-05
103640523	0.166	0.726	2.20337	7.74368e-35	5.51658e-35
100272514	0.026	0.153	2.20251	4.46864e-06	8.08994e-06
109946081	0.776	3.576	2.19672	5.67977e-49	3.18553e-49
103636793	0.236	1.053	2.19371	6.51183e-09	9.97882e-09
BGI_novel_G003509	0.196	0.896	2.19228	1.81493e-12	2.36498e-12
103655190	0.183	0.823	2.19177	4.948e-05	9.65154e-05
100191582	0.283	1.29	2.19162	6.30135e-20	6.3915e-20
103653432	0.77	3.443	2.18725	5.43457e-86	1.92591e-86
100216890	2.186	9.916	2.18555	3.02574e-103	9.14468e-104
103632254	0.013	0.07	2.18222	0.000843911	0.00183562
103633673	0.29	1.313	2.18222	5.62925e-25	4.98004e-25
103648302	0.04	0.18	2.18222	6.88639e-05	0.000135724
103650965	0.37	1.696	2.18222	1.31836e-17	1.43261e-17
103629003	1.073	4.783	2.18158	3.94156e-80	1.4857e-80
103625905	2.33	10.573	2.17884	6.66117e-201	1.05786e-201
100284002	5.803	25.97	2.17125	8.68781e-139	1.99157e-139
100284114	5.9	26.126	2.16488	0	0
103642046	16.903	74.393	2.16164	0	0
BGI_novel_G001595	0.193	0.87	2.16073	1.22238e-22	1.15077e-22
100501299	0.07	0.31	2.15913	2.54999e-05	4.8718e-05
100285450	6.613	25.61	2.15799	0	0
BGI_novel_G003323	1.046	4.653	2.15695	7.18915e-46	4.23414e-46
103635052	5.49	24.456	2.15673	0	0
109940126	0.2	0.89	2.15381	9.60709e-13	1.24027e-12
100275867	0.1	0.443	2.1498	0.000308774	0.00064397
BGI_novel_G001352	0.13	0.58	2.14474	2.61768e-08	4.14481e-08
100382714	0.813	4.603	2.14334	3.58466e-87	1.2554e-87
100281076	8.373	36.92	2.14001	0	0
103638029	0.04	0.176	2.13722	9.12073e-09	1.40849e-08
103628274	1.313	5.733	2.13333	4.89771e-52	2.62652e-52
BGI_novel_G003926	0.32	1.39	2.1287	1.3715e-10	1.93652e-10
100194164	1.59	6.84	2.1285	1.73816e-76	6.8173e-77
100275309	27.953	119.966	2.12826	0	0
103626769	0.346	1.483	2.12791	1.17444e-13	1.46348e-13
BGI_novel_G003459	0.243	1.08	2.12777	1.13837e-07	1.86465e-07
100502545	2.706	11.786	2.1256	3.79879e-102	1.15866e-102
BGI_novel_G003630	2.87	12.28	2.1253	5.95957e-135	1.40564e-135
100501174	4.366	17.733	2.12155	0	0
100284088	1.193	4.9	2.11968	2.99608e-55	1.5334e-55
103636558	0.03	0.13	2.11183	4.19994e-05	8.13898e-05
103626074	0.936	3.98	2.10498	7.51946e-56	3.82195e-56
100274575	0.52	2.183	2.09409	5.09397e-30	3.99749e-30
100281912	28.196	118.993	2.09187	0	0
BGI_novel_G003031	0.503	2.173	2.08851	3.08987e-12	4.06561e-12
100281437	7.343	30.936	2.0877	0	0
542561	0.046	0.203	2.08268	0.000509182	0.00108452
103649859	4.826	20.586	2.07794	0	0
107403152	17.463	74.06	2.07676	0	0
100284758	82.256	346.653	2.07654	0	0
541898	7.453	31.183	2.0739	4.61636e-306	4.64737e-307
BGI_novel_G000993	0.2	0.863	2.07148	2.85125e-61	1.34897e-61
103639418	0.236	0.996	2.07131	7.97302e-28	6.57635e-28
BGI_novel_G000666	0.336	1.413	2.07068	3.7456e-13	4.75909e-13
103650605	0.166	0.686	2.06815	1.97014e-10	2.80094e-10
103636106	3.053	12.993	2.06791	8.24126e-210	1.25682e-210
100279748	31.57	132.636	2.06691	0	0
732801	0.063	0.273	2.06596	4.03307e-06	7.27725e-06
103627878	0.183	0.753	2.06454	5.16968e-14	6.34585e-14
100502448	1.666	7.26	2.06326	6.29661e-205	9.79772e-206
103628237	0.443	2.026	2.05794	3.38983e-33	2.4899e-33
100274249	41.743	172.916	2.05623	0	0
100277083	17.893	73.546	2.05187	0	0
103626554	20.656	84.153	2.0465	0	0
BGI_novel_G002470	0.126	0.526	2.04492	3.63082e-07	6.12811e-07
100276373	5.613	23.093	2.04126	3.98129e-299	4.13994e-300
BGI_novel_G000495	0.17	0.686	2.0399	1.15843e-19	1.18466e-19
100281430	0.176	0.733	2.03877	1.29911e-13	1.62119e-13
100279052	20.256	82.373	2.02793	0	0
BGI_novel_G000459	0.42	1.753	2.02538	6.64585e-19	6.94619e-19
BGI_novel_G004084	0.14	0.566	2.02228	3.28338e-17	3.60686e-17
103654246	15.433	62.9	2.0213	0	0
BGI_novel_G003365	0.196	0.79	2.02079	8.26858e-17	9.22724e-17
103652044	0.053	0.21	2.02056	0.000259904	0.000537716
BGI_novel_G002130	0.043	0.176	2.02032	5.53868e-05	0.000108369
100381845	0.463	1.873	2.01326	5.29469e-16	6.06586e-16
103636112	0.043	0.173	2.01229	0.000111812	0.000223944
103640483	0.176	0.723	2.01229	2.1034e-06	3.72614e-06
542251	454.293	1802.75	2.01013	0	0
103644285	67.713	277.116	2.00941	0	0
109943999	0.033	0.133	2.00652	0.000132966	0.000267988
BGI_novel_G000376	0.203	0.823	2.00314	2.27656e-09	3.40445e-09
100284098	17.37	68.776	1.99903	0	0
BGI_novel_G004163	31.37	127.306	1.99731	0	0
100279849	0.13	0.606	1.995	5.6503e-22	5.41593e-22
103644330	4.65	18.583	1.99232	0	0
100279061	2.396	9.396	1.98325	8.63472e-58	4.27992e-58
103635987	23.16	90.97	1.9822	0	0
100275821	0.936	3.716	1.97913	1.91065e-28	1.55206e-28
103641988	0.106	0.416	1.97913	1.12278e-10	1.57849e-10
BGI_novel_G002126	0.09	0.363	1.97622	1.32052e-09	1.94879e-09
109942318	0.123	0.49	1.96901	6.37544e-11	8.86089e-11
100286265	3.816	14.906	1.96795	2.16465e-90	7.33338e-91
BGI_novel_G000374	0.166	0.666	1.96649	6.64937e-05	0.000130839
BGI_novel_G000496	67.526	263.473	1.96647	0	0
100281575	3.656	14.326	1.96562	1.11907e-278	1.25695e-279
BGI_novel_G000732	2.076	8.2	1.9644	1.27246e-18	1.34057e-18
100285777	2.92	10.583	1.9617	4.03206e-136	9.43687e-137
100274968	4.786	18.406	1.95791	3.47316e-89	1.19296e-89
100284942	0.183	0.72	1.95715	1.26438e-09	1.86432e-09
100192922	1.746	6.876	1.9463	1.12897e-96	3.60514e-97
BGI_novel_G000339	1.623	6.336	1.94596	8.87315e-51	4.84379e-51
542631	42.696	164.796	1.94506	0	0
100193673	1.853	7.02	1.94406	3.40715e-37	2.31764e-37
100279381	5.456	20.74	1.943	0	0
100283530	1.136	4.61	1.9411	1.64169e-53	8.62501e-54
100283866	0.343	1.323	1.94074	1.11404e-13	1.38667e-13
100281195	5.56	21.77	1.93984	0	0
103641342	0.346	1.316	1.93829	4.43986e-17	4.90479e-17
BGI_novel_G000236	0.57	2.206	1.93364	3.36852e-28	2.75324e-28
100280186	0.443	1.613	1.93307	2.80052e-16	3.17669e-16
103644199	1.433	5.393	1.92866	2.57722e-70	1.08987e-70
109943041	0.943	3.55	1.92831	1.9971e-33	1.46179e-33
103641198	0.843	3.153	1.92424	4.90215e-16	5.60986e-16
100193828	23.043	87.533	1.92403	0	0
103628875	0.226	0.84	1.92384	3.21929e-14	3.92832e-14
103636028	0.173	0.703	1.92376	1.2016e-09	1.77008e-09
103641866	0.116	0.443	1.92376	1.2016e-09	1.77008e-09
BGI_novel_G004247	0.09	0.343	1.92238	3.66589e-07	6.18965e-07
100275282	14.446	56.966	1.92027	0	0
100382573	0.156	0.606	1.91918	1.00453e-07	1.64123e-07
103651898	1.213	4.563	1.91807	8.34495e-10	1.22047e-09
109943750	3.983	15.103	1.9154	1.77241e-70	7.48012e-71
BGI_novel_G000363	0.66	2.483	1.91269	1.63202e-16	1.83798e-16
100381289	0.276	1.04	1.91041	8.64075e-06	1.5958e-05
100272256	1.753	6.536	1.90976	1.24032e-80	4.63939e-81
BGI_novel_G000245	0.213	0.806	1.90961	0.000588442	0.00126126
100273295	7.353	29.89	1.90748	1.06592e-213	1.59367e-214
100384311	1.496	5.556	1.90561	5.11166e-90	1.73828e-90
100191831	0.08	0.3	1.90538	0.000290139	0.000603276
103632207	0.033	0.116	1.90538	0.000290139	0.000603276
103641577	1.8	6.683	1.90454	7.26821e-50	4.02826e-50
BGI_novel_G002296	0.123	0.473	1.90151	6.35142e-06	1.16153e-05
103640329	0.15	0.57	1.89982	2.32452e-05	4.42862e-05
103639540	67.723	253.52	1.8993	0	0
BGI_novel_G000337	1.703	6.44	1.89867	1.16494e-25	1.01341e-25
100274923	0.983	3.61	1.89682	7.30575e-16	8.4073e-16
100191660	0.293	1.033	1.8961	6.26615e-17	6.95782e-17
100281147	6.146	22.9	1.89601	6.32298e-190	1.06091e-190
100277532	2.526	9.356	1.89571	1.21159e-35	8.49535e-36
103652526	0.576	2.133	1.89435	4.31498e-85	1.53976e-85
103629835	1.393	5.143	1.89365	6.372e-70	2.70961e-70
103633389	0.183	0.666	1.89365	1.33762e-08	2.08266e-08
100282452	0.863	3.216	1.892	9.60695e-11	1.34559e-10
103627746	0.18	0.683	1.89099	6.95975e-13	8.92921e-13
100280792	3.213	11.75	1.88781	3.8984e-135	9.17404e-136
100272449	0.063	0.23	1.88676	0.000793653	0.00172127
BGI_novel_G004203	0.216	0.813	1.88676	5.11892e-06	9.29729e-06
103643437	0.796	2.943	1.88388	1.09545e-28	8.85642e-29
100275364	3.553	13.026	1.88386	6.01418e-61	2.85761e-61
103648085	0.1	0.37	1.8835	1.87941e-17	2.0489e-17
103649324	0.23	0.846	1.87935	7.03276e-07	1.20916e-06
100281591	1.353	5.013	1.87623	9.06097e-72	3.76494e-72
103649584	1.803	6.633	1.87572	5.37949e-56	2.72909e-56
100276522	0.283	1.033	1.87359	2.8972e-12	3.8056e-12
103637567	1.14	1.953	1.87229	1.00687e-21	9.71019e-22
103634944	1.436	5.186	1.87068	1.65117e-44	9.91888e-45
BGI_novel_G004358	0.17	0.613	1.87027	6.51809e-13	8.35699e-13
103645068	0.703	2.56	1.86843	1.75322e-05	3.30517e-05
BGI_novel_G000126	0.09	0.336	1.8661	1.27548e-07	2.09633e-07
103640885	2.953	10.693	1.8651	7.95254e-65	3.60438e-65
BGI_novel_G001070	0.243	0.886	1.86452	1.36482e-13	1.70406e-13
103654233	1.023	3.653	1.85838	3.81577e-16	4.35074e-16
541780	2.34	8.426	1.85465	2.35195e-185	4.0845e-186
100037792	47.926	172.916	1.85413	0	0
103648298	0.693	1.723	1.85306	4.16663e-23	3.87045e-23
103626026	0.373	1.34	1.85299	1.93584e-20	1.93271e-20
100273706	2.683	9.74	1.84932	7.05957e-76	2.79829e-76
103653528	6.096	21.806	1.8487	8.25849e-171	1.55512e-171
100275322	10.316	37.316	1.84754	1.2669e-156	2.58331e-157
541873	18.29	65.566	1.84743	0	0
100273211	78.916	283.666	1.84705	0	0
100274874	8.17	29.78	1.84686	0	0
107275242	0.136	0.546	1.84628	1.66449e-09	2.46993e-09
100279456	0.083	0.293	1.84518	3.95742e-07	6.69752e-07
BGI_novel_G001673	0.226	0.81	1.84237	9.98408e-05	0.000199263
103653357	0.04	0.143	1.84207	0.000310362	0.000647449
103647544	0.073	0.256	1.8416	0.00018933	0.00038697
103640825	0.106	0.383	1.83958	0.000759943	0.00164534
BGI_novel_G003431	0.306	1.086	1.83826	2.16894e-05	4.12295e-05
103626125	677.933	2429.91	1.83579	0	0
109941188	0.223	0.78	1.8333	2.10074e-05	3.98904e-05
BGI_novel_G000733	1.306	4.683	1.8328	3.74373e-31	2.86587e-31
103643528	0.183	0.656	1.83247	2.51067e-12	3.28928e-12
103638752	1.403	4.956	1.83172	4.78368e-52	2.56486e-52
100285261	0.123	0.583	1.83105	1.2716e-13	1.58619e-13
BGI_novel_G002092	0.626	2.216	1.83023	1.33781e-33	9.75638e-34
103645040	4.01	13.046	1.8271	7.88997e-214	1.17711e-214
541647	7.823	26.623	1.82587	0	0
103640386	0.786	4.906	1.8237	8.52545e-34	6.19651e-34
100194132	7.34	25.773	1.82322	3.01627e-263	3.61353e-264
100191283	28.86	102.4	1.82308	0	0
BGI_novel_G003532	0.606	2.16	1.82221	2.0699e-17	2.25967e-17
100384370	0.906	2.816	1.82021	1.14631e-71	4.76918e-72
103634980	0.076	0.263	1.81965	0.000270185	0.000559881
541893	0.113	0.396	1.81965	0.000270185	0.000559881
100277398	88.793	306.833	1.81963	0	0
109943123	3.456	12.126	1.81932	3.01919e-207	4.64956e-208
100283965	4.51	15.746	1.81816	3.60534e-180	6.42687e-181
BGI_novel_G001015	1.03	3.603	1.81794	1.08046e-54	5.56794e-55
100193498	1.943	6.823	1.81477	1.66059e-42	1.0302e-42
103653753	0.126	0.456	1.81432	2.34063e-06	4.15839e-06
100280003	2.636	9.2	1.80973	5.46976e-88	1.90448e-88
103644073	2.15	7.426	1.80782	2.05535e-68	8.92462e-69
100279865	0.263	0.936	1.80697	2.42138e-17	2.64907e-17
100273773	0.296	1.016	1.80671	6.1007e-12	8.12828e-12
103636185	5.246	18.226	1.80543	0	0
103644069	1.803	6.203	1.80504	1.09305e-122	2.83977e-123
BGI_novel_G000623	0.456	1.57	1.80498	4.13094e-32	3.1093e-32
107546781	0.14	0.486	1.80371	7.48112e-06	1.37524e-05
541670	3.22	11.456	1.80252	1.42215e-146	3.10507e-147
100192110	56.163	195.01	1.80252	0	0
BGI_novel_G000576	0.493	1.733	1.80251	0.00045695	0.000968581
103635843	2.043	7.09	1.79973	4.84716e-103	1.46806e-103
100280561	2.073	7.253	1.79728	2.01646e-42	1.25378e-42
BGI_novel_G002220	0.233	0.81	1.7952	2.1383e-12	2.7923e-12
109943658	4.056	13.956	1.79209	2.09113e-95	6.73568e-96
103641516	10.693	35.74	1.79127	0	0
BGI_novel_G001061	0.04	0.14	1.79027	0.000992277	0.00217424
100278939	1.863	6.383	1.78906	6.01496e-46	3.53294e-46
BGI_novel_G003865	0.103	0.346	1.78873	2.90969e-12	3.82293e-12
103638131	4.486	15.306	1.78862	9.09478e-89	3.13652e-89
100281009	175.633	599.3	1.78053	0	0
103629935	0.653	2.243	1.77841	4.0653e-91	1.36725e-91
BGI_novel_G003782	2.023	6.883	1.77727	1.37467e-190	2.29035e-191
100281141	22.676	76.873	1.77543	0	0
103647804	0.28	0.963	1.77168	8.59099e-27	7.27244e-27
103633091	7.586	25.813	1.77089	1.40481e-226	1.98625e-227
100284091	32.436	110.61	1.76788	0	0
100283872	0.073	0.25	1.76718	0.000425035	0.00089848
100274526	139.623	471.193	1.76264	0	0
103654530	2.296	7.71	1.76232	1.659e-47	9.53688e-48
606425	218.68	741.713	1.7616	0	0
103626138	0.286	0.97	1.75772	8.87617e-07	1.53474e-06
103635853	0.15	0.516	1.75529	1.38348e-08	2.15585e-08
109943773	1.8	6.083	1.7549	6.4702e-77	2.52664e-77
BGI_novel_G000999	0.196	0.67	1.75456	6.04262e-36	4.21692e-36
103634603	120.42	404.556	1.75191	0	0
103651041	1.063	3.576	1.75054	9.13888e-35	6.52418e-35
100283863	0.073	0.24	1.74926	0.00024703	0.000510051
103650970	1.113	3.746	1.74926	9.32529e-30	7.35787e-30
100284519	10.663	35.636	1.74699	0	0
542127	250.876	831.796	1.74628	0	0
100193646	2.226	7.383	1.74555	1.59847e-69	6.84001e-70
541842	27.363	91.4	1.74454	0	0
103650490	36.063	138.95	1.74185	0	0
100193331	7.016	23.55	1.74152	2.51055e-265	2.97548e-266
BGI_novel_G002451	1.283	4.293	1.74148	2.44489e-75	9.74597e-76
103647034	3.833	12.713	1.74003	8.65121e-128	2.15422e-128
103643961	0.07	0.273	1.73908	5.92304e-06	1.07989e-05
100274659	2.686	8.896	1.73892	6.37833e-38	4.28283e-38
103654258	4.26	14.41	1.73447	9.4848e-248	1.21536e-248
BGI_novel_G002411	0.353	1.17	1.73364	4.02334e-33	2.95952e-33
BGI_novel_G000009	0.926	3.113	1.73122	4.08924e-84	1.47363e-84
103654528	4.363	14.273	1.73068	2.688e-205	4.17975e-206
103640757	0.42	1.363	1.72916	4.00243e-16	4.56912e-16
BGI_novel_G002377	0.823	2.73	1.72772	5.99619e-53	3.17267e-53
103641865	0.173	0.573	1.72654	8.39198e-11	1.17299e-10
109943953	1.636	6.3	1.72553	3.60063e-73	1.47148e-73
BGI_novel_G000943	4.93	16.293	1.72547	2.67168e-25	2.34557e-25
100285622	0.433	1.41	1.72343	3.51785e-19	3.65164e-19
103649587	2.506	8.23	1.72238	8.50231e-111	2.41063e-111
100280732	27.333	89.486	1.71876	0	0
100280483	18.493	59.756	1.71632	0	0
103651345	4.383	12.2	1.71538	4.36604e-145	9.63529e-146
100276191	7.73	25.366	1.71463	1.11419e-163	2.19096e-164
103651182	0.673	2.206	1.71273	1.13221e-32	8.4167e-33
100383654	5.88	19.293	1.71178	1.04011e-162	2.05751e-163
732819	17.74	57.13	1.71117	0	0
103633249	301.343	990.72	1.71078	0	0
100281003	0.73	2.436	1.7097	1.44385e-12	1.87541e-12
100383532	3.75	12.036	1.70724	6.83701e-118	1.83911e-118
100277636	1.266	4.123	1.70708	3.73466e-50	2.06068e-50
103632943	4.076	13.213	1.70689	0	0
100281087	148.783	477.983	1.70621	0	0
542400	15.39	49.83	1.7034	0	0
100282067	43.976	143.693	1.70118	0	0
103636357	1.093	3.51	1.70035	7.00289e-36	4.89005e-36
BGI_novel_G000875	0.233	0.766	1.70035	0.000384477	0.000808882
103635525	0.753	2.443	1.69925	1.12817e-14	1.35651e-14
100194162	3.15	10.166	1.69735	3.67753e-109	1.05722e-109
BGI_novel_G000235	0.54	1.77	1.69656	6.75417e-46	3.97434e-46
100280842	11.64	37.526	1.6951	1.27756e-205	1.98246e-206
103654454	1.56	5.02	1.6951	2.04837e-88	7.09487e-89
BGI_novel_G001698	0.803	2.633	1.69481	5.43839e-05	0.000106343
109940580	0.23	0.746	1.69476	0.000270251	0.000560047
109945746	0.31	1.003	1.69252	0.000163898	0.000333204
BGI_novel_G000494	0.326	1.053	1.69071	1.55632e-16	1.75123e-16
103627547	0.11	0.363	1.69037	0.000222686	0.000458097
BGI_novel_G000998	0.763	2.483	1.68974	2.13416e-123	5.50125e-124
100285182	1.386	4.466	1.68918	3.27107e-42	2.0398e-42
103627258	32.933	105.973	1.68898	0	0
103636454	0.266	0.87	1.68745	5.15349e-10	7.46383e-10
100272451	2.05	6.636	1.68689	1.16767e-70	4.92043e-71
542630	1.56	4.976	1.68569	1.74385e-32	1.30177e-32
103630314	0.193	0.613	1.68386	2.23626e-08	3.5282e-08
103645245	0.15	0.483	1.68214	0.000129157	0.000260119
100284919	1.616	5.153	1.67995	1.97844e-31	1.50881e-31
100283961	46.423	148.52	1.67943	0	0
BGI_novel_G001465	0.11	0.35	1.67526	5.00515e-08	8.05027e-08
100280022	1.063	3.36	1.6738	8.14231e-29	6.56979e-29
100280765	1.23	3.89	1.67361	1.07364e-25	9.33411e-26
103645089	1.513	4.846	1.67162	5.79641e-32	4.37714e-32
103634152	4.463	14.07	1.67024	2.38601e-154	4.94942e-155
103648339	0.23	0.733	1.67015	6.63079e-06	1.21439e-05
100284713	13.473	43.033	1.6697	0	0
103640554	0.533	1.713	1.6695	2.39014e-23	2.20415e-23
100382664	1	3.15	1.66941	2.20229e-45	1.30507e-45
100285647	14.026	44.586	1.66614	1.07411e-243	1.40848e-244
BGI_novel_G004166	0.19	0.603	1.66451	1.98975e-06	3.51715e-06
103631469	1.13	2.303	1.66398	1.83305e-09	2.72554e-09
BGI_novel_G002159	1.1	3.463	1.6627	0	0
103643930	1.023	3.22	1.66211	1.3262e-16	1.48804e-16
103629542	36.343	113.793	1.66166	0	0
103651266	0.386	1.213	1.66139	2.22977e-07	3.71956e-07
100384424	0.986	3.143	1.65866	2.56179e-19	2.64799e-19
100502383	5.59	17.443	1.65861	8.86468e-109	2.55695e-109
100501536	22.266	70.013	1.65825	0	0
100216654	4.493	14.236	1.65625	4.68773e-149	1.00346e-149
103642284	0.14	0.44	1.65501	2.05762e-11	2.79997e-11
100277515	0.526	1.656	1.65434	5.67244e-58	2.80738e-58
107403159	21.293	67.14	1.65317	0	0
109940736	2.646	8.2	1.65119	1.12759e-45	6.66156e-46
100286255	0.323	1	1.64972	1.53809e-08	2.40515e-08
103632890	0.803	2.553	1.64972	1.42214e-44	8.53699e-45
109940986	17.113	53.053	1.64932	0	0
100274216	4.656	14.59	1.64749	1.16271e-116	3.15494e-117
BGI_novel_G003789	0.353	1.093	1.6465	9.35469e-14	1.1596e-13
100280810	0.36	1.11	1.64624	5.31897e-08	8.56639e-08
100284558	4.223	13.293	1.64456	8.23999e-126	2.08264e-126
103650969	0.516	1.62	1.64456	9.96854e-12	1.33807e-11
BGI_novel_G003955	0.58	1.836	1.64456	0.00034315	0.000719001
BGI_novel_G002705	0.216	0.67	1.64376	4.88245e-05	9.51951e-05
103627487	11.78	36.683	1.64261	1.11377e-125	2.81622e-126
100279537	0.463	1.45	1.64234	2.15945e-17	2.35835e-17
100281699	16.58	51.49	1.64069	0	0
103643155	2.096	6.56	1.63923	1.82162e-68	7.90585e-69
109617030	2.313	7.18	1.63682	1.80068e-47	1.03571e-47
103650973	2.186	6.026	1.63443	2.4162e-42	1.50491e-42
100285613	1.036	3.28	1.63245	4.16897e-28	3.4155e-28
100274857	2.133	6.656	1.63205	3.86515e-88	1.34372e-88
103631041	0.966	3.01	1.63114	1.1918e-24	1.06021e-24
100191982	1.54	4.73	1.6307	4.10959e-50	2.27107e-50
BGI_novel_G004260	0.16	0.496	1.63059	0.00083101	0.00180631
103649942	0.533	1.693	1.62967	1.42346e-31	1.08344e-31
100273327	9.966	30.773	1.62762	9.69138e-218	1.41376e-218
103648159	0.13	0.406	1.627	1.30952e-05	2.44645e-05
100037813	12.46	38.473	1.62595	1.01182e-89	3.4527e-90
109939722	2.146	6.683	1.62386	1.31456e-51	7.08619e-52
103638130	24.346	73.373	1.62292	7.2855e-229	1.01841e-229
103625838	2.73	8.423	1.62027	4.75431e-76	1.8769e-76
BGI_novel_G003214	1.563	4.853	1.61764	1.2367e-90	4.17645e-91
100275352	5.776	17.63	1.61752	2.07415e-91	6.95807e-92
100502222	13.43	40.496	1.61722	1.32152e-274	1.50693e-275
103644989	1.216	3.756	1.61607	3.76292e-92	1.25147e-92
100285462	2.043	6.273	1.61536	4.32262e-33	3.18198e-33
100279084	1.433	4.286	1.61113	4.65387e-18	4.9945e-18
103636436	0.423	2.356	1.608	9.38697e-17	1.04934e-16
100193231	5.613	17.1	1.60509	3.27963e-130	8.03684e-131
100273482	125.723	393.88	1.60479	0	0
BGI_novel_G004335	0.17	0.526	1.60474	1.53696e-06	2.69396e-06
542299	8.55	26.14	1.60401	6.03653e-134	1.43863e-134
BGI_novel_G002120	0.04	0.126	1.59935	0.000804614	0.00174627
100275439	9.823	29.683	1.59839	1.46588e-99	4.56819e-100
103638162	0.246	0.736	1.59726	0.000101791	0.00020334
103651127	0.14	0.42	1.59726	0.000525685	0.00112152
BGI_novel_G001818	0.2	0.606	1.59726	0.000175722	0.000358219
100283522	192.353	577.88	1.59706	0	0
103640754	1.066	3.253	1.59543	3.55471e-35	2.51603e-35
100276809	12.956	39.51	1.59441	1.21828e-195	1.98032e-196
BGI_novel_G000624	0.67	2.023	1.59129	8.33403e-28	6.87767e-28
100285316	4.17	12.54	1.59125	5.59819e-75	2.24116e-75
BGI_novel_G003216	0.573	1.746	1.59058	6.17167e-17	6.85225e-17
103651028	3.153	9.483	1.59044	1.18205e-130	2.88401e-131
100277731	1.713	5.16	1.59037	9.34263e-18	1.01013e-17
103638697	0.503	1.533	1.59037	5.84237e-09	8.93107e-09
109939181	1.386	4.163	1.59034	7.08693e-34	5.14263e-34
100384013	28.073	84.3	1.58643	0	0
103653580	29.023	87.363	1.58563	0	0
BGI_novel_G004155	0.386	1.136	1.58035	4.25369e-11	5.86835e-11
BGI_novel_G004319	9.563	28.503	1.58002	0	0
542452	12.163	35.78	1.58	0	0
100192876	3.183	9.533	1.57954	1.67692e-91	5.61653e-92
BGI_novel_G001010	0.623	1.876	1.57642	2.29547e-90	7.78148e-91
100279578	6.39	18.69	1.57286	5.66054e-147	1.23227e-147
103632651	3.986	11.823	1.5728	8.4907e-81	3.17137e-81
100280981	0.31	0.91	1.57172	5.94484e-06	1.08399e-05
103640879	65.783	195.406	1.57104	0	0
100501926	0.2	0.59	1.57029	1.019e-05	1.89095e-05
103627335	3.933	11.71	1.56998	8.09717e-100	2.51816e-100
103631259	0.503	1.48	1.56978	7.83527e-37	5.36998e-37
BGI_novel_G003781	0.68	1.976	1.56823	4.48785e-23	4.1746e-23
100281114	12.67	37.25	1.56713	1.42475e-217	2.08601e-218
541903	4.58	13.573	1.56423	7.44088e-108	2.16615e-108
103642560	0.183	0.543	1.56249	8.94163e-05	0.000177893
103652675	0.24	0.71	1.56163	1.03459e-10	1.45174e-10
542188	9.863	28.89	1.56005	6.72176e-246	8.69211e-247
BGI_novel_G000129	0.153	0.443	1.55982	9.38976e-09	1.45114e-08
541914	1.683	4.963	1.55867	1.02086e-53	5.34807e-54
100281255	121.003	362.356	1.55849	0	0
100286064	31.31	91.663	1.55834	0	0
103646317	2.273	6.66	1.55813	2.09507e-101	6.4237e-102
100283151	27.14	78.696	1.55483	0	0
100382629	9.143	26.753	1.55478	1.20533e-258	1.46977e-259
103630152	0.5	1.45	1.55473	2.5582e-05	4.88805e-05
103632881	0.46	1.35	1.55151	1.71123e-15	2.00051e-15
103649404	0.17	0.493	1.55037	3.3238e-10	4.76878e-10
BGI_novel_G002168	0.413	1.196	1.54981	3.01936e-140	6.88277e-141
100284291	18.803	55.193	1.54957	0	0
100279408	30.046	94.113	1.5491	0	0
103645807	0.153	0.523	1.54835	0.00080095	0.00173798
109944134	0.503	1.48	1.54508	1.52981e-14	1.8481e-14
100273083	0.233	0.686	1.54479	1.06433e-07	1.74087e-07
100277191	5.33	15.6	1.54474	9.85027e-75	3.94763e-75
103641016	0.3	0.713	1.54391	3.94894e-05	7.63527e-05
103654170	1.416	4.093	1.54281	2.21985e-09	3.31774e-09
BGI_novel_G002554	0.806	2.35	1.54185	9.85634e-09	1.52462e-08
BGI_novel_G004202	0.33	0.97	1.5418	2.01711e-17	2.20118e-17
103636198	0.216	0.633	1.54176	5.82679e-13	7.4526e-13
103633564	0.986	2.68	1.53977	1.16186e-28	9.40453e-29
100281225	0.74	2.2	1.53836	2.87122e-12	3.77086e-12
100274899	0.38	1.11	1.53826	2.88266e-12	3.78619e-12
103633578	0.506	1.496	1.53626	3.16226e-13	4.00641e-13
BGI_novel_G003884	1.95	5.726	1.53586	3.71677e-20	3.74095e-20
103627824	3.133	8.89	1.53523	4.44316e-127	1.11303e-127
103644413	0.666	1.52	1.53415	3.55545e-26	3.05231e-26
100272640	5.203	15.046	1.53235	7.03956e-88	2.45407e-88
103650118	58.63	138.29	1.53212	0	0
109944053	18.203	52.49	1.53085	0	0
103636834	0.25	0.703	1.53041	0.000858296	0.00186828
103636442	1.66	4.75	1.53014	2.26667e-65	1.02007e-65
103643462	2.096	5.92	1.53014	3.89041e-97	1.23483e-97
100281339	8.013	23.033	1.52937	1.36172e-203	2.13781e-204
103639562	0.413	1.176	1.52881	9.47583e-08	1.54526e-07
109943985	1.346	3.913	1.52735	8.46312e-62	3.98322e-62
103630730	3.293	9.326	1.52687	6.40135e-45	3.81872e-45
103648196	0.316	0.896	1.52687	4.5533e-06	8.24662e-06
BGI_novel_G002282	0.233	0.66	1.5239	3.83097e-08	6.12078e-08
103641943	2.2	6.353	1.52226	2.27063e-43	1.3873e-43
BGI_novel_G000079	0.066	0.193	1.52207	4.73737e-05	9.22248e-05
100192730	0.083	0.246	1.52131	0.0002327	0.000479543
100281043	6.33	18.133	1.52038	1.04343e-232	1.43739e-233
BGI_novel_G001185	0.256	0.733	1.52026	3.24373e-09	4.89031e-09
109939160	2.066	5.876	1.52018	1.20772e-30	9.34981e-31
103632117	2.766	8.01	1.52017	1.02275e-26	8.67415e-27
103639541	64.66	185.983	1.51974	0	0
103651350	72.48	208.173	1.51843	0	0
BGI_novel_G001469	0.296	0.853	1.51742	3.72156e-10	5.35257e-10
100383037	10.073	28.63	1.51629	0	0
BGI_novel_G004241	0.446	1.273	1.5154	1.02427e-12	1.32309e-12
103633579	1.503	4.286	1.51479	4.58881e-44	2.77717e-44
BGI_novel_G003662	0.95	2.766	1.51479	0.000401758	0.00084747
100273655	5.61	16.063	1.51106	1.48607e-115	4.06253e-116
BGI_novel_G000524	0.223	0.63	1.50813	3.82305e-16	4.35944e-16
100193925	0.183	0.523	1.50706	3.96809e-06	7.15705e-06
100278320	8.446	24.04	1.50585	1.31934e-154	2.73255e-155
100279549	104.716	293.06	1.50571	0	0
103651548	0.32	0.903	1.50417	2.007e-06	3.54957e-06
100274292	106.113	299.083	1.50291	0	0
100272553	44.94	128.976	1.50282	0	0
100278848	0.22	0.63	1.50262	6.79569e-06	1.24546e-05
100502301	24.856	70.596	1.50071	0	0
103628039	12.91	31.453	1.5004	0	0
103626188	3.126	9.003	1.49905	4.18968e-93	1.37997e-93
103636985	0.463	1.28	1.49851	5.27417e-10	7.64144e-10
100281806	263.44	738.306	1.49849	0	0
100192677	0.34	0.963	1.49794	4.92053e-09	7.4919e-09
100281883	15.69	43.706	1.49739	1.07733e-306	1.08227e-307
103655201	0.23	0.646	1.49638	5.7996e-06	1.05671e-05
103630419	0.823	2.34	1.49578	1.06068e-13	1.31786e-13
100283521	0.743	2.09	1.49508	2.19505e-09	3.2795e-09
100283886	2.87	7.926	1.4945	6.2076e-33	4.58681e-33
103632962	0.16	0.413	1.49257	7.58785e-08	1.23154e-07
100501208	0.11	0.316	1.49034	0.000202127	0.000414011
100284063	48.84	138.133	1.48953	0	0
541959	1.336	3.746	1.48911	6.0169e-25	5.32427e-25
542304	370.946	1031	1.48735	0	0
732751	7.976	21.693	1.48719	3.50933e-196	5.69315e-197
542634	14.123	39.47	1.48684	1.19408e-167	2.29318e-168
BGI_novel_G001784	0.263	0.746	1.48622	3.43299e-05	6.61126e-05
100191750	6.853	19.063	1.48598	1.48228e-182	2.60903e-183
100277626	0.946	2.696	1.48566	1.47858e-21	1.43257e-21
BGI_novel_G003522	0.356	1.01	1.48466	2.80671e-06	5.00864e-06
BGI_novel_G000578	0.43	1.176	1.48248	3.76817e-26	3.23614e-26
100272893	4.973	13.733	1.48235	2.32268e-203	3.6514e-204
BGI_novel_G000679	5.043	13.956	1.48041	8.86399e-111	2.51413e-111
100193744	3.14	8.72	1.48001	1.41263e-39	9.18795e-40
100383653	185.29	525.543	1.47965	0	0
BGI_novel_G001126	0.186	0.523	1.47942	5.9008e-05	0.000115662
100273051	3.27	9.12	1.47747	2.92483e-79	1.1134e-79
103638148	29.583	84.53	1.47657	0	0
103651941	1.24	3.38	1.4753	4.04581e-22	3.8568e-22
100278002	1.35	3.746	1.47343	2.881e-16	3.2689e-16
BGI_novel_G001468	0.526	1.483	1.47256	1.29482e-15	1.50597e-15
100273264	2.223	6.223	1.47233	2.49381e-82	9.17075e-83
100383859	0.083	0.156	1.47172	0.000602229	0.00129165
103652163	0.52	1.423	1.47172	1.73223e-05	3.26428e-05
103643191	10.286	27.366	1.47007	8.37816e-124	2.1489e-124
100193078	5.36	14.803	1.46944	2.68661e-55	1.37473e-55
103649813	13.806	37.616	1.46876	1.39785e-125	3.53752e-126
103650928	8.416	20.01	1.46747	5.63498e-123	1.46036e-123
100501320	0.953	2.58	1.46719	8.78644e-35	6.26976e-35
100283108	1.51	4.09	1.46686	7.94921e-12	1.06268e-11
100281734	12.23	33.626	1.46671	0	0
732822	86.44	237.293	1.46563	0	0
100502357	2.726	8.453	1.46557	8.27849e-89	2.85324e-89
100285293	222.24	614.09	1.46494	0	0
100284922	8.223	22.44	1.46111	1.02181e-99	3.17884e-100
100194250	0.533	1.46	1.46075	1.29241e-10	1.82305e-10
100279169	4.476	12.17	1.46075	6.96744e-46	4.10207e-46
BGI_novel_G002379	1.136	3.133	1.46068	3.87318e-25	3.41449e-25
541669	15.453	42.413	1.45994	0	0
100281698	12.816	35.346	1.45828	0	0
100284195	26.843	74.07	1.45806	1.84658e-271	2.13132e-272
100273311	149.016	409.75	1.45691	0	0
BGI_novel_G002073	0.16	0.426	1.45665	2.3637e-09	3.53754e-09
103643412	6.773	18.676	1.45617	0	0
103637006	0.716	1.006	1.45559	4.64938e-13	5.92481e-13
103633193	0.096	0.263	1.45493	8.59094e-08	1.39792e-07
100275177	4.62	12.593	1.45391	1.116e-67	4.88278e-68
BGI_novel_G001471	0.62	1.69	1.44885	7.92344e-05	0.000156985
103625764	0.41	1.693	1.4471	2.91019e-34	2.09498e-34
103641183	0.17	0.466	1.44664	9.02417e-05	0.000179565
103627615	10.573	27.753	1.44441	2.95505e-181	5.23292e-182
100135421	0.99	2.723	1.44414	5.94916e-19	6.20974e-19
100277984	3.016	8.206	1.4426	6.48494e-27	5.46676e-27
100281644	107.503	291.14	1.4414	0	0
103627226	1.656	4.51	1.44083	2.02879e-25	1.7753e-25
100284831	2.053	5.53	1.43971	2.30516e-22	2.18269e-22
103634641	0.11	0.3	1.43856	0.000150582	0.000304926
100273321	20.03	54.446	1.43772	0	0
BGI_novel_G002620	0.833	2.31	1.43764	2.43906e-08	3.85625e-08
BGI_novel_G001482	0.076	0.196	1.43657	0.000133154	0.000268382
BGI_novel_G001186	1.203	3.216	1.43523	2.30304e-32	1.72412e-32
100193657	5.006	12.93	1.4352	3.22481e-130	7.89906e-131
100280736	15.383	40.963	1.43465	0	0
BGI_novel_G001692	14.143	37.383	1.43078	1.28545e-136	2.99343e-137
100277835	1.34	3.603	1.4307	1.78639e-20	1.78178e-20
100193075	6.53	18.3	1.42784	8.62221e-142	1.94612e-142
103645856	4.036	10.84	1.42783	1.69938e-126	4.27518e-127
100273764	9.45	24.093	1.42769	4.14126e-148	8.91351e-149
100272401	0.16	0.426	1.42733	0.000258833	0.000535417
107305677	0.193	0.52	1.42733	1.92299e-06	3.39627e-06
100282059	6.703	17.79	1.42647	1.90407e-41	1.20017e-41
100281295	20.75	54.986	1.42475	3.69982e-267	4.35731e-268
100382256	96.713	258.476	1.42458	0	0
100274815	3.156	8.65	1.4232	4.09462e-92	1.3631e-92
100383578	7.286	22.366	1.42314	4.46064e-150	9.5056e-151
103640688	1.063	2.9	1.41975	2.22747e-30	1.73348e-30
BGI_novel_G002596	3.916	10.483	1.41968	5.05771e-70	2.14586e-70
541841	21.93	58.733	1.41547	1.54672e-289	1.67778e-290
542734	176.923	468.376	1.41532	0	0
100284564	0.643	1.696	1.41505	8.19554e-12	1.09614e-11
100193582	9.01	23.796	1.41483	4.9518e-154	1.02929e-154
103626028	1.57	4.146	1.41288	3.441e-80	1.29592e-80
103651551	0.186	0.566	1.41125	0.000579928	0.00124202
103627663	16.363	44.346	1.40991	0	0
100277646	42.503	113.116	1.40923	0	0
109942358	1.083	2.89	1.40883	1.37617e-12	1.78545e-12
103631431	2.746	7.366	1.40646	7.70946e-33	5.71136e-33
BGI_novel_G000014	5.4	14.286	1.40594	3.24592e-228	4.55123e-229
100502174	0.13	0.27	1.40461	0.000221831	0.000456292
100281010	158.376	418.976	1.40259	0	0
100304242	2.08	5.57	1.40121	4.29785e-144	9.57668e-145
103637631	1.84	4.806	1.39818	3.38979e-51	1.83706e-51
109944874	0.466	1.203	1.39804	2.76508e-10	3.9571e-10
103636274	3.88	10.28	1.3977	3.14078e-131	7.60931e-132
BGI_novel_G001548	0.37	0.98	1.39698	2.98205e-10	4.27176e-10
103653517	33.94	86.546	1.39539	0	0
BGI_novel_G004147	0.96	2.556	1.39381	8.29374e-12	1.10945e-11
109944206	1.073	2.733	1.39316	2.60201e-14	3.16452e-14
100192465	4.54	11.92	1.39266	7.09598e-80	2.68304e-80
100384479	8.896	22.97	1.39202	1.74024e-120	4.58254e-121
100381563	78.476	206.406	1.39165	0	0
BGI_novel_G003047	0.37	0.966	1.39035	3.62067e-08	5.77356e-08
100278780	4.12	10.693	1.38956	7.74232e-31	5.96738e-31
100280896	12.096	31.236	1.38628	3.49153e-219	5.07471e-220
BGI_novel_G003589	6.773	17.723	1.38595	7.80778e-72	3.24255e-72
100285247	77.296	202.766	1.38253	0	0
103631640	14.82	38.316	1.3821	1.75141e-116	4.75795e-117
103650557	1.253	3.186	1.38196	4.84291e-36	3.37192e-36
100280917	155.493	402.513	1.38193	0	0
BGI_novel_G003970	1.103	2.886	1.38044	2.13633e-22	2.02146e-22
103646958	3.386	8.773	1.37969	4.8117e-123	1.24649e-123
BGI_novel_G001005	0.36	0.946	1.37845	1.89194e-33	1.3842e-33
103626034	1.52	3.916	1.37685	4.84802e-22	4.63345e-22
103632927	9.203	24.036	1.37667	4.96684e-93	1.63701e-93
100282274	10.493	26.966	1.37457	7.57023e-96	2.43114e-96
103634596	47.706	123.763	1.37343	0	0
103639416	0.243	0.626	1.3727	1.88638e-13	2.36635e-13
BGI_novel_G001399	1.49	3.866	1.3714	1.93872e-57	9.64477e-58
100502214	0.68	1.76	1.37075	4.87737e-14	5.98234e-14
103634827	102.673	265.52	1.36928	0	0
109941160	1.106	2.843	1.36907	1.81132e-12	2.36009e-12
100285975	2.216	5.593	1.36593	5.4369e-27	4.57514e-27
BGI_novel_G004263	0.42	1.076	1.36593	0.000162007	0.000329065
103629867	4.006	10.216	1.36568	2.75029e-79	1.04667e-79
100275614	12.56	32.183	1.36566	0	0
103651036	0.806	2.08	1.36428	1.38347e-13	1.72765e-13
103654866	0.25	0.646	1.36428	1.15132e-07	1.88636e-07
100277079	15.556	37.916	1.36353	1.12992e-268	1.32348e-269
100285411	0.216	0.56	1.36279	8.07922e-05	0.000160149
103644335	0.976	2.543	1.36003	2.60488e-07	4.36228e-07
100281809	1.003	2.593	1.35653	2.40898e-25	2.11365e-25
100275516	38.73	96.51	1.35535	0	0
100277067	167.4	429.736	1.35339	0	0
BGI_novel_G003124	0.343	0.893	1.35333	0.000557016	0.00119093
BGI_novel_G004320	3.366	8.643	1.35269	3.79054e-28	3.10101e-28
100217239	0.57	1.47	1.35252	6.44751e-09	9.87749e-09
103654853	1.696	4.336	1.3525	4.9748e-85	1.77733e-85
100284205	4.536	11.62	1.35233	2.0982e-59	1.01825e-59
100279819	12.303	31.386	1.35173	1.11763e-253	1.39508e-254
100382444	3.983	9.99	1.35026	9.90775e-75	3.97173e-75
BGI_novel_G002194	0.303	0.78	1.35	0.000289534	0.000601865
100192521	0.886	2.22	1.34741	1.16681e-20	1.15756e-20
100284435	4.823	11.896	1.34724	4.02736e-58	1.98933e-58
100273265	8.873	22.483	1.34682	4.35016e-105	1.29662e-105
100274599	0.73	1.853	1.34528	1.41822e-09	2.09555e-09
103653643	0.53	1.386	1.34528	1.41822e-09	2.09555e-09
100384518	3.026	7.75	1.34527	2.10304e-60	1.00622e-60
109939228	0.443	1.126	1.34377	8.67618e-26	7.52722e-26
100382458	28.393	72.3	1.34315	0	0
100275405	1.303	3.246	1.34294	1.10417e-06	1.9192e-06
542373	40.783	101.72	1.34182	0	0
103627479	2.563	6.563	1.33894	6.64482e-38	4.4639e-38
100383423	26.54	66.233	1.33871	0	0
103650824	6.813	17.233	1.33832	2.67845e-95	8.64179e-96
103643987	5.493	15.376	1.33721	4.26747e-114	1.18075e-114
100191570	13.14	32.826	1.3366	7.16695e-252	9.01505e-253
103645941	7.753	19.583	1.33658	9.21541e-92	3.07964e-92
109940951	0.52	1.31	1.33577	4.38398e-08	7.03011e-08
103651552	0.23	0.583	1.33537	0.000273945	0.000567907
103631598	0.1	0.253	1.33422	0.000956577	0.00209285
100192117	22.306	53.856	1.33391	2.373e-156	4.8565e-157
100273901	1.003	2.316	1.33382	1.67059e-15	1.95123e-15
100272476	4.973	14.056	1.33359	6.73689e-81	2.51487e-81
BGI_novel_G004095	0.123	0.31	1.33329	2.57174e-06	4.57806e-06
103643661	4.736	11.93	1.33248	1.55471e-98	4.87822e-99
103647375	4.496	11.166	1.33152	7.62598e-80	2.88507e-80
103644213	0.536	2.356	1.33109	6.34449e-14	7.81438e-14
103647700	0.293	0.723	1.32933	2.05094e-13	2.57783e-13
103641690	1.9	5.01	1.32888	2.83805e-43	1.73854e-43
100273398	31.916	80.196	1.32685	0	0
100284412	2.036	4.96	1.32595	3.8375e-32	2.8868e-32
109942213	2.473	6.156	1.32553	2.43847e-32	1.82654e-32
103635554	1.06	2.656	1.32534	8.32106e-35	5.93235e-35
100281190	33.53	96.07	1.32488	0	0
100285506	0.63	1.61	1.32446	1.24361e-14	1.4977e-14
100304295	0.796	2.276	1.32202	4.69111e-29	3.76105e-29
BGI_novel_G002155	0.056	0.136	1.32174	5.1458e-12	6.83237e-12
100280939	25.423	62.766	1.32111	0	0
BGI_novel_G000646	0.483	1.17	1.32049	7.08067e-08	1.14793e-07
100304381	3.746	9.346	1.32029	3.0481e-64	1.38901e-64
103647444	0.543	1.343	1.3194	2.29901e-21	2.23681e-21
542165	0.156	0.396	1.31715	1.35299e-06	2.36543e-06
BGI_novel_G002481	0.753	1.89	1.31715	0.000401388	0.000846519
103629612	17.593	43.773	1.3165	0	0
100273147	0.953	2.09	1.31557	2.95348e-17	3.23755e-17
100284907	23.07	57.383	1.31493	4.8479e-300	4.98927e-301
103655502	0.063	0.16	1.31486	0.000810676	0.00176012
BGI_novel_G001095	0.313	0.786	1.31486	0.000810676	0.00176012
BGI_novel_G003927	3.496	8.666	1.31387	6.60769e-67	2.92212e-67
100284252	2.583	6.42	1.31366	1.11713e-47	6.40514e-48
100274294	2.973	7.31	1.31354	1.73691e-39	1.13194e-39
BGI_novel_G000750	1.32	3.29	1.31256	2.79165e-16	3.16633e-16
BGI_novel_G004378	0.683	1.683	1.31242	4.99062e-17	5.52443e-17
542737	39.3	97.486	1.31223	0	0
100383301	27.233	66.93	1.31201	0	0
109940817	1.84	4.586	1.31123	1.34848e-10	1.90343e-10
100279283	0.42	1.05	1.31037	2.35046e-10	3.35319e-10
100382131	29.366	72.21	1.30967	1.12456e-290	1.21504e-291
103632227	0.666	1.626	1.30859	3.42764e-12	4.51517e-12
100383210	0.58	1.45	1.30775	3.02607e-20	3.03864e-20
BGI_novel_G002889	0.253	0.623	1.30775	2.28112e-06	4.05022e-06
100284150	7.153	17.456	1.30421	1.58491e-39	1.03186e-39
100285295	17.5	43.26	1.30361	1.73167e-252	2.1708e-253
103640490	3.833	9.45	1.3026	2.51413e-92	8.3454e-93
100285833	2.006	4.986	1.30209	3.63493e-33	2.67148e-33
100384784	0.29	0.713	1.3018	0.000339921	0.0007122
100501668	1.36	3.356	1.3018	3.09094e-14	3.76873e-14
BGI_novel_G003346	0.61	1.51	1.30103	1.46771e-07	2.42215e-07
100194124	47.21	116.763	1.29928	4.23622e-252	5.31954e-253
100276136	23.823	58.886	1.29826	2.16601e-164	4.23844e-165
100303907	2.426	5.953	1.29793	6.23011e-46	3.66198e-46
BGI_novel_G003809	0.216	0.516	1.2977	0.000686088	0.00147818
100191824	10.873	26.513	1.29763	8.10914e-84	2.93353e-84
100286258	0.776	1.916	1.29547	3.93699e-13	5.00605e-13
103636624	10.343	25.656	1.29445	0	0
103626437	10.713	26.393	1.29432	2.41833e-200	3.84571e-201
100274152	8.416	20.66	1.29375	1.10234e-121	2.88628e-122
100275502	2.303	5.59	1.29297	4.76975e-22	4.55813e-22
BGI_novel_G000964	0.14	0.35	1.2924	0.000143599	0.000290371
100282402	4.846	13.723	1.29228	1.46702e-93	4.8116e-94
103654395	0.583	1.43	1.29101	4.78483e-10	6.91865e-10
BGI_novel_G002107	0.166	0.413	1.29039	5.69576e-06	1.03724e-05
100274191	28.7	71.833	1.28879	0	0
100276695	5.21	12.696	1.28518	1.25568e-50	6.8775e-51
103654129	0.77	1.873	1.2818	9.75488e-27	8.26917e-27
100279841	3.576	8.586	1.28153	7.90132e-79	3.01879e-79
BGI_novel_G001551	0.723	1.776	1.28034	2.43398e-24	2.18319e-24
100191836	54.436	132.203	1.28013	0	0
103626541	3.213	7.896	1.27997	3.81925e-22	3.63879e-22
109940593	1.59	3.84	1.27848	7.86861e-19	8.2427e-19
BGI_novel_G000444	1.086	2.613	1.27716	1.04712e-10	1.47001e-10
BGI_novel_G002675	2.14	5.23	1.27633	3.21358e-35	2.27252e-35
100274035	14.67	35.693	1.27611	1.44972e-223	2.073e-224
100383842	0.34	0.803	1.27533	1.09852e-07	1.7982e-07
100384296	11.586	27.953	1.27491	5.87159e-192	9.71368e-193
BGI_novel_G003037	1.45	3.543	1.27475	4.82843e-08	7.75933e-08
103644290	1.15	2.653	1.27461	9.16432e-37	6.29456e-37
103631209	2.066	4.966	1.27427	8.2178e-48	4.6977e-48
103626765	2.916	7.08	1.27375	8.7072e-32	6.59754e-32
100282477	10.093	24.496	1.27278	1.0046e-75	3.99171e-76
100282080	21.136	51.02	1.27198	0	0
100282601	37.813	90.723	1.27177	0	0
100216661	7.383	17.87	1.27083	5.64436e-89	1.94114e-89
103639836	0.53	1.283	1.26883	1.69928e-05	3.20111e-05
100274354	29.71	74.87	1.26883	0	0
100192349	0.11	0.26	1.26863	0.000488731	0.00103918
100278795	14.983	36.39	1.26775	6.40929e-76	2.53847e-76
103626584	6.683	15.326	1.2677	3.83412e-198	6.1545e-199
103643856	0.056	0.133	1.26736	0.000913319	0.00199332
103651696	0.253	0.603	1.26683	7.75392e-15	9.27275e-15
BGI_novel_G003488	0.506	1.236	1.26605	4.34164e-05	8.42703e-05
109945919	1.776	4.14	1.26576	2.79754e-19	2.89467e-19
100384044	12.68	29.143	1.26426	0	0
BGI_novel_G002843	0.696	1.683	1.2639	6.22066e-19	6.49913e-19
BGI_novel_G004317	40.176	95.41	1.26269	0	0
100274005	11.323	26.956	1.26247	0	0
103627259	2.776	6.616	1.26219	1.6026e-26	1.36417e-26
100283606	37.97	91.253	1.26179	0	0
103650849	6.55	15.753	1.26121	1.49204e-257	1.83532e-258
100285326	205.033	480.923	1.25942	0	0
103627456	0.836	2.026	1.2594	3.1163e-06	5.57675e-06
100279937	4.116	9.896	1.25925	9.31762e-92	3.11479e-92
100276276	33.726	79.996	1.25836	3.67789e-142	8.28171e-143
103630767	2.253	5.383	1.25792	1.41549e-18	1.49398e-18
BGI_novel_G000232	0.366	0.88	1.25503	1.24448e-08	1.93325e-08
100283314	9.286	22.02	1.25491	1.31139e-88	4.53662e-89
100384316	0.846	1.83	1.2541	5.35738e-30	4.20591e-30
103631225	5.41	12.79	1.25203	1.50167e-65	6.74191e-66
103627781	1.756	4.176	1.25185	8.08474e-41	5.15042e-41
BGI_novel_G003466	0.74	1.79	1.25115	9.448e-12	1.26698e-11
103627463	0.326	0.763	1.25108	7.32102e-05	0.000144634
BGI_novel_G003676	1.706	4.113	1.25096	1.86566e-10	2.65e-10
100272936	53.64	126.676	1.25048	0	0
103646184	4.046	9.61	1.25026	4.39967e-173	8.15787e-174
100283617	168.13	399.663	1.2497	0	0
100277704	1.293	3.056	1.24933	2.70884e-12	3.55384e-12
103626185	2.233	5.183	1.24933	1.54136e-10	2.18146e-10
100284161	81.233	192.313	1.24847	0	0
100274687	10.993	26.46	1.24783	0	0
BGI_novel_G004094	0.793	1.903	1.24781	1.70364e-17	1.85619e-17
100282849	15.686	37.163	1.24698	4.61775e-266	5.46305e-267
100192017	5.206	12.426	1.24647	1.71677e-64	7.80854e-65
BGI_novel_G001456	1.106	2.64	1.24644	1.68893e-14	2.04214e-14
BGI_novel_G001897	2.376	5.596	1.24622	2.56081e-17	2.80352e-17
100280099	1.52	3.606	1.24561	1.84245e-13	2.31026e-13
100383182	2.87	6.736	1.2451	1.09956e-28	8.89083e-29
103651678	2.41	5.64	1.24495	3.77457e-19	3.92094e-19
103637907	2.656	6.246	1.24297	4.16657e-17	4.59621e-17
BGI_novel_G004340	0.55	1.286	1.24183	1.31174e-17	1.42527e-17
100284362	134.983	319.496	1.24133	0	0
100281532	0.723	1.69	1.24025	3.94626e-18	4.22581e-18
103632933	0.39	0.926	1.23989	1.7393e-11	2.35937e-11
100274507	8.963	21.436	1.23946	6.03332e-102	1.84214e-102
100272530	0.47	1.106	1.23864	3.96553e-13	5.04277e-13
103627189	0.26	0.623	1.23812	0.000674855	0.00145293
BGI_novel_G003330	0.453	1.046	1.23783	3.8748e-09	5.86368e-09
100193790	45.11	106.623	1.23668	0	0
103641346	0.096	0.223	1.23469	0.000292846	0.000609249
100286851	9.393	22.206	1.23455	3.48645e-192	5.75664e-193
BGI_novel_G004014	0.88	2.093	1.23386	1.5866e-10	2.24667e-10
100281115	95.196	224.266	1.23185	0	0
BGI_novel_G001300	0.293	0.693	1.23106	4.75161e-07	8.0797e-07
103647370	18.103	41.853	1.22949	3.42415e-159	6.87967e-160
100276572	4.823	11.313	1.22754	2.20734e-36	1.52509e-36
103638763	3.066	7.196	1.22689	8.15674e-21	8.05899e-21
100193986	29.43	68.85	1.22663	0	0
100193279	0.213	0.493	1.2238	0.000587116	0.00125829
103640891	35.64	83.473	1.22337	2.43759e-189	4.10557e-190
100277379	40.88	94.706	1.22025	8.34883e-205	1.3e-205
100273896	11.453	26.42	1.21919	1.30996e-198	2.09994e-199
100383635	44.756	104.15	1.21871	0	0
100281104	15.393	35.64	1.21751	6.76126e-125	1.71973e-125
BGI_novel_G004322	0.986	2.263	1.21746	9.71379e-10	1.42409e-09
100282827	21.93	51.193	1.21718	0	0
100216819	7.286	16.806	1.21673	2.65358e-88	9.20528e-89
BGI_novel_G002763	0.553	1.286	1.21442	3.10428e-06	5.55359e-06
103633813	0.256	0.583	1.2137	0.000586318	0.00125652
732827	66.933	154.903	1.2129	0	0
100286029	1.883	4.323	1.21171	5.1544e-28	4.23165e-28
100282636	13.753	31.723	1.21109	4.00038e-176	7.29779e-177
100273314	16.716	38.72	1.21084	6.68816e-256	8.26983e-257
103629226	598.156	1383.71	1.20962	0	0
100280261	0.863	1.993	1.20869	2.06981e-18	2.19564e-18
BGI_novel_G000116	0.176	0.413	1.20775	1.98017e-09	2.95042e-09
103634525	13.253	30.296	1.20773	5.40785e-87	1.89795e-87
100277228	2	4.613	1.20653	2.5339e-21	2.46833e-21
BGI_novel_G003753	0.346	0.8	1.20606	0.000142707	0.000288476
100281312	4.62	10.673	1.20582	5.15516e-72	2.13542e-72
BGI_novel_G003591	1.176	2.716	1.20579	3.82869e-36	2.66085e-36
100273092	34.38	78.57	1.20552	0	0
100275244	0.55	1.273	1.20494	0.000414637	0.000875702
100192350	666.38	1536.28	1.20484	0	0
103630218	1.05	2.416	1.20445	9.58343e-08	1.56331e-07
BGI_novel_G001900	3.023	6.963	1.20196	8.19689e-21	8.10216e-21
BGI_novel_G001901	3.023	6.963	1.20196	8.19689e-21	8.10216e-21
109940239	1.25	2.86	1.20095	1.65735e-09	2.4589e-09
103643587	2.976	8.063	1.20074	1.91325e-16	2.1594e-16
BGI_novel_G002180	0.906	2.043	1.19763	3.7927e-12	5.00498e-12
542553	101.706	233.426	1.19754	0	0
100381440	19.82	45.31	1.1955	0	0
541648	157.806	361.283	1.19459	0	0
100193887	4.17	9.593	1.1945	3.30915e-54	1.71909e-54
100286259	57.133	130.543	1.19445	5.18615e-263	6.22418e-264
100193354	7.693	17.516	1.19417	1.31825e-52	6.99759e-53
BGI_novel_G000360	1.163	2.65	1.19386	5.02405e-28	4.12356e-28
100273302	0.506	1.19	1.19346	9.97159e-10	1.46263e-09
103650164	10.71	24.913	1.19243	6.9746e-56	3.54353e-56
100283697	3.136	7.083	1.1915	2.57338e-36	1.78212e-36
100191336	9.196	20.896	1.19143	2.10282e-123	5.41821e-124
103639446	4.193	9.673	1.19023	1.45645e-112	4.07805e-113
100283694	15.79	35.926	1.18817	5.97957e-186	1.03396e-186
103636333	4.363	9.836	1.18695	2.88464e-71	1.20754e-71
BGI_novel_G001392	0.993	2.226	1.18691	1.45829e-14	1.76014e-14
100272454	0.413	0.936	1.18632	4.72808e-06	8.56974e-06
BGI_novel_G001550	0.946	2.153	1.18557	1.79427e-14	2.17181e-14
100217061	3.706	8.313	1.18479	5.84338e-36	4.07476e-36
BGI_novel_G002197	0.73	1.683	1.18436	3.56893e-09	5.39203e-09
100283680	89.503	200.456	1.18378	0	0
BGI_novel_G002314	1.43	3.236	1.18347	8.43156e-07	1.45534e-06
100383391	0.406	0.923	1.18222	2.44201e-08	3.86144e-08
109945510	0.51	1.146	1.18222	0.000245936	0.000507713
100275348	3.806	8.723	1.18168	3.23228e-34	2.32788e-34
103647652	4.01	9.133	1.18075	1.7225e-76	6.75404e-77
103634602	19.406	43.963	1.17844	1.72704e-279	1.92875e-280
100194276	5.643	9.503	1.17752	1.09765e-85	3.89926e-86
100383541	0.96	2.15	1.17683	5.25848e-34	3.80177e-34
103632226	0.68	1.513	1.17614	2.61728e-07	4.38361e-07
100383435	26.64	60.983	1.17569	0	0
BGI_novel_G002312	0.243	0.56	1.17559	1.65123e-05	3.10847e-05
100272910	26	58.69	1.17553	0	0
100272814	5.44	12.356	1.17548	9.44643e-74	3.83626e-74
100279202	0.93	2.516	1.17482	5.86859e-27	4.94279e-27
100284421	2.413	5.363	1.17397	7.89298e-15	9.44157e-15
100285376	37.993	84.416	1.17391	1.3635e-234	1.8681e-235
BGI_novel_G001047	0.226	0.503	1.1736	1.30056e-05	2.42944e-05
103643368	0.156	0.353	1.17333	0.000118443	0.000237755
100285572	1.466	3.306	1.17329	2.93003e-17	3.21118e-17
100274267	1.493	3.353	1.17141	3.08704e-19	3.19818e-19
100192862	5.963	13.376	1.17	3.80933e-56	1.93008e-56
100216936	0.39	0.913	1.16983	0.00017326	0.000352867
100272342	5	11.426	1.16974	4.03134e-58	1.99173e-58
100217095	3.366	7.356	1.16877	3.28102e-91	1.10242e-91
100384848	0.76	1.626	1.16851	3.26079e-17	3.58169e-17
100382018	0.46	1.036	1.16754	5.27212e-07	8.99408e-07
103651102	0.66	1.45	1.16727	4.42111e-12	5.85268e-12
BGI_novel_G003340	0.576	1.286	1.16726	3.6743e-18	3.93224e-18
100281227	1.653	3.766	1.16718	1.05349e-17	1.14106e-17
100274266	41.573	92.206	1.1654	0	0
103628738	2.143	4.83	1.16533	2.91833e-68	1.27092e-68
100275259	3.41	7.603	1.1653	6.65321e-17	7.39614e-17
BGI_novel_G001470	0.353	0.786	1.16526	1.65636e-06	2.91129e-06
103653940	2.18	4.416	1.16467	3.74823e-25	3.30394e-25
100381774	0.326	0.73	1.1643	0.000145391	0.000294164
103654311	0.756	1.686	1.1643	1.68046e-06	2.95535e-06
103636555	60.65	135.9	1.16365	0	0
100273584	0.52	1.166	1.16293	4.96719e-11	6.87073e-11
100282216	13.31	30.013	1.16264	8.94368e-98	2.82825e-98
103650062	0.836	1.926	1.16204	3.14421e-15	3.70834e-15
100384387	5.48	12.15	1.16193	2.57779e-59	1.25237e-59
100191593	76.973	172.883	1.16153	0	0
100285869	19.266	42.483	1.15958	1.65514e-220	2.39149e-221
103646186	0.526	1.183	1.15913	3.92431e-06	7.0764e-06
103630270	3.643	7.59	1.15801	1.32524e-76	5.1893e-77
100037824	676.926	1520.89	1.15797	0	0
103651348	35.293	78.636	1.15746	0	0
100125647	58.163	128.323	1.15645	0	0
107403161	20.97	46.21	1.15489	3.82302e-182	6.74136e-183
BGI_novel_G002841	14.906	33.526	1.15408	3.68172e-61	1.74502e-61
100283984	5.933	13.85	1.15358	4.26113e-88	1.48274e-88
100193405	32.626	72.583	1.15267	0	0
BGI_novel_G002071	0.39	0.84	1.15208	6.09698e-06	1.11343e-05
100191560	8.47	18.883	1.14852	6.84473e-149	1.46739e-149
100274242	11.99	26.27	1.14731	1.30158e-58	6.39998e-59
100283465	12.593	27.83	1.14728	2.47283e-118	6.63851e-119
100502267	23.166	48.79	1.1471	0	0
100285460	62.493	135.99	1.14706	0	0
100284054	3.743	7.89	1.14559	1.70383e-74	6.84835e-75
103647555	2.683	5.83	1.14556	1.28947e-42	7.99002e-43
103649824	4.72	10.383	1.1449	3.51604e-83	1.27984e-83
103643917	0.263	0.573	1.14348	5.80328e-05	0.000113676
103634637	0.7	1.52	1.143	1.27931e-07	2.10317e-07
100272781	1.646	3.63	1.14263	1.94834e-24	1.74175e-24
103650942	1.743	3.846	1.14235	1.80411e-28	1.46378e-28
100284342	0.673	1.483	1.14217	1.00193e-08	1.55036e-08
103653865	1.35	2.946	1.14189	3.51611e-15	4.15899e-15
103637836	0.67	1.276	1.14144	2.1562e-12	2.81631e-12
100277278	1.536	3.406	1.14128	9.13419e-16	1.057e-15
100286148	5.426	12.03	1.14109	5.68097e-77	2.21783e-77
103636220	2.213	4.806	1.13957	5.24997e-43	3.22894e-43
100286332	1.753	3.813	1.13847	4.43132e-11	6.12003e-11
107522034	20.65	45.446	1.13796	7.99666e-170	1.51094e-170
100284537	0.246	0.546	1.13782	0.000685834	0.00147735
103649872	0.24	0.533	1.13684	7.61083e-08	1.23535e-07
BGI_novel_G002041	2.226	4.986	1.13673	6.61153e-51	3.5993e-51
BGI_novel_G001020	0.963	2.09	1.13631	4.19897e-21	4.11679e-21
100272958	0.523	1.146	1.13515	3.23205e-06	5.78942e-06
542099	133.193	290.083	1.13489	0	0
103634366	1.596	2.46	1.13422	2.34516e-26	2.00553e-26
100304023	63.656	139.723	1.134	0	0
103645629	1.88	4.156	1.1338	1.59622e-17	1.73795e-17
103646124	3.826	8.566	1.13045	9.51021e-71	4.00446e-71
BGI_novel_G000445	0.476	1.033	1.13019	0.00018536	0.000378619
100381549	160.316	391.47	1.12953	0	0
103634720	59.506	130.346	1.12915	0	0
103641492	0.486	1.036	1.12846	1.52389e-17	1.65823e-17
100381887	1.466	3.21	1.12637	1.78503e-09	2.65223e-09
BGI_novel_G000241	0.106	0.233	1.12581	0.000773134	0.00167489
100217179	0.386	0.88	1.12563	6.65643e-12	8.87795e-12
103636208	0.98	2.143	1.12456	1.40797e-18	1.48589e-18
100283197	35.33	76.943	1.12337	2.3069e-285	2.53936e-286
103626451	0.206	0.453	1.12332	0.00040108	0.000845825
BGI_novel_G001747	0.423	0.926	1.1232	7.72175e-06	1.42137e-05
103629805	4.25	9.603	1.12112	3.76397e-65	1.69833e-65
100193894	4.673	10.153	1.12082	6.16799e-48	3.51934e-48
100283441	12.766	27.963	1.12043	4.67961e-159	9.4271e-160
100277623	76.866	166.533	1.12035	0	0
BGI_novel_G001298	3.503	7.646	1.11988	1.59144e-56	8.01916e-57
100193944	42.16	91.943	1.11828	0	0
BGI_novel_G000293	0.29	0.613	1.11777	5.60422e-06	1.02009e-05
100283430	43.23	92.43	1.11711	3.64861e-180	6.5079e-181
BGI_novel_G000442	5.063	10.813	1.11663	2.50423e-11	3.42056e-11
103634748	1.326	2.833	1.11572	7.99058e-09	1.23064e-08
103640476	7.3	15.843	1.11417	8.9383e-37	6.13646e-37
109939235	0.25	0.533	1.11338	1.21308e-07	1.99117e-07
BGI_novel_G000133	0.543	1.17	1.11297	4.70599e-24	4.25128e-24
542676	4.47	9.586	1.11295	2.3778e-42	1.48023e-42
100282583	30.263	64.956	1.11252	7.00508e-225	9.94187e-226
103649579	0.426	0.92	1.11183	1.03936e-05	1.9294e-05
100272352	82.983	179.133	1.11149	0	0
100284394	49.723	106.063	1.11045	0	0
100381473	0.82	1.72	1.11033	8.56503e-08	1.39362e-07
100273891	22.65	51.036	1.10904	0	0
100283457	38.803	83.013	1.10892	0	0
100304148	10.493	22.206	1.10865	3.72642e-64	1.70169e-64
103647228	0.34	0.733	1.10794	0.000481341	0.00102275
100283831	2.993	6.433	1.10753	1.87861e-39	1.22488e-39
100284083	119.66	259.05	1.10673	0	0
100285550	5.443	11.746	1.10667	1.94934e-71	8.13722e-72
100276998	11.383	20.773	1.10614	7.64631e-65	3.46477e-65
100278912	0.796	1.713	1.10608	5.07223e-08	8.16142e-08
100283908	1.936	4.2	1.1054	9.66006e-23	9.07353e-23
100275295	0.736	1.573	1.10422	2.89463e-05	5.54942e-05
100281562	20.02	42.27	1.10391	0	0
732815	29.64	63.313	1.10232	6.70762e-288	7.31899e-289
103649526	19.773	35.68	1.10225	3.36309e-299	3.49351e-300
606444	120.23	258.536	1.10171	0	0
100283585	25.346	54.88	1.10153	3.04789e-266	3.60256e-267
100280999	61.56	133.576	1.10136	1.96002e-280	2.18265e-281
103636118	2.216	4.79	1.10032	1.37064e-29	1.08557e-29
103642039	4.653	10.006	1.09998	2.30484e-107	6.75405e-108
103650913	2.216	4.706	1.09993	2.72239e-47	1.57051e-47
103643016	11.753	25.356	1.09982	7.03459e-126	1.77573e-126
100276358	0.806	1.82	1.09976	2.12406e-08	3.34709e-08
100278429	1.153	2.486	1.09976	6.50025e-07	1.11511e-06
103643781	0.563	1.203	1.09976	0.000115587	0.000231874
100284582	40.81	86.386	1.09957	0	0
109939178	0.56	1.18	1.09889	8.02893e-07	1.38447e-06
103653645	0.183	0.39	1.09824	0.000748417	0.00161943
100274378	36.273	77.29	1.09803	5.69264e-264	6.79553e-265
100285862	121.003	259.423	1.0974	0	0
100279390	8.72	18.796	1.09706	1.75364e-76	6.87991e-77
542740	1.46	2.936	1.09699	1.44689e-11	1.9556e-11
BGI_novel_G000992	0.26	0.56	1.09698	1.08972e-14	1.30946e-14
100281400	0.276	0.593	1.09663	5.63998e-06	1.02678e-05
100282931	0.36	0.86	1.09476	5.83424e-08	9.41744e-08
100216827	89.08	189.163	1.0944	0	0
100191878	1.56	3.32	1.09298	2.82307e-22	2.67942e-22
103633695	52.543	111.336	1.09285	2.76378e-232	3.81023e-233
732837	30.073	64.746	1.09217	4.0298e-258	4.93974e-259
100384696	5.16	11.006	1.09189	1.07533e-47	6.1632e-48
100382359	3.946	8.5	1.09171	3.09869e-55	1.58691e-55
100281705	74.37	158.543	1.09132	0	0
BGI_novel_G001592	2.466	5.203	1.09118	1.50064e-10	2.12271e-10
103647650	14.073	29.693	1.09078	8.02934e-184	1.40299e-184
100273094	13.286	28.24	1.09066	2.03156e-153	4.23588e-154
100384448	1.193	2.556	1.0903	4.4355e-09	6.73825e-09
100274527	2.06	4.323	1.08998	9.25134e-24	8.42763e-24
BGI_novel_G000951	0.183	0.393	1.08987	4.289e-06	7.75464e-06
107521953	9.326	19.626	1.08938	1.36505e-83	4.9469e-84
100193963	14.483	31.066	1.08859	8.00104e-186	1.38436e-186
100274473	4.19	8.933	1.08767	5.18628e-51	2.81841e-51
100526753	0.22	0.38	1.08758	0.000324264	0.000677767
103641767	2.22	4.7	1.08461	7.44472e-50	4.12688e-50
103638114	1.116	2.376	1.08372	2.0574e-25	1.80078e-25
100500955	16.343	33.923	1.08287	1.79208e-215	2.65638e-216
100272817	0.463	0.96	1.08268	4.41435e-07	7.49159e-07
103640849	1.886	3.976	1.08268	9.27904e-10	1.35916e-09
100285628	23.746	48.67	1.08237	1.18518e-217	1.73145e-218
100285353	7.046	14.723	1.08165	4.8183e-43	2.9619e-43
BGI_novel_G003982	4.146	8.706	1.08147	8.13113e-20	8.2683e-20
100274637	33.236	70.603	1.08096	0	0
103642493	2.53	5.28	1.08063	1.97835e-25	1.73095e-25
100282850	75.233	160.03	1.08	0	0
101027155	110.023	233.956	1.07974	0	0
100282322	48.93	104.283	1.07917	0	0
100275372	51.9	109.816	1.079	0	0
100217128	0.293	0.616	1.07838	0.000158839	0.000322409
100282411	26.853	56.85	1.07823	1.17111e-226	1.65457e-227
BGI_novel_G001474	0.386	0.81	1.07788	1.64077e-05	3.08791e-05
109939325	2.323	5.383	1.07717	2.79578e-31	2.13692e-31
100275768	19.993	42.076	1.07503	3.65676e-123	9.45733e-124
100275644	14.276	30.073	1.07481	1.50695e-69	6.44033e-70
606470	8.363	17.59	1.07475	6.78796e-54	3.54591e-54
542495	12.976	26.963	1.07451	1.09649e-223	1.56673e-224
100191170	5.74	11.016	1.073	2.69608e-65	1.21534e-65
100278316	0.443	0.923	1.07144	2.18646e-08	3.44706e-08
100194178	2.72	5.753	1.07119	2.59729e-16	2.94255e-16
100282983	1.173	2.43	1.07119	3.68248e-12	4.85717e-12
100285934	0.706	1.473	1.06963	6.51321e-05	0.000128056
109939482	2.773	5.803	1.06868	2.43875e-13	3.0736e-13
103646884	4.073	8.24	1.0672	1.15861e-21	1.11996e-21
100382479	8.376	17.286	1.06643	1.84353e-46	1.07572e-46
100147735	296.43	622.63	1.06483	0	0
BGI_novel_G001878	0.806	1.653	1.06474	1.44341e-18	1.52376e-18
100501391	9.733	20.42	1.06441	1.62321e-163	3.19537e-164
BGI_novel_G001391	0.793	1.663	1.06441	1.73446e-09	2.57579e-09
103629010	32.926	68.913	1.06361	0	0
103649906	4.56	9.233	1.06333	2.2239e-27	1.85833e-27
BGI_novel_G001636	0.53	1.116	1.0612	0.000371931	0.000781413
103630723	0.936	1.913	1.06093	1.41442e-16	1.58854e-16
100284183	8.59	18.183	1.0603	3.69811e-85	1.31924e-85
103630440	1.776	3.76	1.0603	3.19987e-24	2.87872e-24
100283173	0.323	0.676	1.0596	0.000310645	0.000648172
103654397	0.33	0.68	1.05884	6.86039e-07	1.1785e-06
103628476	0.42	0.87	1.05839	3.05413e-08	4.85057e-08
103653664	3.196	6.646	1.05798	4.57588e-33	3.36987e-33
100191625	23.536	48.403	1.05769	0	0
103626187	5.513	11.296	1.05738	5.58428e-44	3.38441e-44
103636017	16.783	34.763	1.05711	4.31702e-171	8.10612e-172
103625990	0.51	1.05	1.05673	2.73719e-08	4.33725e-08
100275397	8.303	17.17	1.05654	2.06656e-51	1.1162e-51
100304377	2.89	6.04	1.0562	3.24879e-61	1.53809e-61
103626986	0.393	0.81	1.05601	3.39886e-07	5.72715e-07
BGI_novel_G000517	0.946	1.96	1.0556	0.000325789	0.000681127
100285342	5.92	12.22	1.05521	2.76018e-36	1.91237e-36
BGI_novel_G001009	0.133	0.283	1.05483	1.22028e-08	1.89475e-08
100384658	3.086	6.376	1.05411	4.10185e-37	2.79415e-37
100383284	3.383	7.753	1.05385	3.67624e-40	2.36711e-40
BGI_novel_G001062	1.526	3.17	1.05374	1.98622e-20	1.98407e-20
100273093	50.286	102.943	1.05349	0	0
100279155	7.966	16.306	1.05297	1.66189e-52	8.83417e-53
100281738	0.166	0.296	1.05294	0.000127067	0.000255692
103631716	316.966	659.983	1.05227	0	0
103633252	10.29	21.37	1.05053	5.6445e-98	1.78073e-98
100281558	21.536	44.923	1.05024	3.15652e-298	3.30929e-299
542026	263	545.26	1.04914	0	0
103655794	0.99	2.063	1.04907	1.5201e-34	1.08877e-34
100304316	3.476	6.99	1.04894	4.52857e-46	2.65457e-46
BGI_novel_G002209	0.63	1.31	1.04749	3.37782e-10	4.84736e-10
100217023	1.743	3.6	1.04706	3.18258e-15	3.75496e-15
100191512	7.75	16.013	1.04689	5.12126e-91	1.72293e-91
103647616	3.056	5.983	1.04661	5.40407e-54	2.81663e-54
103642058	0.34	0.693	1.04471	2.54751e-05	4.86654e-05
100191301	50.953	104.613	1.04439	0	0
103646336	82.606	169.54	1.04421	0	0
100273207	0.44	0.903	1.044	2.13231e-05	4.05127e-05
100501753	6.726	13.903	1.04372	2.51325e-77	9.79016e-78
100283336	12.86	26.493	1.04244	2.61306e-103	7.89185e-104
100282708	740.633	1542.77	1.04214	0	0
100502503	1.466	3.016	1.04204	1.67149e-11	2.26524e-11
100276127	7.553	13.626	1.0419	1.1079e-79	4.19734e-80
100191899	347.256	708.566	1.04176	0	0
100193088	9.13	18.8	1.04115	1.15365e-73	4.69e-74
100193144	15.04	31.353	1.04016	1.52584e-156	3.11294e-157
103641204	88.3	178.033	1.04009	0	0
100501607	1.78	3.68	1.03997	1.1245e-27	9.31483e-28
100383833	6.943	12.456	1.03951	2.6311e-27	2.20141e-27
100384718	48.063	99.233	1.03926	1.89618e-244	2.47633e-245
103651693	1.113	2.286	1.03912	3.06532e-14	3.73717e-14
100277092	2.17	4.2	1.03866	2.15965e-21	2.09938e-21
103640974	0.276	0.573	1.03798	4.33897e-13	5.52368e-13
103636617	3.866	7.963	1.03782	1.76424e-44	1.06056e-44
103642825	0.266	0.556	1.03771	0.000346147	0.000725467
100281326	31.7	64.97	1.03749	0	0
103645972	5.536	11.276	1.03705	1.58873e-126	3.99342e-127
100281069	50.256	103.596	1.03704	0	0
BGI_novel_G002006	1.523	3.126	1.03637	9.76e-10	1.43107e-09
BGI_novel_G002963	2.456	5.066	1.03551	5.88297e-27	4.95553e-27
109944881	75.976	157.206	1.0342	0	0
103652878	1.533	3.08	1.03411	1.34876e-18	1.42182e-18
100284640	8.47	16.683	1.03354	6.17371e-66	2.76054e-66
100277012	12.47	25.226	1.03335	1.79938e-101	5.51324e-102
100382144	1.203	2.433	1.03299	1.62539e-15	1.89809e-15
100283931	62.94	128.25	1.0326	0	0
100275415	0.456	0.93	1.03219	6.25645e-08	1.01177e-07
103656003	1.946	4.03	1.03198	3.40392e-16	3.87242e-16
103638588	18.786	38.113	1.03174	2.40178e-80	9.01457e-81
103644008	0.973	1.966	1.03166	0.000120761	0.000242564
100275497	18.84	38.67	1.03159	2.17317e-189	3.6579e-190
BGI_novel_G001872	1.13	2.326	1.0313	2.27066e-27	1.89813e-27
100275216	0.84	1.69	1.03067	8.43449e-05	0.00016747
103645961	7.753	15.86	1.0287	3.2295e-77	1.25872e-77
100275688	2.87	5.936	1.0281	1.65593e-33	1.20906e-33
100285281	14.906	29.986	1.02709	1.44975e-77	5.63191e-78
100276388	1.8	3.68	1.02475	2.93573e-15	3.45838e-15
BGI_novel_G000960	0.836	1.71	1.02423	0.000849327	0.00184794
100282200	0.433	1.083	1.02352	1.00156e-06	1.73635e-06
103628355	3.1	6.343	1.0232	7.92699e-53	4.19937e-53
100381923	138.143	317.166	1.02181	0	0
100274946	8.28	16.723	1.02123	4.86491e-39	3.20423e-39
107436075	3.526	7.113	1.02112	2.25179e-14	2.73378e-14
103642212	67.646	136.18	1.0208	0	0
BGI_novel_G003043	1.28	2.546	1.02019	3.84215e-09	5.81261e-09
103637539	9.433	18.89	1.02008	6.9091e-80	2.6109e-80
103633219	2.26	5.376	1.01843	1.09866e-42	6.7983e-43
100192646	0.75	1.49	1.01767	4.74955e-12	6.29609e-12
100273421	282.173	569.396	1.01704	0	0
100382120	77.223	155.936	1.017	0	0
103639152	6.35	12.83	1.01626	6.66019e-71	2.79728e-71
100384300	5.396	10.77	1.01472	7.83718e-47	4.54963e-47
BGI_novel_G002883	1.2	2.45	1.01403	0.000315056	0.00065778
542252	545.723	1105.06	1.01356	0	0
103654612	53.733	108.536	1.01259	0	0
100274154	0.506	1.053	1.01229	1.60502e-05	3.01719e-05
100278037	0.76	1.513	1.01229	9.54195e-05	0.000190194
100284163	2.223	4.46	1.01229	5.34257e-12	7.10277e-12
103643208	0.456	0.906	1.01229	1.97835e-08	3.11221e-08
103631557	0.973	1.95	1.01206	1.92837e-06	3.40618e-06
BGI_novel_G000418	1.5	3.04	1.01165	1.67655e-08	2.6264e-08
100192585	168.8	339.853	1.011	0	0
109944872	0.49	0.99	1.01095	4.81688e-07	8.19532e-07
100383984	18.303	36.82	1.01067	1.99566e-169	3.77286e-170
100383317	20.19	41.16	1.00962	0	0
103647306	0.356	0.883	1.00935	4.79598e-08	7.70616e-08
100272821	23.853	47.83	1.00903	2.37877e-267	2.79895e-268
100283320	323.396	646.276	1.0086	0	0
100272612	0.706	1.453	1.00855	1.13965e-06	1.98233e-06
100285916	28.983	58.186	1.00785	0	0
103652785	1.76	3.403	1.00747	1.98637e-27	1.65709e-27
100303864	139.62	282.91	1.0071	0	0
103643789	232.416	467.883	1.00709	0	0
100384534	6.853	13.58	1.00644	2.21488e-81	8.21838e-82
100280995	149.996	298.533	1.00606	0	0
103627234	15.023	31.18	1.0056	3.42922e-122	8.95683e-123
BGI_novel_G002785	0.146	0.286	1.00487	1.83011e-06	3.22694e-06
100275077	23.776	47.813	1.00324	3.89093e-167	7.50565e-168
100217054	0.563	1.066	1.00219	6.28787e-06	1.14923e-05
BGI_novel_G000331	1.276	2.606	1.00211	5.99266e-06	1.09336e-05
103650822	17.173	34.3	1.00138	3.30165e-188	5.61382e-189
103633573	1259.8	2506.22	1.00017	0	0
BGI_novel_G001975	1.333	0.67	-1.00007	9.00032e-13	1.16068e-12
100281545	9.34	4.686	-1.00019	3.478e-74	1.40463e-74
101202729	5.833	3.403	-1.00039	3.14013e-119	8.35276e-120
103629037	1.883	0.943	-1.00053	4.29078e-10	6.19053e-10
100194185	48.99	27.61	-1.00057	0	0
103630631	1.463	0.733	-1.00088	4.59458e-26	3.95373e-26
100382660	0.97	0.49	-1.001	9.33996e-06	1.72832e-05
103632096	10.273	5.15	-1.00102	1.15267e-194	1.87982e-195
100383228	1.923	0.963	-1.00117	1.10586e-13	1.37601e-13
103635780	2.353	1.17	-1.00125	1.10627e-05	2.05669e-05
103627470	8.596	4.34	-1.00138	2.31593e-56	1.16995e-56
100276651	2.446	1.223	-1.00151	1.31017e-05	2.44779e-05
100283364	60.543	30.416	-1.00172	2.70702e-89	9.28652e-90
BGI_novel_G002023	3.153	1.57	-1.00178	1.07977e-20	1.07029e-20
100286142	7.44	3.72	-1.00178	9.11019e-21	9.01464e-21
100502157	1.49	0.75	-1.00178	1.55102e-05	2.91369e-05
100501337	3.306	1.663	-1.00206	5.8135e-13	7.43499e-13
100275154	8.186	4.013	-1.00245	1.12886e-12	1.46072e-12
100273835	4.123	2.06	-1.00247	6.63612e-20	6.7346e-20
100286256	21.343	10.58	-1.00256	6.56834e-81	2.45125e-81
100191499	4.613	2.303	-1.00266	7.78217e-27	6.57945e-27
103652281	21.4	10.8	-1.00362	3.56968e-153	7.46201e-154
100501731	0.676	0.333	-1.00365	4.28779e-05	8.31563e-05
103646213	0.633	0.303	-1.00379	1.59609e-06	2.801e-06
103644346	38.14	18.896	-1.00383	0	0
BGI_novel_G003634	2.423	1.216	-1.00385	2.78174e-29	2.21924e-29
100273445	120.146	59.123	-1.0042	4.98912e-226	7.05942e-227
100382678	5.233	2.613	-1.0043	6.86602e-31	5.28611e-31
100382520	2.64	1.343	-1.00446	8.08102e-18	8.72775e-18
100286211	17	8.503	-1.00501	1.19436e-57	5.92893e-58
100280925	33.96	17.036	-1.00501	3.13808e-45	1.86364e-45
100382963	7.763	3.87	-1.00534	4.22232e-20	4.25926e-20
BGI_novel_G000856	4.113	2.036	-1.00563	0.000100336	0.000200282
100282634	36.56	18.043	-1.00588	2.49792e-91	8.38234e-92
100383936	4.673	2.346	-1.00593	1.58549e-19	1.62817e-19
BGI_novel_G002561	5.423	2.696	-1.00597	4.46969e-11	6.17445e-11
100192635	1.963	0.97	-1.00609	1.24241e-07	2.04064e-07
BGI_novel_G003614	0.64	0.32	-1.00614	2.54947e-10	3.64255e-10
100277269	7.073	3.42	-1.00622	3.63572e-22	3.46004e-22
103647644	3.573	1.79	-1.00627	2.62106e-16	2.97004e-16
100280318	2.436	1.2	-1.00657	4.30295e-16	4.91771e-16
109941975	0.67	0.336	-1.00657	0.000141093	0.000285108
103628960	82.186	40.953	-1.00674	3.02268e-293	3.24327e-294
100272808	8.343	4.216	-1.00688	1.04249e-60	4.97119e-61
103638072	132.773	50.683	-1.00691	2.95608e-253	3.69939e-254
BGI_novel_G003462	2.236	1.123	-1.00734	2.86646e-07	4.81228e-07
100501588	5.343	3.016	-1.00746	8.88041e-79	3.39476e-79
100283547	2.72	1.343	-1.00761	6.25471e-10	9.09684e-10
103642184	1.38	0.69	-1.00908	7.83563e-07	1.35055e-06
103646162	2.68	1.33	-1.00938	5.55718e-05	0.000108737
100382452	4.15	2.043	-1.0095	1.29806e-36	8.93938e-37
100194332	33.133	16.84	-1.00996	6.77273e-131	1.64882e-131
103625754	0.346	0.163	-1.01007	0.000393079	0.000827735
103626523	0.21	0.103	-1.01007	0.000393079	0.000827735
103650885	4.673	2.316	-1.01007	3.57287e-38	2.38684e-38
103630305	1.8	0.89	-1.01047	5.98219e-40	3.86979e-40
109945986	0.65	0.313	-1.01072	0.000327357	0.000684581
100191676	47.413	23.446	-1.01096	0	0
100192979	7.856	3.88	-1.01112	6.04257e-39	3.9857e-39
103641288	7.13	3.54	-1.01112	6.71162e-37	4.5884e-37
100274087	2.71	1.38	-1.01112	1.05237e-22	9.89369e-23
100280701	31.273	15.493	-1.01126	3.01512e-110	8.59057e-111
100384514	2.99	1.493	-1.01126	2.80187e-20	2.81111e-20
100282017	61.656	30.646	-1.01147	6.63124e-233	9.12074e-234
103629819	7.306	3.67	-1.01177	7.30124e-57	3.66344e-57
103636601	3.46	1.72	-1.01177	1.69158e-42	1.0496e-42
103642077	61.783	30.84	-1.01184	7.22614e-110	2.06348e-110
100383313	9.846	4.85	-1.01199	7.18888e-77	2.80806e-77
100281731	1.116	0.566	-1.01216	1.04712e-10	1.47011e-10
100277935	17.426	8.673	-1.01246	7.01962e-87	2.46737e-87
BGI_novel_G003154	1.213	0.59	-1.01315	0.000262407	0.000543007
542002	10.503	5.263	-1.01322	1.85373e-89	6.34344e-90
100194382	0.376	0.186	-1.01324	0.000782252	0.00169557
100280823	3.313	1.64	-1.01324	1.71761e-12	2.23615e-12
109939651	2.87	1.433	-1.01341	1.41908e-07	2.33992e-07
100281827	53.293	26.256	-1.01352	5.07664e-135	1.1963e-135
100276045	19.72	9.773	-1.01418	3.58789e-45	2.13192e-45
103635827	1.953	0.953	-1.01418	5.61664e-08	9.059e-08
542650	1.136	0.556	-1.01418	6.96671e-06	1.2777e-05
100281932	48.006	23.856	-1.01464	3.44166e-93	1.13176e-93
BGI_novel_G002652	1.093	0.536	-1.01467	8.23823e-06	1.51996e-05
BGI_novel_G002199	5.116	2.52	-1.01477	1.63783e-40	1.04811e-40
103641295	7.55	4.313	-1.01502	3.66079e-14	4.47371e-14
100282595	74.146	36.706	-1.01509	9.84026e-202	1.55536e-202
100285190	48.866	23.166	-1.01514	2.02454e-187	3.45748e-188
100280658	0.65	0.323	-1.01572	1.15613e-05	2.15184e-05
100857061	1.246	0.61	-1.0159	1.29616e-07	2.13225e-07
103650047	1.836	0.896	-1.016	2.48592e-17	2.72021e-17
BGI_novel_G004291	0.616	0.303	-1.01637	0.000203757	0.000417547
100283672	53.056	26.296	-1.01642	0	0
542624	23.046	11.23	-1.01658	1.99655e-246	2.569e-247
100193011	9.693	4.803	-1.01683	3.3022e-45	1.96146e-45
100274911	0.653	0.33	-1.01701	8.34832e-05	0.000165688
542502	33.486	16.48	-1.0171	4.10513e-112	1.15251e-112
100383905	0.823	0.396	-1.01745	3.44434e-09	5.20048e-09
BGI_novel_G001357	0.78	0.393	-1.01745	1.91778e-05	3.6285e-05
BGI_novel_G003685	2.936	1.45	-1.01746	2.10224e-65	9.45399e-66
103649524	9.06	3.783	-1.01746	1.65798e-161	3.29748e-162
BGI_novel_G004386	4.406	2.173	-1.01754	3.74636e-24	3.37556e-24
100285198	7.493	3.693	-1.01755	6.69864e-48	3.82426e-48
100856965	1.94	0.96	-1.0179	1.53725e-07	2.53938e-07
103651024	13.323	6.58	-1.01791	4.18366e-119	1.11419e-119
BGI_novel_G003696	0.85	0.416	-1.01794	6.2755e-33	4.63765e-33
100285901	2.116	1.043	-1.01799	1.28822e-13	1.60732e-13
103648814	12.333	7.7	-1.0181	2.25597e-104	6.75309e-105
100281547	7.95	3.906	-1.01815	2.18515e-34	1.56954e-34
100276828	29.43	14.523	-1.01846	1.55e-150	3.29475e-151
100279999	1.623	0.803	-1.01873	6.70098e-09	1.02758e-08
103639079	12.25	5.946	-1.01922	1.67911e-96	5.36726e-97
107546779	1.986	0.98	-1.01942	9.34948e-09	1.44482e-08
100278010	2.176	0.83	-1.01957	1.482e-10	2.09555e-10
100192835	72.48	36.056	-1.01959	3.72804e-116	1.01556e-116
100856925	5.83	2.846	-1.01975	1.18665e-28	9.60644e-29
100280907	34.593	16.876	-1.01984	2.67423e-208	4.10402e-209
100276459	2.33	1.143	-1.01992	7.98122e-14	9.8687e-14
542725	2917.6	1439.39	-1.02	0	0
100285158	5.823	2.883	-1.02023	1.24979e-25	1.08776e-25
100283114	15.57	7.663	-1.02029	6.86492e-40	4.44816e-40
100501481	6.27	3.073	-1.02044	1.73932e-25	1.51921e-25
109943316	50.076	24.53	-1.02085	0	0
100276942	4.58	2.533	-1.02087	3.55033e-15	4.20061e-15
BGI_novel_G002867	0.503	0.243	-1.02087	4.47621e-05	8.69492e-05
BGI_novel_G000704	1.143	0.56	-1.02128	1.1263e-14	1.35414e-14
100275298	25.583	12.603	-1.0213	3.36989e-61	1.59651e-61
103626266	4.24	1.903	-1.02137	4.3228e-36	3.00749e-36
103653563	1.3	0.643	-1.02137	6.13858e-20	6.22443e-20
103644970	4.503	2.216	-1.02144	5.1873e-08	8.35156e-08
100277855	0.856	0.423	-1.02165	1.14399e-06	1.99e-06
103627509	3.156	1.546	-1.0218	1.00798e-19	1.02875e-19
100383056	33.49	17.03	-1.02186	5.32299e-239	7.12224e-240
100283974	86.623	42.783	-1.02219	2.26802e-301	2.32447e-302
542217	58.59	28.63	-1.0223	0	0
100217257	5.053	2.36	-1.02247	5.3494e-21	5.25957e-21
BGI_novel_G002618	0.98	0.476	-1.02256	9.67179e-07	1.67474e-06
BGI_novel_G000922	2.48	1.216	-1.02268	1.08077e-06	1.87806e-06
103638288	2.376	1.17	-1.02279	5.5471e-19	5.78593e-19
100273643	29.256	14.36	-1.02281	8.55614e-135	2.02082e-135
103639157	14.863	7.293	-1.02288	4.21742e-77	1.64512e-77
100272295	6.453	3.186	-1.02296	6.6127e-24	5.99706e-24
100272998	25.703	11.113	-1.02323	2.13827e-184	3.72483e-185
100193564	4.086	2.033	-1.02323	1.90187e-28	1.54473e-28
100275885	7.646	3.766	-1.02333	7.08251e-16	8.1451e-16
100217209	139.433	68.84	-1.0235	0	0
100281327	29.066	14.276	-1.02353	3.2082e-143	7.20352e-144
100193599	5.32	2.586	-1.0236	5.49254e-22	5.2606e-22
100274582	1.56	0.766	-1.02363	4.1945e-11	5.78445e-11
107275235	17.82	8.34	-1.02405	3.7848e-40	2.43741e-40
100383991	3.54	1.736	-1.02423	6.91612e-08	1.12074e-07
100191455	9.45	4.603	-1.02434	9.9706e-59	4.89626e-59
103652441	9.37	4.83	-1.02465	2.74983e-66	1.22634e-66
100191780	5.526	2.733	-1.02486	7.32775e-29	5.90628e-29
103635826	3.813	1.98	-1.02486	8.15003e-11	1.13839e-10
103631924	3.926	1.933	-1.02492	8.05495e-35	5.74005e-35
100381411	52.313	28.13	-1.02494	0	0
100193757	8.61	4.24	-1.02531	7.20956e-48	4.11826e-48
542212	795.28	390.053	-1.02533	0	0
100273151	1.51	0.7	-1.0254	3.69347e-15	4.37234e-15
103636181	20.126	9.223	-1.02551	4.07171e-282	4.51681e-283
100278449	5.3	2.52	-1.02554	3.28112e-30	2.56293e-30
100502003	4.456	2.156	-1.02554	1.05563e-61	4.97627e-62
100382992	9.666	4.636	-1.02555	4.52486e-49	2.53634e-49
100284323	1.936	0.95	-1.02584	1.3407e-10	1.89203e-10
100282553	108.67	53.433	-1.0262	0	0
100501091	25.19	12.093	-1.0263	2.94589e-90	9.99893e-91
103633630	2.926	1.43	-1.02633	5.94642e-12	7.91765e-12
BGI_novel_G000878	1.636	0.81	-1.0264	5.90488e-24	5.3501e-24
103625966	3.716	1.673	-1.02642	1.58428e-08	2.47924e-08
103640601	3.14	1.54	-1.02658	2.85496e-39	1.86758e-39
100193458	22.05	10.91	-1.02667	1.81317e-89	6.20079e-90
541866	34.973	17.283	-1.02691	2.97633e-236	4.03008e-237
100286174	0.536	0.263	-1.02724	0.000147176	0.00029787
103637765	0.476	0.233	-1.02733	0.00020207	0.000413873
541999	27.293	13.443	-1.02754	2.44886e-124	6.25489e-125
100278273	48.043	23.576	-1.02776	5.81818e-87	2.0432e-87
100383455	1.563	0.783	-1.0279	8.67202e-16	1.00222e-15
103654093	6.106	3.073	-1.02828	1.62129e-25	1.41525e-25
103632710	2.83	1.42	-1.02888	7.53836e-17	8.39946e-17
100274213	33.833	17.953	-1.02911	6.89902e-80	2.60636e-80
100382269	4.6	2.236	-1.02923	1.6277e-23	1.49529e-23
100285524	8.846	4.346	-1.02927	1.48783e-27	1.23642e-27
100381877	4	1.966	-1.02943	6.63545e-37	4.53561e-37
100384506	8.37	4.096	-1.03019	4.48104e-89	1.54059e-89
100193258	48.046	23.603	-1.03064	6.46031e-67	2.85556e-67
103634876	1.873	0.916	-1.03078	0.000245428	0.000506639
541916	0.523	0.253	-1.03078	0.000245428	0.000506639
100273954	4.983	2.453	-1.03143	1.6428e-22	1.55113e-22
100193770	44.723	21.766	-1.03148	2.23161e-188	3.7825e-189
103626596	7.916	3.876	-1.03171	5.0743e-46	2.97773e-46
100217263	4.156	2.01	-1.03174	4.31256e-21	4.22954e-21
100382959	12.46	7.153	-1.03185	3.66145e-57	1.82894e-57
100285863	5.113	2.563	-1.03196	2.14696e-27	1.79266e-27
100286074	115.706	56.92	-1.03246	7.77006e-245	1.00809e-245
100282462	12.416	6.01	-1.03254	2.55732e-52	1.36405e-52
100272751	23.713	11.573	-1.03271	2.09199e-155	4.30823e-156
100281601	101.433	48.546	-1.03295	0	0
542707	20.37	10.03	-1.03298	5.97048e-128	1.48414e-128
103644306	163.21	80.116	-1.03315	0	0
100274514	18.826	9.15	-1.03318	4.35262e-99	1.35922e-99
103641883	23.33	11.353	-1.03323	5.46323e-189	9.23078e-190
100278973	12.52	6.16	-1.03333	1.01106e-21	9.75167e-22
100382351	7.256	3.57	-1.03397	8.63421e-45	5.16458e-45
103650384	0.883	0.43	-1.034	1.99522e-05	3.77993e-05
100277882	4.583	2.253	-1.0341	4.61881e-14	5.66026e-14
103651007	2.086	1.02	-1.03425	1.189e-06	2.07084e-06
103637020	0.92	0.45	-1.03431	0.000125783	0.000253054
100273601	55.923	27.5	-1.03447	3.06516e-264	3.65573e-265
100502344	2.27	1.213	-1.0346	5.14017e-20	5.19887e-20
103633183	22.5	11.05	-1.03468	1.61978e-126	4.07319e-127
100217231	2.206	1.116	-1.03491	1.46718e-11	1.98349e-11
103631261	11.896	5.95	-1.03497	4.58802e-61	2.17802e-61
103653052	1.55	0.773	-1.03501	2.94158e-16	3.33858e-16
100286120	143.643	70.52	-1.03515	3.07451e-220	4.45217e-221
109939190	6.843	3.41	-1.03554	2.06286e-31	1.57386e-31
103649803	0.416	0.196	-1.03559	0.000220839	0.000454181
BGI_novel_G004030	2.893	1.386	-1.03561	1.75243e-13	2.19626e-13
100281142	163.86	79.636	-1.03631	0	0
103644889	3.013	1.473	-1.03644	0.000490597	0.00104341
100191236	9.773	4.766	-1.03657	2.23994e-40	1.4363e-40
100286111	3.513	3.163	-1.03679	1.45902e-77	5.66945e-78
103635420	0.663	0.313	-1.03707	1.85432e-18	1.96468e-18
100282482	3.383	1.656	-1.03746	1.29954e-15	1.51173e-15
100278655	1.993	0.993	-1.03781	7.05009e-16	8.10707e-16
100276392	5.25	2.556	-1.038	2.38851e-22	2.26212e-22
103640446	0.54	0.263	-1.03803	1.03071e-09	1.51327e-09
100381690	9.376	4.56	-1.03833	4.45199e-47	2.57448e-47
103626135	0.663	0.323	-1.03833	1.95663e-07	3.25285e-07
109944848	1.44	0.7	-1.03833	1.95663e-07	3.25285e-07
100383687	10.993	5.443	-1.0384	1.90095e-59	9.21916e-60
100273907	61.17	29.78	-1.03848	0	0
100276652	525.71	254.453	-1.03862	0	0
100282668	9.876	4.806	-1.03868	1.10594e-36	7.60922e-37
100194061	2.87	1.396	-1.03889	2.19002e-16	2.47577e-16
103644016	29.526	14.216	-1.03893	6.39629e-128	1.59068e-128
100194106	1.21	0.516	-1.03905	2.31202e-07	3.86048e-07
100283254	42.533	20.566	-1.03908	1.16931e-191	1.93571e-192
103625887	3.136	1.583	-1.03913	1.33922e-57	6.65094e-58
100279648	0.823	0.396	-1.03919	3.31743e-05	6.38304e-05
103640934	3.5	1.69	-1.03919	1.26975e-48	7.15945e-49
103646027	0.366	0.173	-1.03924	3.25272e-06	5.82714e-06
100384390	44.45	21.486	-1.03924	0	0
BGI_novel_G002007	15.493	7.476	-1.03954	3.32587e-23	3.08199e-23
100279762	0.436	0.21	-1.03955	4.65022e-05	9.04884e-05
103653089	0.393	0.193	-1.04017	0.000685823	0.00147724
100285053	18.856	9.27	-1.04027	3.72034e-64	1.69852e-64
103629439	6.12	3.006	-1.04043	5.05444e-10	7.31767e-10
BGI_novel_G003839	169.933	82.63	-1.04081	7.59159e-286	8.34032e-287
100273462	7.273	3.55	-1.0409	1.88128e-36	1.2984e-36
103630277	7.46	3.636	-1.04109	4.40464e-75	1.76098e-75
100191781	4.72	2.273	-1.04111	6.12767e-31	4.71176e-31
109945610	1.403	0.666	-1.04134	3.81903e-07	6.45556e-07
103633206	9.933	4.84	-1.04137	7.6733e-17	8.55392e-17
103650450	9.893	4.856	-1.04201	3.24306e-94	1.05501e-94
100274079	1.46	0.71	-1.04215	2.4137e-11	3.2951e-11
100384790	3.303	1.56	-1.04215	3.35676e-26	2.87994e-26
100381630	7.34	3.546	-1.04221	2.14727e-84	7.72659e-85
103639348	0.863	0.42	-1.04243	2.81902e-06	5.0312e-06
109943782	2.213	1.083	-1.04277	2.88236e-05	5.52499e-05
100275107	22.296	10.79	-1.04285	1.52789e-39	9.94248e-40
100502424	0.58	0.28	-1.04299	5.33154e-07	9.09772e-07
BGI_novel_G004390	3.756	1.793	-1.04315	3.65464e-12	4.81889e-12
100283084	6.143	2.97	-1.04317	4.67284e-32	3.52318e-32
100285797	5.403	2.653	-1.0435	1.17233e-10	1.65003e-10
103646598	2.913	1.403	-1.04369	3.48172e-13	4.4186e-13
100384402	4.26	2.026	-1.04371	1.84697e-21	1.79306e-21
100502395	7.266	3.503	-1.04396	8.58181e-36	6.0036e-36
[truncated: 5,524 more rows]
