# Supplementary material for: Mutant lpa1 Analysis of ZmLPA1 Gene Regulates Maize Leaf-Angle Development through the Auxin Pathway
Source: Int J Mol Sci. 2022 Apr 28;23(9):4886. doi: 10.3390/ijms23094886 (PMC9102400; doi:10.3390/ijms23094886)
Supplement: Supplementary file 1 [file ijms-23-04886-s001.zip › Supplementary Table S2.xlsx]

## Sheet: Sheet1
Supplementary Table S2 DEGs regulated in B73 leaf occipital under 500 μmol·L-1 IAA treatment
Gene ID	B73_CK FPKM	B73_500I FPKM	log2(B73_500I/B73_CK)	Qvalue(B73_CK-vs-B73_500I)	Pvalue(B73_CK-vs-B73_500I)
BGI_novel_G003806	0	37.13	12.587	0	0
BGI_novel_G002163	0	0.673	11.0716	2.04187e-148	5.13752e-149
103643070	0	5.08	9.72038	1.42271e-72	6.49254e-73
100280201	0	1.896	9.2592	1.51119e-56	8.37642e-57
100283639	0.01	5.826	9.03039	5.75937e-98	2.07664e-98
100282648	0.03	14.643	9.02474	2.30596e-289	3.0504e-290
BGI_novel_G001617	0	1.45	8.92357	4.46845e-47	2.81943e-47
103643388	0.02	8.616	8.91201	1.79744e-271	2.51358e-272
BGI_novel_G000995	0	0.363	8.87801	6.457e-46	4.162e-46
BGI_novel_G001831	0	5.996	8.83774	6.50417e-45	4.26193e-45
BGI_novel_G004348	0	2.076	8.80451	4.2193e-44	2.80119e-44
100194399	0	2.07	8.63772	3.12958e-40	2.20277e-40
BGI_novel_G001244	0.003	0.876	8.59376	2.39544e-110	7.87665e-111
103630250	0	1.843	8.5911	3.29644e-39	2.35368e-39
103630755	0	2.06	8.58743	3.95641e-39	2.8296e-39
109944335	0	2.546	8.54971	2.54091e-38	1.83755e-38
BGI_novel_G003657	0	1.216	8.53802	4.48546e-38	3.25592e-38
100127517	0	3.813	8.38794	4.82399e-35	3.71628e-35
100275244	0.55	172.783	8.30651	0	0
BGI_novel_G000705	0	0.623	8.29069	3.33469e-33	2.65826e-33
BGI_novel_G003493	0	0.406	8.28862	3.63962e-33	2.90449e-33
BGI_novel_G002217	0	2.59	8.19559	1.70412e-31	1.4039e-31
103655639	0	3.366	8.17372	4.08849e-31	3.39912e-31
103631449	0	2.173	8.13891	1.61251e-30	1.3589e-30
100502426	0	0.866	8.13828	1.65269e-30	1.39294e-30
BGI_novel_G001003	0	0.22	8.06293	2.9542e-29	2.56136e-29
103647576	0.026	6.936	8.04998	1.31879e-110	4.32502e-111
BGI_novel_G003371	0	0.463	8.01975	1.46524e-28	1.28891e-28
100274799	0	1.503	7.9252	4.29422e-27	3.89987e-27
BGI_novel_G001862	0	1.286	7.885	1.71281e-26	1.57789e-26
100281900	0	2.07	7.85056	5.48168e-26	5.10199e-26
BGI_novel_G003373	0	1.006	7.70648	5.62551e-24	5.48978e-24
103638687	0	0.773	7.6673	1.86043e-23	1.84126e-23
103638690	0	0.773	7.6673	1.86043e-23	1.84126e-23
103643618	0.006	0.98	7.66701	4.7376e-45	3.0972e-45
BGI_novel_G002153	0	0.073	7.64451	3.68739e-23	3.67886e-23
BGI_novel_G004191	0	0.686	7.61038	1.01161e-22	1.02053e-22
BGI_novel_G000461	0	0.816	7.55254	5.36977e-22	5.51159e-22
100282012	0	1.56	7.55018	5.74339e-22	5.89694e-22
BGI_novel_G003564	0	0.366	7.54861	6.00372e-22	6.16877e-22
BGI_novel_G004217	0	5.73	7.54261	7.11161e-22	7.3217e-22
BGI_novel_G004061	0	0.773	7.5224	1.25539e-21	1.29952e-21
103625959	0.013	2.343	7.5081	7.64759e-42	5.24571e-42
100216745	0.013	2.613	7.50612	3.71187e-80	1.56324e-80
BGI_novel_G001762	0	0.383	7.46835	5.54638e-21	5.84364e-21
103641047	0.316	54.873	7.45065	0	0
BGI_novel_G001069	0	0.65	7.4452	1.03424e-20	1.09751e-20
BGI_novel_G000571	0	0.256	7.40316	3.14346e-20	3.37788e-20
BGI_novel_G002687	0	1.616	7.32537	2.29713e-19	2.52871e-19
BGI_novel_G003833	0	0.276	7.27261	8.43045e-19	9.43876e-19
BGI_novel_G001388	0	0.216	7.26381	1.04266e-18	1.17119e-18
BGI_novel_G003526	0	0.453	7.25149	1.40352e-18	1.58199e-18
BGI_novel_G000756	0.003	0.586	7.16551	1.52805e-27	1.37584e-27
BGI_novel_G003172	0	1.05	7.16378	1.09711e-17	1.26801e-17
BGI_novel_G000269	0	0.403	7.11764	3.10605e-17	3.64223e-17
BGI_novel_G001001	0.003	0.593	7.03338	1.34405e-78	5.74462e-79
100275046	0.026	3.243	7.00755	1.44029e-30	1.21237e-30
100286341	0.093	11.97	6.98458	1.18857e-171	2.61703e-172
100273512	0.036	4.34	6.97875	1.26473e-114	4.00708e-115
103650722	0.013	1.543	6.961	2.42945e-28	2.14653e-28
BGI_novel_G003672	0	0.486	6.95805	9.34089e-16	1.14355e-15
103644042	0	0.503	6.89531	3.27262e-15	4.08352e-15
BGI_novel_G000661	0	0.4	6.88613	3.91679e-15	4.9021e-15
BGI_novel_G001879	0.016	2.073	6.85056	7.65042e-28	6.82393e-28
BGI_novel_G000135	0	0.09	6.83206	1.1069e-14	1.4095e-14
103655312	0.223	24.73	6.82155	5.97259e-206	1.09578e-206
103655486	0	1.16	6.81175	1.62346e-14	2.07901e-14
542373	40.783	4374.45	6.78141	0	0
BGI_novel_G000382	0	0.093	6.74628	5.42213e-14	7.06016e-14
BGI_novel_G001992	0	0.53	6.74326	5.72746e-14	7.46205e-14
BGI_novel_G004349	0	0.48	6.73443	6.71413e-14	8.76712e-14
BGI_novel_G001763	0	0.23	6.70846	1.06689e-13	1.40199e-13
BGI_novel_G003899	0	0.373	6.70761	1.08298e-13	1.42342e-13
100501424	0.04	3.916	6.70634	1.31812e-96	4.80252e-97
100280847	0	0.826	6.70281	1.17844e-13	1.55125e-13
100381444	0	0.516	6.70281	1.17844e-13	1.55125e-13
103625904	0.01	0.94	6.67424	4.64048e-25	4.41577e-25
BGI_novel_G002854	0.01	0.723	6.66459	5.00287e-71	2.3306e-71
103629213	0.016	0.773	6.6612	7.26502e-25	6.94931e-25
BGI_novel_G000068	0	0.316	6.65624	2.64975e-13	3.52979e-13
100193918	0.11	10.62	6.63401	9.95965e-183	2.05207e-183
103630130	0.17	16.5	6.58717	2.24055e-155	5.44144e-156
109941714	0	1.52	6.55395	1.45682e-12	1.99415e-12
109941485	0	1.043	6.53628	1.93552e-12	2.66257e-12
542209	0.753	65.863	6.4803	0	0
BGI_novel_G003542	0.013	1.31	6.46957	8.85564e-63	4.54142e-63
100274486	0.01	0.89	6.43978	9.04268e-22	9.33325e-22
BGI_novel_G001145	0	0.08	6.43195	9.77986e-12	1.38454e-11
BGI_novel_G003829	0	0.196	6.42476	1.08952e-11	1.54549e-11
100383025	0.05	4.523	6.4184	5.70978e-159	1.35647e-159
100278520	0	1.226	6.38794	1.88243e-11	2.69646e-11
103636273	0	1.613	6.38159	2.06518e-11	2.9645e-11
103640866	0.006	0.536	6.37024	7.0713e-21	7.46423e-21
BGI_novel_G004347	0	0.36	6.36881	2.48697e-11	3.58392e-11
109939474	0	0.46	6.30949	5.80528e-11	8.49375e-11
100857058	0	0.576	6.28173	8.54939e-11	1.25927e-10
100280469	0.04	2.823	6.21361	2.77707e-53	1.60109e-53
100279015	0	0.71	6.20031	2.56719e-10	3.85698e-10
103646787	0.023	2.263	6.18833	1.72349e-88	6.75034e-89
BGI_novel_G000462	0	0.313	6.16337	4.15908e-10	6.30077e-10
103635591	0.026	2.033	6.15584	9.27116e-43	6.28328e-43
100194130	0.673	46.136	6.14075	0	0
BGI_novel_G003594	0	0.14	6.1301	6.36028e-10	9.71718e-10
103626931	0.013	0.85	6.08567	2.55269e-33	2.0302e-33
BGI_novel_G002131	0	0.14	6.07653	1.24013e-09	1.91863e-09
107403238	0.086	5.88	6.05275	8.97995e-79	3.82745e-79
BGI_novel_G003645	0.01	0.613	6.02179	2.99928e-23	2.98456e-23
109941874	0	0.613	6.01087	2.73712e-09	4.29348e-09
BGI_novel_G001381	0	1.07	5.98644	3.64436e-09	5.74884e-09
100274632	0	0.613	5.98458	3.72412e-09	5.87709e-09
103643187	0	0.223	5.98458	3.72412e-09	5.87709e-09
103630754	0	0.183	5.96961	4.42589e-09	7.01276e-09
BGI_novel_G002187	0	0.143	5.94351	5.96176e-09	9.50747e-09
109945620	0	0.49	5.93728	6.39686e-09	1.02179e-08
BGI_novel_G000156	0.01	0.543	5.93053	5.30284e-16	6.4427e-16
103650637	0.013	0.783	5.91913	4.81264e-58	2.61825e-58
BGI_novel_G000616	0.01	0.623	5.89556	1.1496e-15	1.41124e-15
100272286	0	0.31	5.88837	1.10256e-08	1.78176e-08
100277584	0	0.2	5.88837	1.10256e-08	1.78176e-08
BGI_novel_G002323	0	0.626	5.85668	1.5563e-08	2.53315e-08
BGI_novel_G003659	0	0.193	5.84801	1.70883e-08	2.78604e-08
BGI_novel_G001074	0	0.31	5.83774	1.90806e-08	3.11643e-08
100279044	2.936	162.953	5.83494	0	0
100037830	0	0.4	5.78527	3.30868e-08	5.46801e-08
100284243	0	0.383	5.78527	3.30868e-08	5.46801e-08
100501346	0	0.363	5.78527	3.30868e-08	5.46801e-08
BGI_novel_G001718	0	0.346	5.76753	3.96812e-08	6.58738e-08
100286246	0.21	11.116	5.75148	4.86299e-152	1.20099e-152
103626123	1.146	60.826	5.74276	0	0
100274774	0.073	3.796	5.73083	3.36876e-51	2.00588e-51
103627541	0.006	0.36	5.73083	3.54774e-14	4.595e-14
103634440	0.013	0.77	5.73083	3.54774e-14	4.595e-14
BGI_novel_G002458	0	1.32	5.72805	5.91364e-08	9.90201e-08
103626649	0.596	30.786	5.70281	2.71357e-292	3.5603e-293
BGI_novel_G002734	0	0.096	5.69998	7.79752e-08	1.3155e-07
103641151	0	0.09	5.68917	8.65667e-08	1.46577e-07
BGI_novel_G003798	0	1.423	5.67424	1.00135e-07	1.69995e-07
109944972	0	0.57	5.63208	1.4986e-07	2.56579e-07
BGI_novel_G003372	0	0.146	5.61053	1.83369e-07	3.15436e-07
BGI_novel_G004231	0	1.893	5.60509	1.92929e-07	3.32173e-07
BGI_novel_G001991	0	0.24	5.59842	2.05291e-07	3.53855e-07
103631743	0.07	3.326	5.58935	4.64474e-80	1.95913e-80
BGI_novel_G000175	0	0.86	5.55771	2.97804e-07	5.17595e-07
100415938	0	0.37	5.55395	3.0796e-07	5.35845e-07
BGI_novel_G000617	0	0.796	5.54892	3.22149e-07	5.61195e-07
103640770	0.073	3.333	5.53818	5.78854e-45	3.79176e-45
109945333	0.01	0.436	5.51554	0.000287584	0.000612035
100304262	0	0.22	5.48982	5.42657e-07	9.5658e-07
BGI_novel_G000403	0.073	3.386	5.48982	3.03069e-12	4.2035e-12
103652321	0.003	0.33	5.47112	5.78784e-08	9.68762e-08
BGI_novel_G004086	0	0.53	5.45732	7.16592e-07	1.27247e-06
BGI_novel_G000899	0.01	0.456	5.45249	4.14052e-14	5.37304e-14
BGI_novel_G000386	0	0.1	5.45127	7.54128e-07	1.34108e-06
100381289	0.276	11.786	5.43204	8.83737e-112	2.87344e-112
103642878	0	0.26	5.4227	9.56693e-07	1.71422e-06
BGI_novel_G004230	0	0.173	5.40194	1.13561e-06	2.04364e-06
100127521	0.013	0.553	5.38794	1.64371e-11	2.34849e-11
100277743	0.006	0.293	5.38794	1.64371e-11	2.34849e-11
107603303	0.02	0.873	5.36309	2.44048e-11	3.5164e-11
100280650	0	0.136	5.35231	1.69631e-06	3.08417e-06
103636191	0	0.13	5.35231	1.69631e-06	3.08417e-06
109939472	0	0.266	5.35231	1.69631e-06	3.08417e-06
BGI_novel_G003859	0.09	3.61	5.35231	3.60582e-30	3.05819e-30
732758	0.36	14.526	5.29728	0	0
103628901	0	0.46	5.2821	2.93591e-06	5.409e-06
100275380	0.03	1.18	5.27844	1.06771e-28	9.3611e-29
100283122	0	0.196	5.27831	3.0215e-06	5.57191e-06
103654479	0	0.08	5.27831	3.0215e-06	5.57191e-06
BGI_novel_G003762	0	0.333	5.27831	3.0215e-06	5.57191e-06
BGI_novel_G000619	0	0.31	5.25766	3.53444e-06	6.54146e-06
103628897	0	0.416	5.2328	4.25452e-06	7.91454e-06
103655180	0	0.333	5.22337	4.56246e-06	8.50174e-06
100280719	1.153	41.59	5.2167	0	0
100283410	0	0.243	5.20031	5.39876e-06	1.01097e-05
100284755	0	0.21	5.20031	5.39876e-06	1.01097e-05
103651289	0	0.18	5.20031	5.39876e-06	1.01097e-05
BGI_novel_G001990	0.05	1.82	5.19804	3.59236e-27	3.25741e-27
103626636	0.006	0.283	5.15967	5.05446e-10	7.68886e-10
BGI_novel_G000270	0.023	0.873	5.15754	4.11586e-35	3.16409e-35
103642093	0	0.323	5.1514	7.65822e-06	1.44846e-05
BGI_novel_G002119	0	0.073	5.14974	7.74857e-06	1.46597e-05
BGI_novel_G003827	0.026	0.946	5.14398	5.65914e-58	3.08061e-58
103635535	0	0.253	5.12124	9.458e-06	1.79867e-05
100284610	0	0.42	5.11785	9.68265e-06	1.84255e-05
103626218	0	0.11	5.11785	9.68265e-06	1.84255e-05
541927	0	0.283	5.11785	9.68265e-06	1.84255e-05
100286255	0.323	10.723	5.08285	3.34704e-211	6.02872e-212
100275030	0.623	20.476	5.08023	0	0
100273753	0.02	0.663	5.07478	1.60546e-09	2.49667e-09
542585	0.19	6.663	5.07303	2.78649e-194	5.41023e-195
BGI_novel_G001567	0.28	9.616	5.07126	1.65064e-159	3.90538e-160
BGI_novel_G002174	0.01	0.383	5.06125	6.02432e-18	6.90228e-18
103636636	0.05	1.42	5.06013	1.36076e-47	8.53741e-48
BGI_novel_G002079	0	0.11	5.05009	1.5311e-05	2.95227e-05
103645275	2.563	83.506	5.04411	0	0
103649563	0.006	0.193	5.03039	2.87393e-09	4.51211e-09
BGI_novel_G000009	0.926	30.09	5.02932	0	0
103642166	0.076	2.186	5.02801	2.79256e-143	7.26757e-144
100286151	0.903	29.16	5.02058	0	0
732759	0.173	5.27	4.99608	1.83875e-193	3.58202e-194
103626190	0.013	0.336	4.98458	2.94807e-16	3.55598e-16
BGI_novel_G001002	0	0.026	4.96018	2.73598e-05	5.36061e-05
100284541	0.07	2.193	4.94686	7.02266e-37	5.21594e-37
100284872	0	0.13	4.93728	3.15387e-05	6.20835e-05
103641948	0	0.08	4.93728	3.15387e-05	6.20835e-05
100275309	27.953	830.056	4.92688	0	0
BGI_novel_G001847	0.393	12.156	4.90781	1.39783e-233	2.27325e-234
103639239	0.013	0.416	4.90523	8.72267e-11	1.28526e-10
100281693	1.383	39.98	4.90146	0	0
100280053	0.01	0.273	4.88837	1.65422e-08	2.69557e-08
BGI_novel_G003835	0.013	0.403	4.88837	1.65422e-08	2.69557e-08
BGI_novel_G003668	0.303	9.106	4.87668	4.01182e-98	1.44393e-98
100285354	0.163	4.856	4.86046	6.40388e-61	3.36638e-61
100193729	0.066	2.073	4.8577	2.07913e-56	1.15447e-56
103639574	0	0.083	4.83774	5.7241e-05	0.000114829
103641670	0	0.08	4.83774	5.7241e-05	0.000114829
BGI_novel_G001976	0	0.603	4.83774	5.7241e-05	0.000114829
103644415	0.016	0.513	4.81253	3.60035e-27	3.26505e-27
103640789	0	0.053	4.79486	7.31908e-05	0.000147987
BGI_novel_G002688	0.026	0.723	4.79175	1.80933e-08	2.95342e-08
BGI_novel_G000365	0	0.193	4.78954	7.54187e-05	0.000152647
109940214	0	0.346	4.76048	8.87007e-05	0.000180506
100193066	0	0.086	4.75939	8.92302e-05	0.000181632
100192853	0.12	3.233	4.73083	3.07375e-67	1.49332e-67
100274918	0	0.11	4.73083	0.000104263	0.000213538
100281266	0	0.2	4.73083	0.000104263	0.000213538
100285357	0	0.253	4.73083	0.000104263	0.000213538
103645987	0	0.096	4.73083	0.000104263	0.000213538
109945350	0	0.706	4.73083	0.000104263	0.000213538
103635347	0.023	0.676	4.72467	2.04465e-18	2.31392e-18
100191466	0.036	0.993	4.71968	2.52387e-31	2.08796e-31
103638927	0.006	0.153	4.69828	1.36424e-07	2.33133e-07
100278634	1.453	37.316	4.67274	0	0
103640481	0.193	4.97	4.6712	1.2925e-217	2.25409e-218
100216961	0.116	2.833	4.65921	1.01405e-63	5.13792e-64
103631222	0	0.693	4.65799	0.00015328	0.000318563
BGI_novel_G002497	0.063	1.47	4.65104	6.71931e-94	2.51128e-94
100286330	1.066	25.48	4.63927	0	0
103644394	0	0.21	4.63446	0.0001731	0.000361158
103643335	0.05	1.183	4.62391	1.85868e-78	7.96026e-79
100217164	0	0.096	4.61535	0.000190703	0.000399367
100279720	0	0.086	4.61535	0.000190703	0.000399367
100283394	0	0.096	4.61535	0.000190703	0.000399367
103632055	0	0.166	4.61535	0.000190703	0.000399367
BGI_novel_G001561	0	0.8	4.61535	0.000190703	0.000399367
BGI_novel_G003137	0.016	0.42	4.61415	3.21228e-07	5.59557e-07
100192631	0.11	2.3	4.60328	1.27871e-82	5.26926e-83
109942502	0	0.066	4.59354	0.000212873	0.000447288
BGI_novel_G003118	0.06	1.476	4.59061	1.62219e-28	1.42802e-28
103638827	0.526	12.523	4.58865	6e-135	1.6483e-135
103653298	0.073	1.633	4.58776	2.2626e-60	1.19673e-60
103639674	0	0.203	4.5862	0.000220624	0.000464528
BGI_novel_G004200	0.023	0.543	4.56954	7.80795e-23	7.85565e-23
109944911	0	0.16	4.55896	0.000251937	0.000533722
100284667	0.01	0.233	4.55574	3.08978e-07	5.3765e-07
103634999	3.306	75.833	4.55077	0	0
103637721	0	0.133	4.54892	0.000264559	0.000561405
BGI_novel_G000268	0.04	1.003	4.53937	6.96801e-58	3.79611e-58
BGI_novel_G002040	0	1.206	4.52864	0.000291725	0.000621225
BGI_novel_G004362	0	0.996	4.52864	0.000291725	0.000621225
BGI_novel_G001646	0.053	1.253	4.4964	7.54063e-33	6.05992e-33
100502269	0.03	0.633	4.49495	5.58204e-17	6.59265e-17
100274219	0.013	0.32	4.48982	1.11489e-11	1.58184e-11
100274762	0.036	0.746	4.48982	1.48704e-21	1.54189e-21
103634718	0	0.063	4.48982	0.000350327	0.000751429
103647710	0	0.123	4.48982	0.000350327	0.000751429
103628405	0.01	0.253	4.48852	9.43562e-07	1.69008e-06
100285615	1.893	41.053	4.47258	0	0
103650790	0	0.256	4.46468	0.000393727	0.00084792
100216890	2.186	48.836	4.45735	0	0
103642249	0.106	2.6	4.43935	6.27565e-86	2.51828e-86
103638283	0.186	4.153	4.43221	8.68298e-19	9.72524e-19
BGI_novel_G001255	0.033	0.773	4.43175	4.22885e-58	2.29928e-58
BGI_novel_G000013	0	0.01	4.42956	0.00046165	0.00100073
103653129	0	0.326	4.42133	0.000478888	0.0010398
BGI_novel_G000413	0.053	1.06	4.39087	7.85749e-20	8.54102e-20
BGI_novel_G004078	0.026	0.53	4.38837	3.60523e-09	5.6844e-09
103636729	0	0.136	4.38512	0.000562007	0.00122786
103636499	0.213	3.496	4.38402	2.49817e-83	1.02431e-83
100384861	0.31	6.31	4.37024	2.18805e-91	8.35485e-92
103639832	0	0.13	4.36952	0.000601347	0.00131751
100276695	5.21	109.343	4.36765	0	0
100383587	0.416	8.856	4.36667	9.25468e-203	1.72193e-203
100194110	0	0.106	4.35231	0.000647386	0.00142293
103629277	0	0.096	4.35231	0.000647386	0.00142293
103635916	0	0.083	4.35231	0.000647386	0.00142293
103638674	0	0.176	4.35231	0.000647386	0.00142293
103654996	0	0.083	4.35231	0.000647386	0.00142293
100272256	1.753	35.726	4.35198	0	0
BGI_novel_G000994	0.003	0.076	4.34564	2.22188e-10	3.32667e-10
100382045	0.2	5.566	4.34557	1.31346e-227	2.18995e-228
100273916	0.103	1.966	4.33557	1.90004e-58	1.02774e-58
103633216	0.04	0.633	4.32904	1.65039e-23	1.63178e-23
103634350	0.063	1.236	4.32807	8.06609e-28	7.20166e-28
100285223	0.086	1.773	4.29342	6.25757e-44	4.16318e-44
103628666	0	0.063	4.28589	0.00085378	0.00190073
103641548	0.19	3.646	4.27197	1.81437e-51	1.07486e-51
109943049	0.71	13.753	4.26476	4.15919e-220	7.16821e-221
103651553	0.013	0.263	4.25612	7.58122e-06	1.43357e-05
BGI_novel_G000618	0.013	0.213	4.24529	6.57063e-10	1.00456e-09
103641198	0.843	15.416	4.21709	4.43013e-152	1.09313e-152
103644871	0.026	0.453	4.20031	1.29756e-09	2.00945e-09
BGI_novel_G000546	0.76	13.52	4.18203	5.44298e-290	7.1884e-291
103628879	0.026	0.516	4.16789	7.81387e-21	8.26157e-21
100303778	0.05	0.89	4.16464	1.07009e-08	1.72754e-08
103640860	11.863	219.63	4.15006	0	0
100282200	0.433	7.513	4.14803	6.78826e-241	1.07537e-241
BGI_novel_G004368	0.056	1.023	4.13975	1.82681e-05	3.53766e-05
103638329	0.046	0.786	4.13192	5.79065e-24	5.65594e-24
BGI_novel_G004220	0.036	0.683	4.13136	4.00118e-19	4.43868e-19
100191881	0.023	0.413	4.11785	4.2923e-09	6.79599e-09
103651451	0.013	0.233	4.11785	2.13882e-05	4.16172e-05
606403	16.306	273.533	4.09741	0	0
109943770	0.153	2.773	4.09561	3.97584e-24	3.8636e-24
100501519	0.25	3.573	4.0839	4.34447e-154	1.0612e-154
BGI_novel_G000332	0.526	9.143	4.0712	4.56974e-60	2.42442e-60
100285622	0.433	7.016	4.06771	2.02546e-218	3.51705e-219
BGI_novel_G002707	0.06	1.026	4.05485	2.03844e-05	3.96003e-05
100284970	0.32	5.396	4.03974	4.36639e-66	2.15244e-66
103654233	1.023	17.13	4.03681	8.76126e-145	2.26023e-145
103634802	0.093	1.493	4.01645	2.42821e-45	1.57984e-45
100304182	0.026	0.433	4.01557	1.29663e-10	1.92259e-10
100191598	4.26	66.83	4.01215	0	0
103634662	0.02	0.336	4.00832	0.000486376	0.00105685
103641507	0.036	0.563	4.00001	1.00127e-11	1.41869e-11
103632375	0.046	0.546	3.99409	1.45665e-33	1.15268e-33
107275242	0.136	2.31	3.9866	7.30239e-77	3.18262e-77
BGI_novel_G003747	0.053	0.87	3.98179	5.4244e-05	0.000108588
103654622	0.396	6.403	3.97828	1.10599e-121	3.32738e-122
BGI_novel_G003364	0.14	2.273	3.96836	1.83803e-11	2.63128e-11
100286327	0.23	3.463	3.95639	1.20817e-33	9.54879e-34
100526749	0.006	0.12	3.93728	7.21933e-05	0.000145939
103643497	0.01	0.15	3.93728	7.21933e-05	0.000145939
BGI_novel_G002299	0.036	0.586	3.93728	7.21933e-05	0.000145939
100382139	1.153	18.18	3.93657	0	0
100276522	0.283	4.333	3.93085	3.6947e-95	1.3661e-95
BGI_novel_G003898	0.03	0.503	3.9184	2.56867e-20	2.75662e-20
BGI_novel_G000665	0.07	1.056	3.90997	2.08845e-21	2.17518e-21
103626986	0.393	5.756	3.90132	5.40241e-199	1.02676e-199
100191842	0.276	4.186	3.89113	4.49797e-110	1.48242e-110
100285801	0.32	4.873	3.8899	2.4057e-90	9.27164e-91
BGI_novel_G001496	0.03	0.47	3.88918	3.92117e-09	6.1961e-09
100285056	0.16	2.383	3.88213	1.39497e-49	8.5306e-50
100280815	0.676	9.71	3.8774	1.17466e-123	3.49211e-124
BGI_novel_G000914	0.03	0.446	3.87552	0.000884651	0.00197213
103626994	0.34	4.966	3.87104	1.68918e-155	4.09691e-156
BGI_novel_G000964	0.14	2.026	3.84752	1.20078e-62	6.17347e-63
100193956	0.03	0.366	3.83774	1.55525e-07	2.66514e-07
100278056	0.116	1.6	3.83774	6.00115e-22	6.16548e-22
100381856	0.026	0.373	3.83774	1.55525e-07	2.66514e-07
103634445	0.006	0.11	3.83774	0.000132778	0.000274161
BGI_novel_G003996	0.016	0.24	3.83774	0.000132778	0.000274161
100274269	0.036	0.476	3.81175	4.64247e-13	6.22994e-13
100281123	0.17	2.363	3.80649	8.576e-30	7.34668e-30
100281265	3.046	43.53	3.79997	0	0
103653773	0.033	0.45	3.79824	5.49881e-26	5.11852e-26
BGI_novel_G002776	0.933	13.406	3.79481	8.32403e-149	2.0908e-149
BGI_novel_G000658	0.05	0.76	3.78439	9.65027e-07	1.72947e-06
103639471	0.013	0.186	3.77885	0.000186693	0.000390607
103629301	0.13	1.906	3.77289	4.04328e-37	2.99128e-37
103633514	0.276	3.673	3.77185	3.21195e-45	2.09253e-45
BGI_novel_G000580	0.02	0.26	3.76787	3.58825e-11	5.20543e-11
100281391	5.306	70.246	3.76584	0	0
BGI_novel_G000800	0.03	0.37	3.75831	1.5171e-12	2.07896e-12
109940853	0.056	0.78	3.74866	8.79837e-18	1.01367e-17
100274805	0.016	0.196	3.73083	0.000243858	0.00051608
100278342	0.02	0.25	3.73083	0.000243858	0.00051608
100304245	0.01	0.15	3.73083	0.000243858	0.00051608
103630375	0.03	0.383	3.73083	0.000243858	0.00051608
103632944	0.006	0.083	3.73083	0.000243858	0.00051608
103640762	0.01	0.126	3.73083	0.000243858	0.00051608
103644849	0.02	0.256	3.73083	5.15938e-07	9.0831e-07
542117	0.276	3.573	3.73083	3.89767e-54	2.22654e-54
BGI_novel_G003139	0.06	0.776	3.73083	0.000243858	0.00051608
103642755	0.186	2.45	3.7289	5.37129e-26	4.99693e-26
100283363	3.053	39.43	3.71382	0	0
100281848	0.31	3.996	3.71378	8.37703e-69	4.01554e-69
100285777	2.92	35.6	3.71183	0	0
109944628	0.37	4.953	3.71083	3.13027e-107	1.04721e-107
BGI_novel_G003399	0.78	9.776	3.70421	0	0
103646847	0.466	5.866	3.69594	0	0
100272498	0.083	1.093	3.6886	5.32623e-22	5.46632e-22
100279027	1.286	16.353	3.68374	3.60152e-260	5.2659e-261
100285188	0.226	2.87	3.68246	2.20591e-19	2.42782e-19
100275270	0.036	0.443	3.67424	9.36572e-07	1.67726e-06
100277566	0.043	0.566	3.67424	9.36572e-07	1.67726e-06
103627244	7.926	103.893	3.67355	0	0
100281921	0.25	2.873	3.66991	1.14689e-21	1.1861e-21
732751	7.976	98.046	3.66233	0	0
103630515	0.013	0.156	3.65488	3.84632e-09	6.07492e-09
103636714	0.06	0.743	3.65488	1.65541e-16	1.98139e-16
BGI_novel_G003465	0.04	0.476	3.64044	1.20777e-20	1.28375e-20
100280743	0.21	2.603	3.63525	1.13987e-30	9.57394e-31
103650617	0.36	4.296	3.63446	7.75165e-62	4.03218e-62
542304	370.946	4536.2	3.63377	0	0
103649798	69.886	845.25	3.63323	0	0
BGI_novel_G001280	0.516	6.366	3.63187	6.19694e-57	3.42021e-57
100280949	1.056	12.706	3.63103	9.00694e-148	2.274e-148
100280359	0.01	0.113	3.61535	0.000449515	0.000973306
100382264	0.013	0.183	3.61535	0.000449515	0.000973306
103641655	0.01	0.12	3.61535	0.000449515	0.000973306
103641657	0.073	0.88	3.61535	3.12141e-37	2.30218e-37
103643271	0.07	0.843	3.61535	5.38473e-16	6.54394e-16
103654522	0.003	0.05	3.61535	0.000449515	0.000973306
109944228	0.016	0.2	3.61535	0.000449515	0.000973306
542005	0.47	5.786	3.61535	2.20943e-51	1.31056e-51
109943549	0.163	1.943	3.6085	4.30358e-109	1.42532e-109
100280163	3.6	45.246	3.606	0	0
BGI_novel_G000753	0.13	1.57	3.60529	6.64058e-30	5.66933e-30
103639274	0.07	0.906	3.60024	1.8205e-20	1.94604e-20
100285725	30.523	307.34	3.59389	0	0
103630762	0.39	4.786	3.59348	2.28264e-168	5.13447e-169
BGI_novel_G000893	0.036	0.433	3.58865	4.38362e-10	6.64661e-10
109942262	0.166	1.95	3.58776	1.83002e-52	1.06575e-52
103633052	0.02	0.24	3.57471	1.25802e-08	2.03882e-08
103634467	0.81	9.926	3.57433	0	0
BGI_novel_G001523	0.07	0.853	3.57388	3.40478e-13	4.55139e-13
BGI_novel_G000928	0.03	0.35	3.56939	0.000535893	0.00116838
100286364	0.11	1.236	3.56288	1.35771e-17	1.57405e-17
732801	0.063	0.76	3.56051	1.8052e-23	1.78601e-23
732839	0.063	0.8	3.55964	1.58419e-26	1.45804e-26
103654528	4.363	50.09	3.55369	0	0
100281016	8.86	102.856	3.54978	0	0
103648268	0.076	0.88	3.54346	2.24041e-28	1.97781e-28
BGI_novel_G001618	0.33	3.706	3.53775	1.58351e-118	4.89565e-119
100275411	0.206	2.34	3.53289	1.0954e-34	8.49664e-35
606405	88.26	1001.94	3.5201	0	0
100383126	0.83	9.716	3.51008	2.56211e-291	3.3754e-292
100281336	5.63	61.42	3.50615	0	0
BGI_novel_G000469	0.11	1.32	3.49721	3.54284e-08	5.86416e-08
100191623	0.033	0.376	3.48982	4.11212e-08	6.8322e-08
100273978	0.05	0.483	3.48982	1.42118e-16	1.69629e-16
100304299	0.006	0.06	3.48982	0.00082687	0.00183876
103631396	0.023	0.266	3.48982	0.00082687	0.00183876
103632541	0.016	0.196	3.48982	0.00082687	0.00183876
103635691	0.006	0.076	3.48982	0.00082687	0.00183876
103636558	0.03	0.34	3.48982	1.42118e-16	1.69629e-16
103642231	0.006	0.07	3.48982	0.00082687	0.00183876
BGI_novel_G001682	0.05	0.566	3.48982	0.00082687	0.00183876
103653449	0.12	1.41	3.48771	3.32542e-54	1.89856e-54
103647708	0.083	0.94	3.48766	2.3185e-50	1.3993e-50
100127530	0.226	2.54	3.46764	1.76113e-23	1.74203e-23
100273706	2.683	31.093	3.46213	0	0
103637391	0.093	1.023	3.46027	0.000140745	0.000291249
100274741	0.61	6.473	3.45811	7.60617e-96	2.79099e-96
103648676	0.036	0.403	3.45721	8.4972e-13	1.15212e-12
103630583	0.03	0.343	3.45665	3.56633e-18	4.05949e-18
101202726	0.03	0.353	3.44542	7.41666e-08	1.24972e-07
BGI_novel_G003247	0.13	1.43	3.44396	8.83603e-22	9.11901e-22
103641984	0.673	7.143	3.44335	2.91345e-181	6.03743e-182
103651550	0.206	2.253	3.4422	4.79616e-30	4.07862e-30
100276191	7.73	86.77	3.44157	0	0
100277636	1.266	13.46	3.42929	0	0
103654530	2.296	24.263	3.42894	0	0
100285411	0.216	2.33	3.4227	2.10592e-41	1.4552e-41
103645835	0.02	0.233	3.4227	1.02244e-05	1.94817e-05
103632207	0.033	0.326	3.41995	1.19491e-15	1.4679e-15
100280261	0.863	9.046	3.41888	1.16251e-285	1.55036e-286
103639336	0.303	3.206	3.41812	1.88677e-90	7.26352e-91
100282963	0.19	2.263	3.41444	1.35647e-52	7.89233e-53
103636133	0.053	0.56	3.41286	1.47276e-15	1.81653e-15
100281587	0.06	0.623	3.40676	3.49101e-27	3.16476e-27
103654170	1.416	14.863	3.40349	9.05547e-72	4.17843e-72
732723	0.11	1.186	3.40107	7.31757e-64	3.69892e-64
100285543	0.033	0.346	3.39962	1.33724e-07	2.28447e-07
100191347	0.04	0.406	3.38794	1.80135e-09	2.80714e-09
100384000	0.526	5.513	3.38237	3.29728e-74	1.48015e-74
100278780	4.12	41.766	3.37073	0	0
100281798	0.786	7.803	3.36851	2.16634e-118	6.70691e-119
103638077	0.033	0.34	3.35231	1.85433e-05	3.59295e-05
BGI_novel_G004079	0.026	0.27	3.35231	2.41256e-07	4.1728e-07
BGI_novel_G004254	0.33	3.466	3.35231	6.10574e-13	8.23446e-13
100216773	12.556	129.65	3.33921	0	0
103627703	1.946	19.213	3.33908	0	0
BGI_novel_G002963	2.456	24.803	3.33233	0	0
BGI_novel_G003217	0.08	0.78	3.31298	2.82589e-23	2.80959e-23
100275319	1.766	17.01	3.31224	5.84966e-132	1.64175e-132
103653010	0.043	0.433	3.30025	1.68326e-06	3.05953e-06
100194166	0.2	2.01	3.29342	1.27699e-45	8.26974e-46
103641546	0.096	0.973	3.29165	1.44854e-31	1.19241e-31
103644252	0.53	5.27	3.2887	9.99584e-91	3.83408e-91
100282492	0.256	2.793	3.28463	1.60919e-43	1.07894e-43
100192110	56.163	558.153	3.28209	0	0
100281141	22.676	214.416	3.27985	0	0
109941203	0.03	0.293	3.27945	1.02357e-08	1.65101e-08
100273604	0.026	0.27	3.27831	3.35696e-05	6.62117e-05
100280608	0.823	7.793	3.27831	2.56124e-74	1.1467e-74
542293	0.126	1.236	3.27585	1.65272e-13	2.1877e-13
103633553	4.196	38.34	3.2699	0	0
109941497	0.213	2.066	3.26742	8.6151e-14	1.12893e-13
103651458	3.83	36.38	3.26426	0	0
100192012	0.05	0.483	3.26305	2.5309e-10	3.80081e-10
103634152	4.463	42.806	3.2606	0	0
100283756	0.03	0.273	3.25278	7.79986e-07	1.38841e-06
BGI_novel_G003263	0.223	2.17	3.25278	7.79986e-07	1.38841e-06
BGI_novel_G003086	0.133	1.243	3.25037	1.65828e-19	1.81811e-19
BGI_novel_G004234	0.18	1.76	3.24534	1.28935e-32	1.03978e-32
100277961	1.783	16.666	3.24005	2.52126e-306	3.13373e-307
103633203	0.166	1.596	3.23984	9.13692e-42	6.27517e-42
100276897	0.09	0.896	3.23202	4.52304e-10	6.86386e-10
100383478	0.833	7.393	3.22528	1.86795e-231	3.05998e-232
103649646	0.183	1.726	3.22524	4.64369e-48	2.8949e-48
103652236	0.426	4.073	3.22501	2.14297e-31	1.76961e-31
100273291	0.076	0.736	3.22021	6.77585e-15	8.55504e-15
103655286	0.04	0.35	3.22021	6.77585e-15	8.55504e-15
BGI_novel_G000258	0.326	3.243	3.20872	1.62668e-32	1.31516e-32
103650532	1.533	13.943	3.20798	1.93862e-203	3.60073e-204
100279302	0.056	0.5	3.20452	5.7579e-19	6.41547e-19
100272924	0.066	0.626	3.2021	8.83392e-15	1.12003e-14
103651028	3.153	28.443	3.20059	0	0
100279589	0.016	0.166	3.20031	6.06601e-05	0.000121891
100281688	0.033	0.3	3.20031	8.06963e-10	1.23836e-09
100285358	0.033	0.303	3.20031	6.06601e-05	0.000121891
100382284	0.03	0.286	3.20031	6.06601e-05	0.000121891
100279096	1.486	13.323	3.19768	3.1219e-99	1.11588e-99
103642035	13.31	122.07	3.18554	0	0
103647484	0.146	1.436	3.17544	1.79067e-42	1.21783e-42
103656032	0.01	0.093	3.17023	0.000696003	0.00153535
BGI_novel_G000865	0.086	0.776	3.16789	3.68396e-05	7.28882e-05
100277621	0.053	0.466	3.15967	5.95578e-08	9.97579e-08
100284591	0.04	0.356	3.15967	5.95578e-08	9.97579e-08
100280395	0.03	0.283	3.14586	2.50529e-06	4.59833e-06
103627198	0.023	0.22	3.14586	2.50529e-06	4.59833e-06
103648339	0.23	0.663	3.14566	2.96291e-26	2.74201e-26
103643208	0.456	3.93	3.1446	3.06448e-135	8.39218e-136
100501555	0.163	1.443	3.1426	1.42037e-27	1.27766e-27
BGI_novel_G002871	1	8.713	3.13294	1.32594e-28	1.16437e-28
100193657	5.006	42.103	3.1316	0	0
100191982	1.54	13.316	3.13016	2.54753e-299	3.26541e-300
100272944	35.413	303.913	3.13009	0	0
100281400	0.276	2.386	3.12634	1.01883e-70	4.77596e-71
100275681	0.326	2.823	3.11982	1.86909e-65	9.28042e-66
103646317	2.273	20.093	3.1195	0	0
100274871	0.013	0.133	3.11785	0.000109235	0.000224098
103648427	0.006	0.05	3.11785	0.000109235	0.000224098
109941771	0.02	0.193	3.11785	0.000109235	0.000224098
BGI_novel_G004036	0.026	0.223	3.11502	3.45217e-06	6.38548e-06
103637907	2.656	23.36	3.11374	3.46054e-184	7.06276e-185
103629700	0.976	8.843	3.1127	9.32144e-196	1.80079e-196
542738	0.07	0.586	3.10694	1.7176e-22	1.74348e-22
100278809	0.46	3.95	3.10496	1.39517e-131	3.9292e-132
103635130	0.02	0.2	3.08928	4.48304e-06	8.35037e-06
100273184	28.88	240.093	3.08508	0	0
103633230	0.04	0.326	3.08239	1.58452e-17	1.8411e-17
107403162	74.246	614.823	3.07966	0	0
100194164	1.59	13.09	3.07478	6.78762e-217	1.18961e-217
100275767	0.106	0.92	3.07478	7.97008e-19	8.9173e-19
BGI_novel_G003232	0.036	0.33	3.07478	1.88797e-07	3.24997e-07
BGI_novel_G002548	0.076	0.64	3.07195	1.83451e-07	3.15616e-07
BGI_novel_G003963	0.206	1.756	3.07069	2.84002e-10	4.27394e-10
103630352	0.91	7.38	3.0624	7.87021e-111	2.57767e-111
100280999	61.56	519.253	3.05511	0	0
103639876	0.146	1.193	3.05408	6.43091e-13	8.67925e-13
100275469	4.616	38.253	3.05275	0	0
100281817	2.786	22.763	3.03592	2.55487e-223	4.35357e-224
100278463	4.46	35.55	3.03151	0	0
100280876	0.146	1.223	3.03039	1.45225e-27	1.30712e-27
100383488	0.07	0.596	3.03039	1.1741e-12	1.60131e-12
103634970	0.06	0.436	3.03039	2.25787e-15	2.80295e-15
103635878	0.04	0.33	3.03039	3.35777e-07	5.85299e-07
103647871	0.046	0.363	3.03039	3.35777e-07	5.85299e-07
541726	0.05	0.416	3.03039	1.43226e-08	2.32755e-08
541780	2.34	18.52	3.02337	0	0
100282108	6.88	55.196	3.02282	0	0
103635599	0.036	0.28	3.00619	5.09718e-05	0.000101861
107305677	0.193	1.59	3.00342	2.10756e-37	1.54668e-37
100273006	0.083	0.456	3.00001	1.09082e-09	1.68375e-09
BGI_novel_G001607	0.056	0.436	2.99716	4.37556e-69	2.08704e-69
100281644	107.503	850.293	2.99552	0	0
100279493	0.433	3.356	2.99528	8.31439e-36	6.30105e-36
100217119	23.32	179.093	2.98033	0	0
103651982	0.13	1.046	2.97899	0.00027188	0.000577438
103649655	0.52	4.31	2.97068	5.61521e-49	3.45993e-49
100277324	0.06	0.48	2.96899	1.42461e-05	2.7391e-05
BGI_novel_G002686	0.273	2.176	2.96664	9.60072e-16	1.17588e-15
100501446	0.596	4.36	2.96519	6.81224e-25	6.51179e-25
100382664	1	7.583	2.9649	7.4095e-216	1.31061e-216
100286041	0.06	0.51	2.96418	1.44474e-05	2.77921e-05
BGI_novel_G003995	0.013	0.113	2.96301	0.000300076	0.000639982
542688	0.033	0.26	2.9616	7.87034e-07	1.40186e-06
606463	427.79	3281.11	2.95652	0	0
103649220	0.143	1.1	2.9552	6.52935e-22	6.71448e-22
541898	7.453	59.046	2.95513	0	0
100274292	106.113	811.633	2.95152	0	0
BGI_novel_G000866	0.196	1.446	2.9514	1.0538e-14	1.34063e-14
BGI_novel_G002975	0.1	0.766	2.94891	1.26905e-20	1.34943e-20
100277171	14.883	112.063	2.94629	0	0
BGI_novel_G000377	0.156	1.286	2.94259	2.30209e-14	2.96374e-14
100274249	41.743	317.343	2.94153	0	0
100501848	0.013	0.11	2.93728	0.000351187	0.000753425
100502227	0.03	0.223	2.93728	0.000351187	0.000753425
103633022	0.026	0.216	2.93728	0.000351187	0.000753425
109941001	0.886	6.76	2.93599	4.9226e-94	1.83552e-94
100191879	1.876	14.086	2.93285	0	0
100273195	0.55	4.2	2.92962	8.94307e-79	3.81077e-79
BGI_novel_G002488	0.2	1.563	2.92921	2.86684e-15	3.57069e-15
100381914	0.096	0.706	2.91791	7.88373e-08	1.33064e-07
103648132	0.046	0.373	2.91791	7.88373e-08	1.33064e-07
103649687	0.043	0.303	2.91791	7.88373e-08	1.33064e-07
103646784	33.036	244.963	2.91301	0	0
103626043	0.716	5.35	2.91063	6.34301e-160	1.49595e-160
103651578	1.673	11.83	2.90411	2.7571e-146	7.04131e-147
103649915	0.04	0.283	2.90353	2.97167e-11	4.29781e-11
BGI_novel_G001254	0.053	0.43	2.89927	1.56815e-30	1.32119e-30
100279043	29.726	215.836	2.8985	0	0
100191284	1.103	8.25	2.89737	1.47667e-149	3.6947e-150
100283108	1.51	10.843	2.88652	6.4759e-65	3.2329e-65
542216	1.093	7.81	2.88575	1.55255e-90	5.97353e-91
BGI_novel_G003828	0.086	0.64	2.88365	2.97326e-46	1.90556e-46
103632470	0.156	1.22	2.88049	6.60964e-24	6.46444e-24
103637459	0.663	4.736	2.87773	1.94027e-72	8.87331e-73
109946081	0.776	5.63	2.87473	2.28111e-103	7.85295e-104
103625926	0.78	5.573	2.87315	7.84973e-55	4.44769e-55
103651291	1.886	14.216	2.86761	0	0
100191535	0.056	0.383	2.86689	7.93938e-10	1.21803e-09
100191817	0.406	2.84	2.86005	2.46523e-64	1.23948e-64
BGI_novel_G001266	0.326	2.36	2.85868	1.79064e-12	2.46076e-12
100384585	0.193	1.433	2.85544	1.63573e-33	1.29563e-33
100193626	0.373	2.633	2.85454	9.42905e-71	4.41496e-71
103640554	0.533	3.943	2.85404	4.29054e-96	1.57112e-96
100272401	0.16	1.15	2.85142	9.72561e-19	1.09109e-18
103640355	0.07	0.486	2.85012	0.000601018	0.00131673
100381655	1.81	13.276	2.84809	6.11809e-269	8.60853e-270
BGI_novel_G001009	0.133	1	2.84266	9.72997e-94	3.64384e-94
103636622	0.14	1.026	2.84092	3.25342e-11	4.71303e-11
100191141	0.023	0.156	2.83774	0.000627066	0.00137657
103627981	0.026	0.173	2.83774	0.000627066	0.00137657
103635354	0.083	0.586	2.83774	1.38881e-09	2.15391e-09
103646048	0.006	0.046	2.83774	0.000627066	0.00137657
103646142	0.336	2.48	2.83774	6.08841e-23	6.10786e-23
103646186	0.526	3.726	2.83774	1.81629e-48	1.12817e-48
103653395	0.096	0.676	2.83774	2.844e-16	3.42861e-16
100277272	0.756	5.31	2.83743	3.1533e-89	1.22551e-89
100281648	10.79	74.293	2.8363	0	0
103636106	3.053	22.646	2.83188	0	0
100284394	49.723	346.97	2.82784	0	0
109942132	0.02	0.13	2.8274	0.000664413	0.00146186
103652526	0.576	4.15	2.81536	1.67417e-253	2.52018e-254
103651224	0.016	0.116	2.81502	0.00087587	0.00195123
100277644	0.296	2.053	2.81175	2.08309e-36	1.56e-36
100501444	0.506	3.743	2.81117	2.38783e-118	7.40038e-119
100283972	0.02	0.126	2.80855	0.000513417	0.00111788
100384860	0.1	0.693	2.80837	1.39926e-14	1.78692e-14
100278717	0.103	0.693	2.80799	2.42914e-09	3.80276e-09
BGI_novel_G000486	0.473	3.286	2.80655	3.75249e-91	1.43528e-91
100383442	0.013	0.096	2.79918	0.000881404	0.00196422
103644073	2.15	14.6	2.79794	2.33788e-225	3.95099e-226
103644139	0.183	1.236	2.79794	3.34811e-24	3.2478e-24
BGI_novel_G003671	0.176	1.29	2.79747	1.56912e-59	8.39085e-60
BGI_novel_G001371	0.16	1.08	2.79582	2.82573e-06	5.20051e-06
100191697	9.473	60.18	2.79511	0	0
103630076	37.476	260.17	2.79395	0	0
107546781	0.14	1.01	2.78938	1.49648e-15	1.84612e-15
100274720	0.566	3.95	2.78919	4.92858e-35	3.79792e-35
103633307	0.066	0.473	2.78527	1.93516e-14	2.48487e-14
BGI_novel_G002705	0.216	1.473	2.78194	8.66484e-16	1.05957e-15
103650854	1.306	8.85	2.78003	1.33102e-161	3.10893e-162
100275057	0.256	1.72	2.7798	3.20036e-11	4.63513e-11
100285280	2.406	16.323	2.77897	1.09322e-143	2.83682e-144
100283697	3.136	21.21	2.77802	0	0
103654395	0.583	3.943	2.77561	3.09137e-65	1.53727e-65
103634637	0.7	4.72	2.77232	6.55325e-62	3.40314e-62
100277515	0.526	3.543	2.77058	2.22324e-232	3.6252e-233
100277915	0.196	1.44	2.76735	3.35935e-14	4.34809e-14
100282294	0.11	0.726	2.76735	5.59543e-08	9.35892e-08
100284342	0.673	4.476	2.76735	6.45355e-73	2.93114e-73
103644179	0.026	0.19	2.76735	7.88998e-05	0.000159965
103649672	0.01	0.08	2.76735	7.88998e-05	0.000159965
BGI_novel_G003304	0.053	0.37	2.76735	7.88998e-05	0.000159965
100284778	4.013	27.49	2.75821	1.24136e-292	1.62737e-293
BGI_novel_G000073	0.093	0.61	2.75787	8.20246e-09	1.31738e-08
BGI_novel_G002884	0.25	1.723	2.75744	6.08009e-05	0.000122181
BGI_novel_G003630	2.87	19.236	2.75709	3.78211e-279	5.14604e-280
100192089	7.436	52.886	2.75557	0	0
100281904	0.07	0.463	2.75285	7.45739e-07	1.32552e-06
100284356	0.04	0.256	2.75285	7.45739e-07	1.32552e-06
100501834	0.06	0.39	2.75285	7.45739e-07	1.32552e-06
103643154	0.04	0.28	2.75285	7.45739e-07	1.32552e-06
BGI_novel_G004339	0.2	1.393	2.74975	1.62238e-08	2.64317e-08
109941454	0.036	0.233	2.74957	8.31838e-06	1.57638e-05
103639792	0.056	0.456	2.74804	5.06589e-07	8.91414e-07
BGI_novel_G001595	0.193	1.33	2.74698	8.03228e-43	5.43932e-43
BGI_novel_G003038	0.323	2.266	2.74643	1.36717e-15	1.68319e-15
100272820	0.216	1.463	2.73083	9.8522e-12	1.3951e-11
103654866	0.25	1.653	2.73083	1.7279e-39	1.22906e-39
100384421	0.37	2.486	2.72428	1.43948e-18	1.62284e-18
100281236	0.246	1.64	2.72288	2.37533e-29	2.05459e-29
100285512	4.75	30.31	2.72082	0	0
103626554	20.656	134.466	2.71531	0	0
103634922	0.076	0.523	2.71488	1.27682e-08	2.07081e-08
103642103	0.06	0.39	2.71488	1.27682e-08	2.07081e-08
BGI_novel_G002683	0.126	0.793	2.7134	9.52453e-06	1.81174e-05
BGI_novel_G004093	2.193	14.516	2.7125	2.72755e-84	1.10982e-84
100284163	2.223	14.473	2.71013	1.34966e-132	3.76896e-133
100273773	0.296	2.14	2.70987	7.73803e-33	6.22189e-33
103643528	0.183	1.166	2.70987	7.73803e-33	6.22189e-33
100281009	175.633	1165.4	2.70892	0	0
103642011	0.033	0.203	2.70873	5.66597e-05	0.000113639
100283872	0.073	0.473	2.70281	1.68212e-09	2.61789e-09
109944085	0.416	2.706	2.70021	5.86937e-37	4.35049e-37
100274356	0.37	2.396	2.69809	9.77963e-48	6.12941e-48
BGI_novel_G002296	0.123	0.83	2.69783	8.01434e-13	1.08543e-12
BGI_novel_G001647	0.236	1.58	2.68925	5.32731e-35	4.10805e-35
100501320	0.953	5.973	2.68827	8.91322e-170	1.98661e-170
BGI_novel_G001323	0.243	1.633	2.68642	1.22547e-10	1.81616e-10
103643299	0.083	0.533	2.68574	1.0279e-20	1.09034e-20
103630430	1.056	6.716	2.68401	1.95641e-201	3.66546e-202
103638967	0.216	1.403	2.67643	1.37321e-19	1.50216e-19
100382896	40.45	258.493	2.67512	0	0
BGI_novel_G002483	0.306	2.086	2.67495	2.42419e-06	4.44449e-06
100278078	0.173	1.11	2.67424	2.91346e-09	4.57607e-09
100280022	1.063	6.636	2.67424	1.04799e-98	3.75946e-99
542324	131.703	815.043	2.671	0	0
100284183	8.59	55.44	2.66359	0	0
100283098	23.313	148.936	2.6612	0	0
100281705	74.37	471.706	2.65631	0	0
BGI_novel_G003510	0.366	2.346	2.65258	1.28369e-17	1.48685e-17
100274923	0.983	6.053	2.65187	2.70767e-37	1.99323e-37
100217252	7.97	50.613	2.64842	0	0
100281195	5.56	36.646	2.64553	0	0
542251	454.293	2820.34	2.64032	0	0
103641516	10.693	63.47	2.63467	0	0
100278307	0.63	4.123	2.63184	1.23731e-27	1.11112e-27
BGI_novel_G000459	0.42	2.606	2.62474	6.04839e-37	4.48579e-37
BGI_novel_G003865	0.103	0.606	2.62327	1.07585e-31	8.83761e-32
100277492	0.27	1.606	2.6224	9.2077e-32	7.54678e-32
103639037	0.84	4.866	2.61805	9.41023e-80	3.97325e-80
100284654	12.93	80.096	2.61753	0	0
100273345	0.053	0.326	2.61535	3.05516e-05	6.00678e-05
100278865	0.053	0.323	2.61535	3.05516e-05	6.00678e-05
100279249	0.02	0.116	2.61535	0.000241616	0.000510919
100284030	0.026	0.163	2.61535	3.05516e-05	6.00678e-05
100285743	0.126	0.77	2.61535	8.64927e-09	1.39017e-08
103627547	0.11	0.71	2.61535	1.50187e-10	2.23308e-10
103632923	0.086	0.526	2.61535	6.59908e-08	1.10775e-07
103650712	0.04	0.25	2.61535	3.90798e-06	7.25179e-06
100281162	0.913	5.323	2.60851	5.58885e-124	1.65425e-124
100216819	7.286	43.406	2.60424	0	0
BGI_novel_G000739	3.64	23.733	2.60309	0	0
BGI_novel_G002026	1.84	11.19	2.58853	1.15754e-57	6.31991e-58
BGI_novel_G000827	0.103	0.613	2.58438	6.88379e-12	9.69632e-12
100304289	2.176	12.28	2.57987	2.27898e-249	3.48476e-250
100216685	0.51	2.963	2.57982	1.54926e-55	8.70288e-56
103654477	0.02	0.126	2.57471	8.70088e-07	1.55509e-06
103626185	2.233	13.15	2.56644	1.08147e-59	5.77032e-60
100281136	0.713	4.166	2.55812	4.43728e-100	1.57502e-100
542504	0.093	0.53	2.55763	9.44282e-16	1.15623e-15
BGI_novel_G004070	0.046	0.246	2.55583	2.46891e-08	4.05245e-08
BGI_novel_G002992	0.076	0.483	2.55395	2.54928e-08	4.18823e-08
103630789	0.176	1.016	2.55192	4.68508e-27	4.25938e-27
103655190	0.183	1.083	2.54979	8.39446e-07	1.49842e-06
BGI_novel_G000171	0.306	1.723	2.54704	2.33163e-26	2.15251e-26
103636591	0.21	1.203	2.54507	6.80022e-31	5.68886e-31
BGI_novel_G000319	0.266	1.573	2.545	9.59691e-24	9.42133e-24
BGI_novel_G000159	0.373	2.213	2.54198	1.79233e-11	2.5645e-11
BGI_novel_G003509	0.196	1.16	2.54033	6.80038e-18	7.80465e-18
100285026	0.116	0.68	2.5394	2.99658e-12	4.15457e-12
100286024	0.16	0.923	2.53735	4.8693e-17	5.74193e-17
100274442	0.963	5.733	2.53457	2.39736e-82	9.89446e-83
103638591	0.06	0.363	2.53289	0.000420237	0.000907778
100274211	1.08	5.663	2.53203	4.05768e-114	1.29086e-114
BGI_novel_G003296	0.56	3.283	2.52767	8.71839e-13	1.18305e-12
100274659	2.686	15.166	2.52478	3.64861e-101	1.28011e-101
103636893	1.296	5.15	2.52293	1.19735e-130	3.39794e-131
103640734	0.026	0.153	2.52224	6.94593e-05	0.000140232
100284631	0.053	0.32	2.5209	1.00274e-05	1.90978e-05
103655201	0.23	1.32	2.51913	9.61708e-19	1.07881e-18
109946007	0.12	0.563	2.51839	4.57532e-19	5.08499e-19
BGI_novel_G000455	0.13	0.74	2.51306	2.5714e-11	3.7092e-11
BGI_novel_G003769	0.13	0.736	2.50432	9.75827e-09	1.57242e-08
BGI_novel_G004041	0.073	0.44	2.50244	1.17555e-05	2.24842e-05
100285460	62.493	345.716	2.49899	0	0
107403152	17.463	101.553	2.4956	0	0
103637567	1.14	2.73	2.49215	2.73164e-45	1.77814e-45
100283148	0.073	0.4	2.48982	7.41974e-08	1.25032e-07
103649600	0.2	1.13	2.48982	1.78786e-15	2.20963e-15
103655745	0.046	0.263	2.48982	9.11568e-05	0.000185672
100281912	28.196	159.56	2.4833	0	0
100281152	21.673	119.923	2.48128	0	0
103633458	0.496	2.676	2.4812	2.95096e-34	2.30935e-34
103654103	1.106	6.03	2.47828	1.7222e-121	5.19613e-122
103648039	0.75	4.113	2.47784	6.14786e-43	4.15393e-43
100193400	2.123	11.743	2.47674	1.41927e-99	5.06376e-100
103643551	0.016	0.123	2.47583	4.0167e-06	7.46115e-06
BGI_novel_G000363	0.66	3.696	2.47166	1.87473e-31	1.54587e-31
100278340	0.17	0.92	2.47096	5.68158e-07	1.00264e-06
103651777	0.033	0.176	2.47096	5.68158e-07	1.00264e-06
100502214	0.68	3.846	2.4695	1.48683e-59	7.94596e-60
103652903	0.063	0.366	2.46911	0.000791822	0.00175706
109940800	0.063	0.366	2.46911	0.000791822	0.00175706
103636278	0.15	0.783	2.46779	1.10482e-10	1.63449e-10
103632152	0.536	2.92	2.46489	1.26631e-52	7.36502e-53
100279403	1.406	7.356	2.46427	4.08168e-101	1.43249e-101
732773	0.15	0.8	2.46037	5.11061e-15	6.42384e-15
100384844	0.08	0.443	2.45665	1.26147e-07	2.15231e-07
103643961	0.07	0.433	2.45365	1.79423e-12	2.46588e-12
BGI_novel_G003484	0.443	2.33	2.45352	2.92303e-11	4.22589e-11
100276545	0.043	0.23	2.44542	0.000726197	0.00160548
103639745	0.03	0.156	2.44542	0.000726197	0.00160548
103651651	0.07	0.373	2.44542	1.87153e-10	2.79362e-10
103636824	0.13	0.713	2.44156	0.000694182	0.00153103
100501536	22.266	119.236	2.44117	0	0
100283501	0.026	0.14	2.44062	0.000734854	0.00162525
103651552	0.23	1.34	2.43779	2.43439e-14	3.13775e-14
103639485	0.113	0.623	2.4332	3.39961e-17	3.9905e-17
109940817	1.84	10.06	2.43319	2.94407e-46	1.88653e-46
103627165	0.106	0.57	2.43248	9.63851e-07	1.72725e-06
BGI_novel_G002711	0.13	0.696	2.43158	1.08695e-17	1.2558e-17
100383411	0.17	1.706	2.42861	2.5861e-37	1.90151e-37
103641863	1.576	8.346	2.42815	1.10981e-90	4.26167e-91
103638999	0.386	2.083	2.42631	1.36758e-28	1.20167e-28
BGI_novel_G003012	0.066	0.346	2.42628	2.5147e-10	3.7754e-10
103635052	5.49	29.696	2.42313	0	0
100217048	1.04	5.423	2.4227	2.6688e-66	1.31244e-66
100275488	2.463	13.233	2.4227	1.51701e-119	4.64746e-120
100280776	0.383	2.086	2.4227	2.14232e-07	3.69522e-07
103632883	0.07	0.393	2.4227	0.000156011	0.000324457
100285656	0.876	4.663	2.42211	7.04794e-163	1.63556e-163
103655161	0.103	0.566	2.41551	1.7651e-05	3.41415e-05
100275155	8.226	43.393	2.41481	1.80146e-177	3.82257e-178
100381666	5.166	27.443	2.41338	0	0
103642310	0.063	0.34	2.41292	0.00066473	0.0014627
103631948	0.233	1.286	2.4089	3.60024e-12	5.00705e-12
103645645	0.056	0.313	2.40751	0.000343858	0.00073692
103644815	0.1	0.566	2.40266	0.000663229	0.00145897
541842	27.363	142.456	2.40072	0	0
100192117	22.306	104.306	2.40068	0	0
542506	0.093	0.5	2.39962	7.41899e-06	1.40209e-05
100383565	4.98	25.826	2.39841	0	0
BGI_novel_G003031	0.503	2.703	2.39831	4.62117e-17	5.44585e-17
100279111	2.596	13.376	2.39315	1.57641e-138	4.22344e-139
100282382	1.896	10.196	2.39218	2.88053e-97	1.04391e-97
BGI_novel_G001474	0.386	2.056	2.39202	6.53224e-31	5.46186e-31
103655502	0.063	0.343	2.39028	6.04326e-12	8.49476e-12
100284287	4.196	20.246	2.389	1.1818e-247	1.82494e-248
100283965	4.51	24.26	2.3873	0	0
100383717	1.066	5.883	2.38594	4.17618e-107	1.39981e-107
BGI_novel_G000131	0.533	2.81	2.38187	8.92931e-56	4.99864e-56
100383250	1.15	5.99	2.38146	6.09455e-100	2.16656e-100
100285266	359.513	1923.44	2.38124	0	0
103649551	0.85	4.426	2.38106	1.34672e-152	3.31283e-153
103625972	0.103	0.536	2.38088	1.7943e-08	2.92849e-08
BGI_novel_G000882	0.793	3.963	2.37996	3.42126e-11	4.95949e-11
103627425	0.086	0.45	2.37711	4.87997e-05	9.74211e-05
103628086	0.033	0.176	2.36962	3.94597e-07	6.90853e-07
BGI_novel_G000738	4.75	26.3	2.36842	2.6472e-258	3.90773e-259
BGI_novel_G002494	0.043	0.226	2.36525	0.000690001	0.00152136
BGI_novel_G000817	0.433	2.173	2.36388	4.43597e-11	6.45916e-11
100273829	0.03	0.253	2.35231	6.11003e-07	1.08003e-06
100277190	0.096	0.496	2.35231	5.76338e-05	0.000115642
103642019	0.026	0.15	2.35231	1.25722e-05	2.40918e-05
103642585	0.013	0.063	2.35231	0.000265903	0.000564372
103649587	2.506	12.443	2.35009	1.33046e-252	2.00997e-253
100501614	8.86	45.66	2.34874	0	0
100277984	3.016	15.443	2.33792	3.6108e-91	1.3807e-91
BGI_novel_G001010	0.623	3.19	2.3364	1.58538e-253	2.38481e-254
BGI_novel_G001828	0.043	0.22	2.33592	6.61897e-06	1.24654e-05
100037792	47.926	247.106	2.33209	0	0
103642018	0.06	0.303	2.33145	0.00029167	0.000621045
100384312	2.336	11.48	2.32765	1.33053e-112	4.30174e-113
100285376	37.993	187.326	2.32707	0	0
100284997	4.903	23.643	2.32652	6.00308e-150	1.49876e-150
103636453	6.676	34.013	2.32558	0	0
100381862	3.246	16.106	2.32412	1.18893e-291	1.56248e-292
103625855	0.093	0.463	2.32317	5.06015e-08	8.44395e-08
BGI_novel_G000075	0.373	1.816	2.31836	3.58102e-10	5.41227e-10
103647886	13.623	68.036	2.31628	0	0
103651033	1.576	7.923	2.31614	1.21683e-66	5.96299e-67
BGI_novel_G003590	0.173	0.883	2.31226	2.73071e-16	3.29027e-16
103639404	0.076	0.386	2.31049	2.11447e-10	3.16403e-10
BGI_novel_G003280	0.01	0.056	2.31049	3.51076e-05	6.9359e-05
103636298	1.353	6.686	2.30874	7.62529e-76	3.36205e-76
103635987	23.16	114.79	2.30677	0	0
100278242	0.193	0.943	2.3034	2.12e-05	4.12373e-05
100501174	4.366	20.043	2.30013	0	0
100273206	51.723	252.18	2.29757	0	0
100281591	1.353	6.76	2.29642	2.39985e-122	7.18365e-123
BGI_novel_G001416	1.413	7.03	2.2937	2.47262e-92	9.36936e-93
100383588	0.283	1.353	2.29342	7.63724e-14	9.99229e-14
103649794	0.033	0.173	2.29342	9.73269e-05	0.000198828
109939975	0.023	0.11	2.29342	9.73269e-05	0.000198828
109944267	0.473	2.246	2.29342	7.63724e-14	9.99229e-14
BGI_novel_G003173	0.266	1.253	2.29251	1.25844e-46	8.01236e-47
BGI_novel_G000376	0.203	1.053	2.29004	1.06026e-12	1.44388e-12
100275466	62.53	304.576	2.28738	0	0
103648462	0.236	1.183	2.28665	1.93527e-09	3.01875e-09
103633322	0.03	0.143	2.28615	6.59383e-06	1.24173e-05
100274915	6.093	29.796	2.28572	7.32029e-260	1.07112e-260
109943022	0.216	1.103	2.28086	0.000228222	0.000481363
103632439	0.136	0.68	2.27897	0.000182468	0.000381491
103630534	0.266	1.306	2.27501	2.42519e-15	3.01433e-15
100277883	0.453	2.276	2.27366	1.44192e-30	1.21389e-30
100192351	8.503	41.993	2.27337	0	0
BGI_novel_G003842	0.093	0.46	2.27332	3.20745e-08	5.29587e-08
100284195	26.843	129.033	2.2686	0	0
BGI_novel_G004338	0.03	0.15	2.2673	0.000849337	0.00189056
100281147	6.146	30.32	2.26651	1.02588e-305	1.27842e-306
732717	0.323	1.54	2.26305	8.95597e-31	7.51164e-31
103644036	7.173	33.973	2.26258	0	0
103648725	3.006	14.403	2.26202	3.77122e-90	1.45629e-90
103647482	1.06	5.01	2.26089	1.31529e-67	6.37588e-68
103639513	0.17	0.796	2.26068	2.61658e-09	4.10157e-09
103654718	0.096	0.48	2.25278	3.55756e-05	7.0295e-05
103637627	5.45	26.533	2.25141	0	0
103635082	0.676	3.146	2.24762	6.68801e-36	5.05549e-36
103634611	0.753	3.516	2.24638	7.11888e-66	3.5193e-66
103627746	0.18	0.906	2.24611	2.07525e-19	2.28155e-19
BGI_novel_G003456	0.073	0.346	2.24381	9.91977e-05	0.000202767
100274423	2.473	11.813	2.24108	8.86355e-118	2.75274e-118
100279578	6.39	29.433	2.23746	0	0
100274191	28.7	142.786	2.23711	0	0
109941188	0.223	1.076	2.23703	5.00693e-08	8.35134e-08
100383532	3.75	17.35	2.23497	2.56796e-239	4.08193e-240
109942418	0.253	1.223	2.23426	1.78016e-17	2.07151e-17
103649724	0.39	1.866	2.23383	7.24001e-60	3.85047e-60
100280988	0.06	0.273	2.23202	0.000163382	0.000340227
109943013	0.073	0.34	2.23202	0.000163382	0.000340227
100285462	2.043	9.366	2.23154	2.8455e-75	1.26167e-75
103652755	0.166	0.783	2.23073	6.10006e-07	1.07807e-06
542507	8.34	39.646	2.22728	0	0
103634944	1.436	6.553	2.22486	1.05365e-69	5.00062e-70
103631225	5.41	25.193	2.22472	4.0715e-282	5.48704e-283
100280186	0.443	2.096	2.22462	6.53351e-23	6.56072e-23
100274527	2.06	9.506	2.22248	4.65237e-136	1.26603e-136
100382142	0.383	1.76	2.22234	1.34517e-37	9.84281e-38
103653016	0.136	0.66	2.22223	0.000159397	0.000331705
103626764	0.14	0.59	2.22187	2.75138e-30	2.32787e-30
100284338	0.743	3.42	2.22121	3.23009e-56	1.7974e-56
103643462	2.096	9.82	2.22098	1.52209e-255	2.26988e-256
BGI_novel_G004225	0.22	1.043	2.21973	2.49959e-24	2.41742e-24
541914	1.683	7.793	2.21889	2.85981e-133	7.94287e-134
100272526	0.506	2.456	2.21675	2.07726e-33	1.64872e-33
100284098	17.37	79.523	2.21672	0	0
BGI_novel_G000134	0.02	0.08	2.2099	1.1672e-07	1.98894e-07
542299	8.55	40.103	2.20763	0	0
103642125	2.326	10.486	2.20541	2.23613e-86	8.92478e-87
100277384	0.473	2.18	2.20488	1.10161e-20	1.16961e-20
100382042	0.273	1.243	2.20031	5.70973e-19	6.35995e-19
103628973	0.036	0.163	2.20031	0.000758649	0.00168074
100282831	15.203	69.473	2.20011	0	0
103636985	0.463	2.176	2.19909	3.01845e-24	2.92476e-24
100283984	5.933	30.413	2.19786	0	0
103634103	0.113	0.516	2.19185	6.90629e-12	9.72877e-12
BGI_novel_G000999	0.196	0.92	2.18815	3.77419e-63	1.92695e-63
BGI_novel_G002027	2.633	12.133	2.18792	4.77832e-116	1.50567e-116
100384311	1.496	6.733	2.187	3.61831e-129	1.03348e-129
100275539	5.796	26.866	2.18239	0	0
BGI_novel_G001914	0.21	0.976	2.18239	1.59599e-05	3.07963e-05
103643997	0.296	1.313	2.18095	6.80093e-15	8.58742e-15
103651335	0.323	1.453	2.17848	4.13031e-21	4.3393e-21
100272379	22.166	102.53	2.17611	0	0
103627501	0.306	1.373	2.17582	5.73308e-19	6.3872e-19
100383024	3.143	14.003	2.1718	0	0
542525	124.36	563.663	2.17066	0	0
100281575	3.656	16.233	2.17042	0	0
100284405	9.413	44.396	2.16965	0	0
100193793	0.68	3.106	2.1695	8.93904e-43	6.05626e-43
100283894	0.056	0.25	2.16789	0.000272629	0.000579176
103639394	0.02	0.09	2.16789	0.000272629	0.000579176
100281829	1.403	6.133	2.16579	5.36251e-50	3.25615e-50
BGI_novel_G004141	0.226	0.99	2.16514	3.15467e-63	1.60962e-63
100194276	5.643	24.276	2.16503	0	0
732819	17.74	77.17	2.16042	0	0
BGI_novel_G004092	1.053	4.746	2.1593	2.00132e-35	1.52902e-35
103640825	0.106	0.48	2.15884	4.97745e-05	9.94047e-05
542371	0.846	3.696	2.15714	1.70698e-51	1.0105e-51
BGI_novel_G003783	0.186	0.843	2.15601	6.60482e-32	5.40415e-32
103635866	0.303	1.316	2.15592	4.14694e-24	4.0339e-24
100277347	15.586	71.396	2.15525	0	0
100275322	10.316	47.853	2.15402	1.72243e-234	2.78627e-235
103640523	0.166	0.82	2.15159	1.37634e-32	1.11083e-32
103633841	2.306	10	2.14784	6.4581e-58	3.51692e-58
103633444	1.413	6.206	2.14666	8.02293e-72	3.69679e-72
100191759	17.366	78.173	2.14618	0	0
103640609	0.36	1.583	2.14586	8.65694e-08	1.46591e-07
BGI_novel_G002295	0.123	0.54	2.14586	2.87924e-06	5.30086e-06
BGI_novel_G000454	1.123	5.05	2.14377	7.74692e-239	1.23393e-239
100283804	1.243	5.35	2.14334	1.51295e-67	7.33895e-68
100274912	1.92	8.236	2.14273	1.82134e-72	8.32547e-73
103638752	1.403	6.25	2.13932	1.32917e-77	5.74131e-78
100381903	0.8	3.643	2.13845	4.11744e-24	4.00387e-24
103633121	0.08	0.35	2.13676	8.08429e-05	0.000164097
103639418	0.236	1.05	2.1316	8.40134e-30	7.19343e-30
103648820	0.333	1.433	2.13118	1.54562e-14	1.978e-14
103653432	0.77	3.326	2.12901	1.54206e-79	6.52432e-80
103633435	9.986	42.29	2.12774	1.84804e-281	2.49454e-282
100383037	10.073	44.323	2.1274	0	0
BGI_novel_G003974	0.746	3.313	2.12488	5.23124e-09	8.32045e-09
100857059	2.16	9.333	2.12471	9.12374e-74	4.11141e-74
109941328	0.306	0.743	2.1226	1.47465e-05	2.83849e-05
BGI_novel_G003216	0.573	2.52	2.12119	5.74794e-34	4.52117e-34
BGI_novel_G001606	0.1	0.42	2.12084	9.70016e-46	6.2692e-46
100194298	0.386	2.06	2.11992	1.85985e-41	1.28336e-41
BGI_novel_G003521	0.093	0.396	2.11785	1.29822e-05	2.49112e-05
100275829	2.49	9.76	2.11723	1.00607e-133	2.77689e-134
606430	18.623	81.893	2.11514	0	0
BGI_novel_G002411	0.353	1.513	2.11496	1.08834e-54	6.17366e-55
103647828	0.33	1.403	2.11131	2.94039e-14	3.7982e-14
107403146	0.573	2.44	2.10916	3.40964e-25	3.23312e-25
100286365	1.883	8.01	2.10876	6.94271e-51	4.15793e-51
103654446	52.09	223.79	2.10755	0	0
103639540	67.723	297.36	2.1061	0	0
100284657	0.21	0.916	2.10567	1.92741e-08	3.14845e-08
109944206	1.073	4.52	2.10388	4.40631e-38	3.198e-38
103647616	3.056	12.53	2.10315	5.97953e-304	7.53541e-305
103651696	0.253	1.053	2.10304	1.68767e-49	1.03461e-49
100280765	1.23	5.196	2.10301	2.51669e-45	1.63768e-45
100284850	0.24	1	2.10077	7.09766e-09	1.13642e-08
109621226	0.033	0.136	2.10077	0.000452632	0.000980397
103633229	0.543	2.313	2.0975	1.47832e-21	1.53269e-21
103649908	0.033	0.126	2.09701	0.000147094	0.000305182
100275156	0.853	3.503	2.09647	7.72461e-17	9.15483e-17
100194162	3.15	13.64	2.09577	1.23848e-188	2.47017e-189
100283530	1.136	4.946	2.09568	4.95016e-65	2.46588e-65
103653865	1.35	5.706	2.09145	9.3673e-64	4.74413e-64
100384658	3.086	13.203	2.09023	2.23049e-199	4.21992e-200
100280736	15.383	63.723	2.0901	0	0
103626179	0.033	0.136	2.08928	0.000162667	0.000338652
BGI_novel_G002584	0.12	0.51	2.08928	0.000162667	0.000338652
100281800	6.773	29.67	2.08496	0	0
103631833	0.243	0.97	2.08483	7.5525e-20	8.20542e-20
103631958	0.536	2.343	2.08285	3.90278e-39	2.78998e-39
103654397	0.33	1.36	2.08264	6.33817e-30	5.40773e-30
103631961	0.58	2.386	2.07936	3.96248e-48	2.46852e-48
BGI_novel_G004049	0.233	0.963	2.07489	2.58253e-05	5.05466e-05
100216782	0.683	2.806	2.07409	2.44918e-27	2.21262e-27
100037740	0.08	0.323	2.07063	1.10323e-05	2.10617e-05
BGI_novel_G004307	0.283	1.176	2.07055	3.87004e-12	5.38814e-12
100278491	0.09	0.373	2.06991	7.74093e-06	1.46444e-05
BGI_novel_G001279	0.083	0.35	2.06946	0.000190703	0.000399274
BGI_novel_G000993	0.2	0.843	2.06781	1.1585e-60	6.11123e-61
103644285	67.713	289.446	2.06696	0	0
100381320	2.196	9.343	2.06536	3.61967e-75	1.60611e-75
100276124	2.276	9.693	2.06013	3.51536e-66	1.73103e-66
103632851	0.18	0.783	2.06013	3.78429e-07	6.61443e-07
103627252	0.413	1.753	2.05933	4.53844e-21	4.7725e-21
100279109	32.883	138.71	2.05824	0	0
103643999	0.696	2.94	2.05347	1.43119e-15	1.76402e-15
606483	40.103	163.486	2.05317	0	0
100281622	356.346	1457.34	2.05267	0	0
BGI_novel_G004084	0.14	0.573	2.05029	1.00744e-17	1.16253e-17
103642291	0.26	1.083	2.04746	4.72724e-11	6.89145e-11
100282652	0.643	2.67	2.04437	1.52042e-35	1.15751e-35
100272911	3.78	15.786	2.04236	6.09154e-290	8.05152e-291
BGI_novel_G002041	2.226	9.123	2.04202	2.33924e-217	4.09221e-218
103646416	0.406	1.723	2.04132	4.86051e-05	9.70273e-05
100282849	15.686	64.956	2.0395	0	0
542540	278.32	1120.18	2.03888	0	0
100382386	2.446	10.326	2.03605	1.82951e-139	4.87584e-140
BGI_novel_G003336	2.243	8.906	2.03265	7.15003e-26	6.6764e-26
BGI_novel_G000943	4.93	20.516	2.03129	8.43084e-38	6.14257e-38
100382244	1.663	6.963	2.03039	2.71582e-78	1.164e-78
103631736	0.056	0.243	2.03039	0.000745286	0.00164937
103632406	0.08	0.32	2.03039	9.61734e-05	0.000196388
103640084	0.066	0.283	2.03039	1.26212e-05	2.41944e-05
103642583	0.023	0.09	2.03039	9.61734e-05	0.000196388
103652518	0.07	0.303	2.03039	0.000745286	0.00164937
100275670	12.216	48.72	2.02953	6.64706e-183	1.36739e-183
100272880	163.136	678.656	2.02875	0	0
103636620	0.023	0.1	2.02839	7.68463e-05	0.000155644
103648032	0.546	2.266	2.02598	7.18133e-72	3.30745e-72
BGI_novel_G002154	0.016	0.066	2.0247	4.89202e-11	7.13694e-11
100285134	136.796	545.37	2.02469	0	0
100274470	0.313	1.243	2.02072	4.37687e-17	5.15464e-17
100284558	4.223	17.073	2.01952	1.54261e-213	2.75191e-214
100280003	2.636	10.446	2.01836	2.1697e-116	6.8134e-117
100193704	39.693	160.053	2.01791	0	0
100193646	2.226	8.77	2.01645	1.70368e-100	6.02147e-101
100284421	2.413	9.543	2.01588	6.75576e-53	3.91174e-53
100856982	2.823	11.48	2.01544	1.08119e-42	7.33449e-43
542343	293.793	1149.8	2.01372	0	0
100284795	4.096	16.133	2.01316	4.06598e-152	1.00284e-152
103638588	18.786	75.333	2.01251	0	0
103651876	0.033	0.156	2.01194	4.82352e-05	9.6242e-05
100037814	56.606	233.336	2.00877	0	0
100282324	57.36	226.363	2.00561	0	0
100281190	33.53	131.456	2.00455	0	0
100381774	0.326	1.293	2.00342	5.09937e-13	6.8563e-13
109939178	0.56	2.183	2.00331	1.09691e-24	1.05303e-24
103649677	5.003	19.613	2.00059	1.26993e-284	1.69774e-285
103627479	2.563	10.466	1.99901	2.49552e-102	8.67462e-103
103644182	6.933	27.386	1.99778	2.63085e-293	3.43756e-294
BGI_novel_G001236	0.553	2.2	1.99537	0.000248529	0.000526288
100526752	0.29	1.286	1.99505	2.97444e-27	2.69229e-27
100281170	6.71	26.943	1.99212	0	0
100283886	2.87	11.216	1.99155	4.44669e-67	2.16466e-67
BGI_novel_G000996	0.013	0.046	1.98857	0.000141968	0.000293934
BGI_novel_G004139	0.21	0.81	1.98856	2.24398e-50	1.35384e-50
BGI_novel_G001320	3.826	15.623	1.98498	1.96279e-17	2.28784e-17
103635063	0.053	0.2	1.98458	5.65081e-05	0.000113316
100193753	0.983	3.883	1.98416	1.17268e-46	7.46121e-47
103643135	0.233	0.94	1.98303	8.859e-11	1.30564e-10
100194339	14.98	58.036	1.98198	0	0
BGI_novel_G000710	0.396	1.58	1.97944	1.4141e-06	2.55885e-06
100277221	0.1	0.386	1.97792	0.000156224	0.000324934
103629400	0.216	0.856	1.97792	2.1482e-07	3.70576e-07
BGI_novel_G004227	0.073	0.296	1.97597	5.35656e-14	6.97304e-14
103646782	91.356	354.703	1.97444	0	0
100191633	0.59	2.283	1.97414	1.06342e-35	8.07522e-36
100282732	4.573	17.33	1.96973	1.04611e-167	2.36211e-168
BGI_novel_G000169	0.523	1.97	1.96914	9.13334e-70	4.32778e-70
100280263	0.046	0.183	1.96899	0.000434833	0.000940434
103654971	0.08	0.313	1.96899	1.59642e-06	2.89845e-06
BGI_novel_G003981	0.086	0.333	1.96899	0.000434833	0.000940434
103647306	0.356	1.613	1.96885	7.13156e-35	5.51631e-35
100277209	1.086	4.31	1.96817	2.87576e-32	2.33777e-32
103640775	0.136	0.533	1.96626	6.93798e-11	1.01832e-10
107228385	6.683	26.396	1.96555	1.49446e-167	3.37772e-168
100279269	0.433	1.673	1.96396	1.73032e-21	1.79919e-21
BGI_novel_G002365	0.276	1.113	1.96127	6.93382e-07	1.22976e-06
100382506	20.576	78.266	1.95922	0	0
100216613	2.763	10.686	1.95573	3.51427e-67	1.70772e-67
100384061	0.403	1.536	1.95466	6.5387e-19	7.29815e-19
103649528	0.22	0.87	1.95454	9.56383e-12	1.35364e-11
100274216	4.656	18.213	1.95408	1.80086e-180	3.76103e-181
100282914	20.88	79.796	1.95231	0	0
BGI_novel_G001270	0.24	0.94	1.95196	2.34267e-06	4.29175e-06
BGI_novel_G003214	1.563	6.036	1.95093	5.25217e-146	1.34815e-146
109945918	3.86	11.856	1.94982	5.45648e-121	1.65219e-121
100191944	0.406	1.413	1.94886	7.38304e-37	5.48919e-37
100281042	2.026	7.73	1.94694	2.48272e-150	6.18776e-151
100283924	5.763	21.723	1.94616	4.92569e-244	7.68074e-245
103642347	1.043	4.1	1.94556	7.80496e-15	9.87375e-15
100281284	3.483	13.38	1.94552	1.04902e-157	2.51142e-158
BGI_novel_G000074	0.48	1.803	1.94528	1.19103e-11	1.6918e-11
103652171	2.03	7.786	1.94233	2.57917e-45	1.67861e-45
BGI_novel_G003369	0.226	0.866	1.94231	2.70188e-18	3.06646e-18
100274430	5.403	20.163	1.94042	0	0
BGI_novel_G000997	0.246	0.97	1.93995	3.47478e-61	1.82061e-61
BGI_novel_G004247	0.09	0.35	1.93941	2.84676e-07	4.94195e-07
103642804	0.11	0.44	1.93817	2.7231e-08	4.48262e-08
103647370	18.103	67.97	1.9375	0	0
100278599	0.046	0.156	1.93728	9.12692e-05	0.00018595
542091	39.783	152.146	1.93722	0	0
100857062	9.266	35.773	1.93505	0	0
100281326	31.7	122.236	1.93486	0	0
BGI_novel_G000663	0.11	0.44	1.93483	6.45163e-06	1.21398e-05
103627969	0.673	2.55	1.93357	1.01985e-22	1.02905e-22
103630152	0.5	1.883	1.93195	4.71502e-08	7.85885e-08
100281076	8.373	31.813	1.93025	4.12396e-259	6.06096e-260
103632998	1.573	6.443	1.93014	9.5312e-302	1.21141e-302
103635867	2.636	10.013	1.92998	4.78078e-91	1.82962e-91
100284537	0.246	0.953	1.92851	4.78009e-10	7.26014e-10
100275991	0.913	3.576	1.92788	4.38772e-44	2.91443e-44
BGI_novel_G000184	0.166	0.643	1.92576	5.6622e-45	3.70839e-45
109943510	0.793	3.03	1.92449	3.36243e-84	1.36924e-84
103626973	1.2	4.546	1.9241	1.43563e-34	1.1162e-34
100276276	33.726	125.026	1.92407	0	0
100502041	0.373	1.426	1.92387	9.9268e-14	1.30361e-13
100282545	47.09	175.896	1.92356	0	0
103628815	0.29	1.106	1.92347	0.000252343	0.000534609
100284973	0.253	0.983	1.92168	2.54338e-13	3.38535e-13
100277705	3.886	14.57	1.92043	3.45983e-76	1.51837e-76
103636498	3.203	12.356	1.9195	3.0275e-74	1.35741e-74
100280351	16.52	61.66	1.91736	0	0
100279284	21.02	77.44	1.91602	0	0
BGI_novel_G003246	0.216	0.81	1.91519	2.49576e-05	4.88133e-05
BGI_novel_G003480	0.393	1.566	1.91491	1.49958e-06	2.71854e-06
100274837	16.156	60.946	1.91421	0	0
103632209	0.786	2.873	1.91374	2.4815e-77	1.07696e-77
103651911	0.496	1.983	1.91315	2.13358e-38	1.54228e-38
541647	7.823	29.253	1.91104	0	0
BGI_novel_G000233	0.31	1.17	1.90776	1.51865e-41	1.04644e-41
103644189	0.276	1.016	1.90485	1.65382e-10	2.46222e-10
100279229	0.336	1.28	1.90274	3.14996e-24	3.05423e-24
100276554	7.19	29.463	1.90222	0	0
103635554	1.06	3.863	1.89621	1.24627e-83	5.0925e-84
103630022	1.12	4.176	1.89557	6.03019e-88	2.37289e-88
BGI_novel_G000666	0.336	1.313	1.89475	1.0581e-10	1.56468e-10
103646184	4.046	14.8	1.8932	0	0
100281397	0.436	1.6	1.89231	2.93206e-24	2.8401e-24
103632841	5.046	18.793	1.89056	7.36336e-195	1.42808e-195
BGI_novel_G001695	0.78	2.796	1.88985	2.40496e-21	2.51029e-21
103625765	5.02	18.413	1.88878	5.53714e-119	1.70389e-119
100281363	0.126	0.48	1.88837	1.88634e-07	3.24676e-07
100192350	666.38	2503.49	1.88044	0	0
103635714	25.283	90.39	1.8793	0	0
107403149	2.49	8.96	1.87721	6.84805e-97	2.48914e-97
100284530	3.556	12.863	1.87236	5.30402e-71	2.47319e-71
100274736	1.53	5.383	1.87175	2.16501e-45	1.40743e-45
BGI_novel_G002924	0.436	1.65	1.87155	7.78454e-11	1.14491e-10
BGI_novel_G000069	0.103	0.383	1.87099	1.35763e-08	2.20377e-08
BGI_novel_G000851	3.41	12.763	1.87058	2.83538e-14	3.66072e-14
100273344	12.543	45.09	1.8695	0	0
103637539	9.433	33.713	1.86904	0	0
103653023	0.103	0.38	1.86324	0.000329384	0.000705084
109945604	0.16	0.593	1.86245	0.000862935	0.00192139
100272926	0.056	0.22	1.86046	8.47655e-05	0.00017226
100101543	0.75	2.7	1.85985	5.40674e-27	4.92364e-27
100384222	16.306	60.546	1.85906	0	0
100275502	2.303	8.283	1.85834	2.35069e-52	1.37151e-52
100191609	14.453	51.506	1.85787	7.37197e-250	1.12565e-250
100382599	3.496	12.74	1.8576	2.34056e-183	4.79718e-184
100283866	0.343	1.263	1.85755	2.50729e-12	3.46429e-12
100281087	148.783	526.526	1.85731	0	0
103645245	0.15	0.536	1.85636	1.78757e-05	3.45896e-05
103652726	7.96	28.133	1.85494	0	0
103643139	0.753	2.68	1.85436	8.48361e-27	7.76499e-27
100282750	4.73	17.296	1.85308	9.30368e-101	3.27523e-101
103653654	0.27	0.983	1.84818	1.45372e-21	1.50656e-21
100277850	0.913	3.326	1.84752	7.32401e-16	8.93788e-16
103634904	19.75	70.006	1.846	0	0
100281851	1.833	6.493	1.84529	2.3299e-83	9.54311e-84
100284114	5.9	21.056	1.8441	2.04978e-227	3.42205e-228
103646132	28.283	99.4	1.84346	0	0
100280792	3.213	11.366	1.84268	3.74858e-126	1.09335e-126
BGI_novel_G003395	1.866	6.746	1.84231	2.0322e-71	9.42319e-72
103646899	23.743	86.786	1.84225	0	0
100191682	1.523	5.55	1.84129	1.36451e-78	5.83353e-79
109940246	2.74	9.35	1.8412	5.43545e-104	1.86358e-104
103636617	3.866	14.016	1.84066	5.04602e-178	1.06801e-178
100125647	58.163	208.29	1.84058	0	0
100286258	0.776	2.846	1.84022	2.84761e-29	2.46802e-29
100279052	20.256	74.446	1.83972	0	0
BGI_novel_G001888	1.263	4.703	1.83943	2.69973e-14	3.48353e-14
103640644	15.516	56.39	1.83805	2.1082e-293	2.75237e-294
100273052	1.193	4.173	1.83774	2.12923e-37	1.56282e-37
100279061	2.396	8.653	1.83774	2.84276e-47	1.78999e-47
103627276	0.16	0.586	1.83774	1.03528e-05	1.9732e-05
103633795	0.506	1.786	1.83774	1.77807e-31	1.46559e-31
103640406	0.076	0.27	1.83774	0.000233317	0.000492639
542668	0.033	0.12	1.83774	0.000233317	0.000492639
100194135	7.923	28.1	1.83633	8.34607e-300	1.06619e-300
100277562	5.27	18.25	1.83587	9.91329e-183	2.04144e-183
542127	250.876	879.54	1.83526	0	0
103625905	2.33	8.473	1.83448	2.44789e-126	7.12658e-127
103628959	0.463	1.7	1.83009	1.3021e-10	1.93085e-10
100284199	21.143	73.373	1.82982	0	0
100273300	1.483	5.316	1.8281	1.70073e-64	8.5253e-65
100285642	0.22	0.75	1.82789	1.27629e-08	2.06967e-08
103626187	5.513	19.546	1.82624	5.0183e-165	1.15155e-165
100272240	1.66	5.77	1.8252	1.59495e-44	1.05234e-44
100502448	1.666	6.426	1.82486	3.02669e-147	7.67423e-148
103643703	0.22	0.77	1.8248	3.61212e-12	5.02436e-12
100192730	0.083	0.313	1.8218	5.99552e-06	1.12576e-05
BGI_novel_G000717	0.1	0.366	1.82167	4.19807e-08	6.97863e-08
103650056	0.476	1.663	1.82093	1.00569e-13	1.32091e-13
100285177	143.076	505.433	1.82015	0	0
BGI_novel_G001752	0.62	2.126	1.8196	1.94479e-08	3.1781e-08
100286063	1.236	4.473	1.81944	1.18261e-23	1.16429e-23
103631469	1.13	2.933	1.81907	1.93653e-11	2.77543e-11
103650113	0.55	1.996	1.81749	4.54619e-28	4.03885e-28
103650117	0.48	1.65	1.81698	1.28224e-14	1.6361e-14
100275140	15.646	54.596	1.81587	0	0
BGI_novel_G000182	0.18	0.646	1.81568	2.63017e-43	1.76747e-43
BGI_novel_G002037	0.67	2.356	1.8155	3.795e-06	7.03559e-06
103636208	0.98	3.533	1.81493	5.99872e-57	3.31015e-57
100273260	5.123	18.45	1.81488	1.50732e-201	2.82243e-202
100286298	65.08	223.663	1.81479	0	0
103641384	0.073	0.256	1.81466	0.000134476	0.000277857
103650142	0.133	0.473	1.81279	9.39487e-10	1.44528e-09
103639421	0.46	1.613	1.81233	8.58837e-07	1.53378e-06
BGI_novel_G003016	0.836	2.83	1.81087	3.02805e-82	1.25105e-82
100284548	12.476	43.293	1.80951	1.60319e-239	2.54663e-240
100383186	0.063	0.223	1.80799	0.000646566	0.0014207
100273655	5.61	19.753	1.80736	4.20395e-181	8.7389e-182
103626769	0.346	1.203	1.80612	2.13528e-09	3.3349e-09
100272640	5.203	18.08	1.80364	4.61193e-132	1.29238e-132
103646189	0.136	0.473	1.80298	1.63377e-05	3.15452e-05
103631918	15.303	55.243	1.80286	9.26199e-281	1.25221e-281
100194205	21.97	76.316	1.80209	0	0
100280939	25.423	87.37	1.80167	0	0
103641097	0.243	0.853	1.80001	6.90142e-13	9.32618e-13
100274526	139.623	484.35	1.79882	0	0
100282274	10.493	36.426	1.79751	6.01924e-187	1.20704e-187
100274287	0.136	0.473	1.79592	7.74317e-05	0.000156897
100286374	0.373	1.276	1.79592	1.46805e-09	2.27934e-09
100383097	0.51	1.806	1.79592	1.93287e-20	2.0672e-20
103627303	0.083	0.29	1.79592	5.39387e-08	9.01305e-08
109944467	0.053	0.18	1.79592	7.74317e-05	0.000156897
103629612	17.593	61.256	1.79146	0	0
BGI_novel_G002944	0.21	0.716	1.7912	1.83216e-18	2.06989e-18
100273791	0.65	2.243	1.79096	1.85622e-18	2.09787e-18
100277571	42.9	149.48	1.78574	0	0
BGI_novel_G002810	0.256	0.863	1.78572	0.000285444	0.000607326
100281061	4.38	15.13	1.78553	2.1242e-64	1.06687e-64
100278548	0.106	0.39	1.78527	0.000369784	0.0007948
103652393	0.436	1.42	1.78482	1.03763e-08	1.67403e-08
100283522	192.353	663.756	1.78439	0	0
109942025	0.183	0.63	1.78403	6.21453e-15	7.83424e-15
100191365	19.723	68.63	1.78366	0	0
100274022	0.31	1.08	1.78246	1.4501e-07	2.48118e-07
BGI_novel_G002448	0.336	1.16	1.77872	2.09806e-12	2.8898e-12
103655203	0.456	1.613	1.77793	1.41121e-06	2.55333e-06
100383138	4.85	16.86	1.77769	0	0
103628237	0.443	1.606	1.77762	5.74873e-23	5.76336e-23
100192725	74.13	251.486	1.77656	0	0
100274595	4.583	15.72	1.77584	3.09844e-230	5.10584e-231
BGI_novel_G000496	67.526	232.243	1.77578	0	0
100275668	30.13	111.663	1.77556	0	0
100278037	0.76	2.556	1.77455	7.57089e-14	9.9022e-14
542643	8.84	29.593	1.77327	3.71838e-304	4.67788e-305
100383595	4.4	15.05	1.77207	2.41671e-184	4.92455e-185
BGI_novel_G001005	0.36	1.243	1.77025	3.12134e-61	1.63441e-61
100284743	11.19	38.266	1.76964	0	0
100284054	3.743	12.556	1.76775	2.64366e-215	4.68471e-216
100274266	41.573	139.253	1.76746	0	0
100192520	18.6	62.53	1.76735	0	0
107546770	0.06	0.216	1.76735	0.000212136	0.000445671
100273092	34.38	117.663	1.76604	0	0
103637226	0.576	1.996	1.76219	4.50057e-10	6.82879e-10
BGI_novel_G003832	0.103	0.336	1.75943	7.01528e-07	1.24489e-06
100191370	0.683	2.276	1.75786	1.01756e-19	1.10861e-19
100192876	3.183	10.81	1.75705	3.59058e-119	1.10349e-119
542188	9.863	33.066	1.75681	0	0
100286016	0.243	0.813	1.75621	3.133e-13	4.18063e-13
100272752	1.386	4.536	1.75599	3.81074e-67	1.85343e-67
103640492	3.6	11.986	1.75531	1.48238e-198	2.82535e-199
100192913	10.943	35.183	1.7547	0	0
100275259	3.41	11.49	1.75316	1.88414e-43	1.26431e-43
100381724	0.07	0.246	1.75285	0.000121606	0.000250436
100383090	0.09	0.31	1.75028	1.05028e-06	1.88588e-06
103629542	36.343	120.353	1.74995	0	0
100191184	76.99	258.246	1.74707	0	0
100192905	0.896	2.893	1.74703	4.50049e-43	3.03502e-43
100275098	0.216	0.73	1.74659	8.50812e-06	1.61371e-05
109940736	2.646	8.826	1.74659	2.93822e-52	1.71716e-52
100282601	37.813	125.556	1.74374	0	0
100217179	0.386	1.316	1.74357	1.1189e-31	9.1997e-32
100037796	166.396	550.313	1.74228	0	0
100279834	0.103	0.336	1.74088	6.9831e-05	0.000141002
100191473	1.483	5.096	1.7376	3.46818e-127	1.0052e-127
109617030	2.313	7.593	1.7373	8.90709e-55	5.04968e-55
BGI_novel_G004095	0.123	0.41	1.73581	1.2103e-10	1.79315e-10
103643143	0.206	0.68	1.73526	5.27885e-16	6.41299e-16
100285741	0.06	0.196	1.73384	0.000254041	0.000538399
BGI_novel_G003365	0.196	0.663	1.7318	9.99578e-12	1.41618e-11
103638924	0.11	0.373	1.73083	1.08022e-09	1.66679e-09
100192547	12.836	42.026	1.73037	0	0
100192521	0.886	3.01	1.73026	4.21038e-37	3.11626e-37
100279408	30.046	107.733	1.72766	0	0
103637538	7.713	26.73	1.72689	1.0426e-167	2.35193e-168
100279482	1.133	3.766	1.72638	8.97756e-44	5.98541e-44
103630002	0.57	1.866	1.72638	8.40628e-30	7.19856e-30
103641812	3.113	10.386	1.72393	1.592e-145	4.09672e-146
103644222	13.056	42.383	1.72349	0	0
103638656	2.136	7.003	1.72053	2.30776e-94	8.59265e-95
100382629	9.143	29.85	1.72048	0	0
103647992	0.06	0.183	1.71844	0.000331875	0.000710595
103641608	2.12	7.063	1.71813	3.66866e-135	1.00547e-135
BGI_novel_G003260	0.373	1.186	1.71795	3.51909e-10	5.31563e-10
100273065	2.666	8.67	1.71775	1.34539e-100	4.74353e-101
103650186	1.693	5.44	1.71391	5.95342e-20	6.44881e-20
103636607	0.4	1.34	1.7132	3.05703e-12	4.24069e-12
100273384	24.303	80.68	1.71089	0	0
100284648	11.943	38.463	1.70859	2.63559e-189	5.24533e-190
103651127	0.14	0.463	1.70846	0.000189883	0.000397527
100383544	3.316	10.656	1.70843	8.96683e-168	2.0218e-168
100217049	45.643	155.166	1.70836	0	0
100191560	8.47	27.806	1.7079	0	0
109943421	5.156	16.953	1.70771	6.9896e-144	1.81072e-144
BGI_novel_G000183	0.053	0.18	1.70698	4.06097e-08	6.74457e-08
103638319	0.19	0.606	1.70669	1.12119e-15	1.37588e-15
100194191	3.166	10.15	1.70635	7.67412e-95	2.84493e-95
103641904	0.273	0.906	1.70281	8.73384e-15	1.10705e-14
103654359	0.283	0.953	1.70176	4.43826e-09	7.03379e-09
103635020	0.623	1.966	1.70132	1.5814e-32	1.27821e-32
100283113	0.186	0.57	1.70024	0.000108729	0.000222978
103649872	0.24	0.83	1.69956	3.23016e-18	3.67405e-18
100192465	4.54	14.783	1.6992	2.57324e-130	7.31088e-131
100384489	0.466	1.473	1.6984	6.83146e-14	8.92475e-14
103638821	0.996	3.283	1.69756	9.51706e-31	7.9843e-31
103637864	0.696	2.23	1.69552	3.68104e-11	5.34322e-11
109945919	1.776	5.636	1.69524	5.78148e-38	4.20168e-38
109939228	0.443	1.426	1.69355	1.46844e-44	9.68553e-45
109945510	0.51	1.606	1.69335	3.52018e-08	5.82552e-08
100383083	0.73	2.366	1.69064	1.14177e-16	1.35946e-16
100280509	129.426	423.143	1.69047	0	0
103629531	8.083	14.586	1.69002	0	0
100274196	6.553	20.206	1.6885	1.15827e-150	2.88179e-151
778428	9.816	31.313	1.68805	1.69309e-168	3.80471e-169
103641016	0.3	0.823	1.68686	5.35919e-06	1.00338e-05
103642717	1.403	4.513	1.68611	3.75415e-37	2.77495e-37
103641183	0.17	0.57	1.68474	3.15951e-06	5.8322e-06
103644335	0.976	3.43	1.68432	2.87863e-11	4.16014e-11
103629867	4.006	12.556	1.68404	1.3017e-132	3.63223e-133
100278795	14.983	48.683	1.68338	7.4136e-152	1.8325e-152
103654380	0.16	0.493	1.68246	3.95265e-09	6.24626e-09
109941175	0.39	1.306	1.68246	2.05135e-05	3.98567e-05
542023	55.726	177.183	1.68197	0	0
103654244	2.863	9.163	1.68149	5.61583e-141	1.48273e-141
103653383	6.35	20.603	1.68125	2.47868e-127	7.17605e-128
100285378	27.21	85.606	1.67955	0	0
103640386	0.786	3.196	1.67922	1.75251e-27	1.57946e-27
BGI_novel_G002382	0.25	0.8	1.67912	2.22619e-06	4.07402e-06
100273295	7.353	29.116	1.67887	1.46606e-152	3.60798e-153
100280970	63.083	199.573	1.67854	0	0
100502545	2.706	8.776	1.67734	5.09615e-55	2.88145e-55
100280732	27.333	86.55	1.67675	0	0
100384479	8.896	27.896	1.67543	2.1887e-190	4.33702e-191
100273056	0.08	0.273	1.67424	0.000909224	0.00202858
100278045	4.733	15.586	1.67183	3.95565e-90	1.52794e-90
103627258	32.933	104.876	1.67107	0	0
109941680	0.3	0.95	1.67015	7.03691e-11	1.03299e-10
103626528	13.5	43.443	1.6694	0	0
541918	1.31	4.19	1.66846	2.54394e-22	2.59217e-22
100279950	0.063	0.21	1.66782	0.000517014	0.00112588
100382002	1.856	5.923	1.66782	4.74337e-80	2.00124e-80
103637977	0.263	0.836	1.66782	1.20978e-15	1.48668e-15
100191323	1.513	4.703	1.66642	1.34468e-39	9.55172e-40
100286332	1.753	5.49	1.66615	1.45623e-25	1.36936e-25
100282132	8.89	28.703	1.66601	4.02785e-249	6.16763e-250
103636504	26.303	82.273	1.66503	0	0
BGI_novel_G003466	0.74	2.43	1.66442	4.88293e-22	5.0082e-22
BGI_novel_G000998	0.763	2.443	1.66339	6.69472e-118	2.077e-118
100280690	0.246	0.806	1.66265	5.68016e-12	7.97272e-12
109940017	0.13	0.423	1.66265	0.000294484	0.000627323
103652675	0.24	0.753	1.66152	3.30143e-12	4.58364e-12
103654657	2.18	6.806	1.6609	5.14392e-47	3.25008e-47
BGI_novel_G002704	0.763	2.383	1.66054	2.04555e-14	2.62861e-14
100277599	0.22	0.67	1.65842	0.000168214	0.00035069
103635045	2.1	6.68	1.65657	6.09049e-77	2.65378e-77
BGI_novel_G001465	0.11	0.34	1.65488	8.2629e-08	1.39722e-07
103632809	0.203	0.616	1.65187	5.51679e-05	0.00011048
100275311	3.43	9.463	1.65164	5.27205e-116	1.66182e-116
100283694	15.79	49.343	1.64676	0	0
103651628	3.29	10.026	1.6459	8.0448e-129	2.30648e-129
BGI_novel_G001944	5.91	18.69	1.6458	1.35463e-63	6.87379e-64
103649324	0.23	0.71	1.64578	2.41097e-05	4.71002e-05
100275516	38.73	119.13	1.64572	0	0
103644960	0.26	0.823	1.6451	1.04055e-05	1.9838e-05
100283391	0.663	2.07	1.64473	7.95408e-22	8.20108e-22
100281532	0.723	2.216	1.6441	1.29625e-34	1.00658e-34
BGI_novel_G001589	0.366	1.113	1.64317	4.73379e-09	7.51647e-09
100272592	0.16	0.5	1.64302	1.45968e-06	2.64464e-06
100280432	0.086	0.28	1.63704	3.79637e-07	6.63597e-07
100193349	2.92	8.97	1.63666	3.98494e-29	3.46708e-29
103651017	5.253	15.776	1.63538	7.52096e-183	1.54798e-183
100193828	23.043	71.52	1.63281	0	0
100273564	2.513	7.96	1.6321	3.05432e-65	1.51851e-65
100272275	0.206	0.63	1.63153	4.43858e-08	7.38658e-08
100277785	4.06	12.46	1.63124	1.65026e-74	7.37238e-75
100277626	0.946	2.996	1.62929	1.20638e-26	1.10667e-26
103628875	0.226	0.673	1.62863	8.61555e-10	1.32353e-09
103636584	15.09	46.906	1.62835	4.66105e-257	6.92079e-258
100283256	87.85	266.1	1.62699	0	0
BGI_novel_G001252	0.23	0.76	1.62631	2.22864e-22	2.26704e-22
103643917	0.263	0.786	1.62597	1.74469e-09	2.71696e-09
103646073	5.77	17.683	1.62459	0	0
103627487	11.78	36.19	1.62014	1.06444e-120	3.23109e-121
100501109	9.546	28.813	1.61974	2.30814e-287	3.06574e-288
542400	15.39	46.883	1.6196	0	0
103644650	23.313	72.686	1.61879	0	0
BGI_novel_G000239	0.153	0.47	1.61866	3.49492e-05	6.90271e-05
100283017	8.406	25.916	1.61742	3.25384e-111	1.06325e-111
100273979	2.316	7.056	1.61709	5.25336e-67	2.56076e-67
100281959	1.866	5.72	1.61535	1.22686e-33	9.6978e-34
100285182	1.386	4.363	1.61535	1.22836e-37	8.97615e-38
100384401	0.136	0.423	1.61535	0.000798225	0.00177196
103633577	0.963	2.976	1.61535	1.07442e-28	9.42109e-29
103653871	0.066	0.193	1.61535	0.000147762	0.000306664
103651317	0.44	1.366	1.61443	1.84307e-05	3.57073e-05
100278010	2.176	5.88	1.61327	4.22508e-56	2.35654e-56
100278018	1.43	4.38	1.61028	4.84496e-24	4.7197e-24
BGI_novel_G001557	1.05	3.216	1.60988	8.39721e-09	1.34893e-08
BGI_novel_G000054	0.263	0.786	1.60607	6.68549e-14	8.72899e-14
BGI_novel_G001814	0.42	1.246	1.60589	1.15277e-13	1.51659e-13
100277079	15.556	44.01	1.605	0	0
103645796	2.806	8.64	1.60466	2.1563e-242	3.38798e-243
BGI_novel_G002781	3.993	11.87	1.60374	9.10819e-61	4.79879e-61
BGI_novel_G002194	0.303	0.956	1.60249	1.16251e-05	2.22184e-05
103648040	0.103	0.306	1.60211	6.12907e-08	1.02694e-07
100304377	2.89	8.716	1.60178	6.51882e-166	1.49025e-166
100284380	0.433	1.3	1.60113	1.21743e-09	1.88298e-09
103649859	4.826	15.06	1.60015	6.42668e-192	1.2596e-192
109944373	0.243	0.763	1.5997	0.000143269	0.000296844
100277623	76.866	237.303	1.59824	0	0
542495	12.976	38.79	1.59696	0	0
103653279	1.41	4.196	1.59606	3.71435e-59	1.99467e-59
100274899	0.38	1.143	1.59598	3.00382e-13	4.00599e-13
103643482	0.036	0.816	1.59584	0.000736893	0.00162992
100216832	0.93	2.71	1.59517	9.6665e-24	9.49068e-24
BGI_novel_G000224	1.303	3.933	1.59507	4.78115e-25	4.55118e-25
100281925	0.826	2.61	1.59391	1.44323e-27	1.29869e-27
100501668	1.36	4.13	1.59382	2.50015e-22	2.54647e-22
100304362	0.626	2.013	1.59365	4.3791e-17	5.15773e-17
100279536	29.576	93.756	1.59264	0	0
BGI_novel_G000992	0.26	0.776	1.59232	7.41287e-34	5.83956e-34
541913	6.79	19.953	1.58926	6.58956e-212	1.18052e-212
BGI_novel_G003250	2.153	6.54	1.58862	7.23708e-12	1.01993e-11
100272476	4.973	16.426	1.58747	1.71656e-123	5.10867e-124
100285785	1.07	3.326	1.58711	3.29954e-21	3.45651e-21
100276360	12.926	38.646	1.58671	4.66687e-265	6.67745e-266
100276476	10.596	31.553	1.58638	7.43e-232	1.21394e-232
542496	18.513	54.963	1.58603	0	0
100284161	81.233	244.92	1.58386	0	0
BGI_novel_G002099	0.31	0.916	1.58362	5.59555e-15	7.04246e-15
100280903	1.87	5.563	1.58268	8.47482e-32	6.94245e-32
100384302	25.37	74.826	1.58263	0	0
100279110	4.58	13.54	1.58193	8.40132e-119	2.59104e-119
BGI_novel_G000578	0.43	1.226	1.58093	2.64514e-30	2.23713e-30
103644413	0.666	1.683	1.58089	5.65187e-28	5.02969e-28
100285975	2.216	6.376	1.57928	7.45164e-38	5.42351e-38
109942620	0.843	2.536	1.57913	6.83848e-07	1.21241e-06
101202725	13.51	39.66	1.579	0	0
100191750	6.853	20.766	1.57606	2.29474e-210	4.15313e-211
BGI_novel_G001556	3.643	10.64	1.57595	9.72786e-24	9.55198e-24
100274392	23.46	70.78	1.57556	0	0
100272792	24.603	72.93	1.57552	0	0
103630419	0.823	2.51	1.57538	2.58603e-15	3.21731e-15
103645450	0.446	1.396	1.57401	7.66273e-15	9.68885e-15
103649100	0.493	1.493	1.57371	0.000667587	0.00146913
103651972	0.323	0.94	1.57328	1.31755e-14	1.68172e-14
100275352	5.776	17.603	1.57263	9.83742e-85	3.98472e-85
100272553	44.94	136.483	1.57119	0	0
103652748	1.303	3.99	1.57095	1.78322e-11	2.55108e-11
BGI_novel_G003776	0.126	0.38	1.57095	0.000395701	0.000852385
BGI_novel_G003779	0.95	2.826	1.56916	9.91122e-29	8.68637e-29
100191755	13.906	40.366	1.56889	0	0
100135422	641.99	1894.19	1.56841	0	0
103652725	0.956	2.756	1.56828	1.14245e-50	6.85688e-51
103649361	1.566	4.603	1.56802	1.7145e-12	2.35427e-12
542365	127.943	380.236	1.56746	0	0
100304251	0.076	0.216	1.56644	0.000695	0.00153298
103631208	0.093	0.29	1.56644	0.000695	0.00153298
103645856	4.036	11.97	1.56498	5.38211e-158	1.2856e-158
100280810	0.36	1.053	1.56465	3.25062e-07	5.66376e-07
100277429	0.443	1.296	1.56382	6.95699e-06	1.31253e-05
100280774	1.02	2.906	1.56382	4.69645e-10	7.13107e-10
103635078	0.29	0.86	1.56288	4.9734e-20	5.3706e-20
100273319	38.65	113.77	1.56287	0	0
BGI_novel_G004046	2.433	7.26	1.56167	6.53065e-183	1.34274e-183
103635525	0.753	2.263	1.56094	4.15609e-12	5.79492e-12
103627824	3.133	9.55	1.56081	1.07355e-131	3.01994e-132
103636198	0.216	0.65	1.55985	3.00752e-13	4.01124e-13
BGI_novel_G002596	3.916	11.576	1.55813	1.58838e-87	6.27431e-88
100276998	11.383	30.186	1.55811	3.10531e-147	7.87693e-148
109940005	0.226	0.653	1.55423	1.63441e-09	2.54276e-09
100274019	1.48	4.286	1.55418	3.82652e-30	3.24702e-30
103638130	24.346	69.05	1.55362	9.53188e-204	1.76939e-204
100281104	15.393	44.706	1.55359	1.04619e-225	1.7624e-226
100273901	1.003	2.93	1.55323	9.40952e-22	9.71493e-22
100272647	1.156	3.52	1.55155	1.09419e-29	9.39238e-30
BGI_novel_G000355	0.6	1.81	1.55098	0.000475772	0.00103288
100277415	16.716	49.45	1.55017	0	0
109944035	0.096	0.3	1.54976	6.41425e-05	0.000129166
103629626	18.04	52.206	1.54864	0	0
100274370	0.406	1.21	1.54823	2.00184e-06	3.65308e-06
103627891	0.54	2.366	1.54792	6.16657e-73	2.79947e-73
100381715	0.563	1.626	1.54773	3.21217e-20	3.45275e-20
103631209	2.066	6.063	1.54704	6.67854e-76	2.94174e-76
100381549	160.316	512.8	1.54609	0	0
103651463	1.966	8.203	1.54585	4.25416e-70	2.008e-70
100276862	45.966	134.903	1.54534	0	0
BGI_novel_G004020	0.193	0.563	1.54496	0.000111959	0.000229856
100284818	71.863	213.546	1.54418	0	0
100276061	10.953	32.576	1.54247	0	0
100280153	7.073	20.236	1.54042	7.27428e-138	1.95831e-138
100277188	11.033	31.51	1.54012	5.0234e-114	1.59863e-114
103629835	1.393	4.073	1.54001	1.83357e-41	1.26483e-41
103627456	0.836	2.493	1.53891	4.01864e-09	6.35358e-09
100279994	96.593	272.813	1.53867	0	0
100279402	0.116	0.156	1.53778	1.59389e-08	2.59607e-08
BGI_novel_G002259	0.306	0.883	1.53614	1.09463e-09	1.68985e-09
100280609	4.883	13.763	1.536	5.34171e-47	3.3762e-47
BGI_novel_G003006	0.536	1.6	1.53416	2.65736e-06	4.88519e-06
100281231	0.796	2.246	1.53415	1.12413e-15	1.3796e-15
103652813	8.783	25.116	1.53396	1.11035e-99	3.95919e-100
100284919	1.616	4.656	1.53213	4.15117e-25	3.94522e-25
BGI_novel_G004050	4.403	12.343	1.53204	2.26125e-25	2.1354e-25
103632224	1.56	4.616	1.53186	4.58548e-53	2.64916e-53
100282059	6.703	19.13	1.53165	6.01983e-49	3.71054e-49
100273163	16.586	48.62	1.53149	0	0
103637435	2.41	7.01	1.53114	4.3981e-41	3.05526e-41
103626919	0.033	0.1	1.531	2.33597e-05	4.55695e-05
100285029	0.27	0.766	1.52996	9.63796e-08	1.63505e-07
103625764	0.41	1.646	1.5293	6.67464e-39	4.78519e-39
100275614	12.56	35.893	1.52916	0	0
103647752	1.993	5.646	1.52838	5.93037e-52	3.48313e-52
100277012	12.47	35.433	1.52748	8.58177e-259	1.26404e-259
103642046	16.903	47.876	1.52627	4.40224e-248	6.78845e-249
BGI_novel_G003587	0.076	0.226	1.52504	2.26434e-08	3.71032e-08
109940986	17.113	49.486	1.52416	0	0
BGI_novel_G004204	0.71	2.026	1.52415	1.95657e-05	3.79676e-05
103635831	4.36	13.006	1.5241	1.03522e-78	4.41567e-79
100502484	0.29	0.843	1.52343	8.72125e-13	1.18353e-12
100272536	4.35	12.546	1.52076	7.45039e-107	2.50212e-107
100384044	12.68	36.34	1.52024	0	0
100274751	3.696	10.366	1.51933	1.9693e-124	5.80981e-125
100273577	7.783	21.956	1.5187	3.25874e-246	5.0568e-247
BGI_novel_G004233	0.35	1.016	1.51869	3.3084e-05	6.52183e-05
103651440	12.373	35.2	1.51818	8.42766e-142	2.21421e-142
103650557	1.253	3.696	1.51774	7.47991e-45	4.90695e-45
103631765	0.173	0.48	1.51581	8.64472e-07	1.54459e-06
103641342	0.346	1.006	1.51581	7.91453e-10	1.21405e-09
103654549	0.616	1.78	1.51581	7.55394e-13	1.02186e-12
103644289	0.68	1.86	1.51422	6.80697e-11	9.98947e-11
103653401	4.29	12.586	1.51396	5.32803e-101	1.8722e-101
103626034	1.52	4.353	1.51346	2.60892e-27	2.35863e-27
BGI_novel_G002260	10.496	31.16	1.51341	1.60332e-197	3.07491e-198
606425	218.68	634.176	1.51339	0	0
100191625	23.536	65.31	1.51172	0	0
100275101	47.49	132.396	1.51125	0	0
100384473	71.266	216.74	1.51048	0	0
100285849	16.56	45.813	1.51026	0	0
103652779	1.226	3.49	1.50872	8.76781e-28	7.8348e-28
103628274	1.313	3.716	1.50852	5.95117e-22	6.11284e-22
100856957	40.973	116.793	1.50788	0	0
BGI_novel_G001447	0.336	0.946	1.50743	4.0647e-09	6.42728e-09
BGI_novel_G002834	0.296	0.826	1.50701	5.52102e-16	6.71434e-16
103640990	0.096	0.28	1.50682	2.59624e-06	4.76918e-06
BGI_novel_G002358	0.306	0.92	1.50557	0.000123207	0.000253799
100216891	0.383	0.713	1.50547	1.13626e-11	1.61265e-11
BGI_novel_G000331	1.276	3.77	1.50342	5.40077e-13	7.26795e-13
100277548	1.04	2.95	1.50255	6.66199e-13	8.99614e-13
100193925	0.183	0.54	1.50169	4.50505e-06	8.39184e-06
100283045	101.096	299.263	1.50104	0	0
100284498	9.856	27.54	1.50069	5.3822e-145	1.38734e-145
100283295	38.493	108.4	1.50066	6.2978e-181	1.30983e-181
103630082	0.06	0.16	1.49987	0.000294698	0.000627812
109940583	0.426	1.2	1.49987	2.03272e-09	3.17252e-09
BGI_novel_G003729	1.006	2.843	1.49917	3.21071e-18	3.65123e-18
100502302	8.763	24.71	1.4989	0	0
100281883	15.69	43.593	1.49887	1.19557e-305	1.49245e-306
103651548	0.32	0.906	1.49637	2.40086e-06	4.3999e-06
100275091	0.43	1.223	1.49605	7.81164e-06	1.47815e-05
100280561	2.073	5.963	1.49586	4.89074e-27	4.45058e-27
100193673	1.853	5.316	1.49551	1.16342e-19	1.27028e-19
103651575	8.003	21.476	1.49373	2.45197e-111	7.99898e-112
100274687	10.993	33.416	1.4934	0	0
100281115	95.196	274.26	1.49176	0	0
100273339	2.583	7.5	1.48982	1.43347e-45	9.29548e-46
100275772	0.13	0.346	1.48982	0.000516239	0.00112413
100502174	0.13	0.31	1.48982	8.31905e-05	0.000168969
103636404	0.086	0.24	1.48982	0.000516239	0.00112413
100280619	2.46	7.036	1.48737	1.34765e-32	1.08739e-32
100383423	26.54	73.11	1.48646	0	0
542737	39.3	109.146	1.4861	0	0
103626183	9.86	27.273	1.48489	1.07341e-62	5.514e-63
103643856	0.056	0.153	1.48482	8.72549e-05	0.000177517
103627630	0.24	0.68	1.4841	3.87488e-06	7.18911e-06
103632881	0.46	1.283	1.48301	5.79551e-14	7.55384e-14
100273704	0.093	0.26	1.4829	2.35855e-05	4.60228e-05
109942294	0.446	1.716	1.48277	8.89934e-33	7.15854e-33
541903	4.58	13.07	1.4817	9.2953e-94	3.47905e-94
541669	15.453	43.203	1.47969	0	0
100277642	0.4	1.083	1.47969	1.10969e-06	1.99507e-06
109940593	1.59	4.296	1.47846	4.40846e-26	4.09311e-26
109940845	0.153	0.423	1.47784	0.000905417	0.00201979
100279792	3.09	8.533	1.47778	2.58958e-93	9.74823e-94
109944874	0.466	1.273	1.47776	1.63262e-11	2.33175e-11
100384166	0.283	0.823	1.47696	2.40026e-09	3.75625e-09
100274874	8.17	23.073	1.47598	4.40735e-214	7.85767e-215
100286379	0.2	0.61	1.47517	4.09842e-05	8.13716e-05
100283850	32.12	87.923	1.475	0	0
103627036	3.1	7.643	1.47476	1.87239e-26	1.72552e-26
100191593	76.973	218.35	1.4746	0	0
100191608	0.653	1.763	1.4743	1.53471e-14	1.96387e-14
BGI_novel_G000235	0.54	1.533	1.47423	1.75907e-32	1.42391e-32
100284894	5.893	16.536	1.47202	4.46876e-68	2.15803e-68
100526751	4.423	12.613	1.47192	1.53525e-133	4.25076e-134
100037808	11.023	30.136	1.47186	0	0
103644030	0.053	0.14	1.47096	0.000252517	0.000535007
100284328	6.036	16.75	1.47039	3.61238e-100	1.28027e-100
100502415	11.483	30.793	1.4694	0	0
100192073	47.213	125.99	1.46866	0	0
109939235	0.25	0.693	1.46851	2.6686e-13	3.55518e-13
BGI_novel_G000130	1.523	4.246	1.46826	1.49787e-47	9.40089e-48
100273365	7.78	22.093	1.46776	1.05899e-155	2.5593e-156
100304242	2.08	6.02	1.46764	1.27427e-160	2.99288e-161
541896	61.213	171.666	1.46701	0	0
BGI_novel_G001980	0.393	1.056	1.46599	3.80013e-15	4.75364e-15
100303883	8.61	23.35	1.46392	3.6791e-87	1.45806e-87
109939623	0.333	0.91	1.46335	2.0222e-05	3.92694e-05
103631259	0.503	1.396	1.46234	5.99142e-31	5.00513e-31
100286064	31.31	87.14	1.46224	0	0
100382751	25.386	88.593	1.46176	0	0
109941808	0.166	0.45	1.46165	0.000333042	0.000713165
100502540	5.416	14.896	1.46069	9.38241e-105	3.19757e-105
103633297	50.103	138.013	1.45943	0	0
100284975	4.013	10.923	1.45799	1.17826e-92	4.45452e-93
100274035	14.67	41.16	1.45798	0	0
103640217	12.063	33.863	1.45704	2.35356e-96	8.59798e-97
100281699	16.58	45.036	1.45671	0	0
541938	2.183	6.056	1.45527	1.92173e-41	1.32689e-41
100283517	0.236	0.67	1.45488	3.5089e-05	6.93183e-05
100280532	1.65	4.45	1.45468	2.04742e-26	1.88814e-26
BGI_novel_G001853	0.5	1.4	1.45349	0.000435693	0.000942343
100282657	35.143	94.453	1.45327	0	0
100217239	0.57	1.583	1.45308	2.7672e-10	4.16226e-10
100284348	120.656	322.286	1.45304	0	0
100191326	2.1	5.63	1.45262	7.68608e-38	5.59664e-38
100281468	27.953	75.49	1.45122	0	0
542539	2.316	6.303	1.45072	1.92785e-38	1.39273e-38
103638044	15.203	41.416	1.45048	5.57673e-122	1.67475e-122
100193986	29.43	81.296	1.44756	0	0
100274637	33.236	94.21	1.4471	0	0
103653753	0.126	0.356	1.44668	0.000280459	0.000596356
100273760	1.93	5.326	1.44591	6.79586e-75	3.02571e-75
100193714	42.543	115.766	1.44411	0	0
103645140	0.213	0.583	1.44361	8.23918e-06	1.56092e-05
100284205	4.536	12.63	1.44067	7.88416e-69	3.77588e-69
541887	0.65	1.78	1.4395	1.45867e-12	1.997e-12
100192096	20.45	55.493	1.4385	0	0
542352	29.92	82.96	1.43724	8.31658e-246	1.29144e-246
BGI_novel_G000487	0.483	1.286	1.43684	0.000409929	0.000884537
109946092	0.246	0.676	1.43618	2.07112e-09	3.23268e-09
100274143	0.656	1.723	1.43602	2.63508e-15	3.27919e-15
BGI_novel_G000154	0.896	2.446	1.43565	2.61818e-62	1.35144e-62
BGI_novel_G001366	0.43	1.176	1.43563	1.01761e-08	1.64107e-08
103642440	12.896	35.076	1.43522	1.26532e-277	1.73257e-278
103650371	0.97	2.486	1.4326	3.04925e-12	4.22957e-12
100277704	1.293	3.5	1.43248	1.92474e-16	2.30875e-16
100281353	0.153	0.393	1.43248	0.000376371	0.000809241
BGI_novel_G000236	0.57	1.576	1.43165	6.50034e-14	8.48515e-14
542145	0.413	1.173	1.43135	1.02837e-19	1.12094e-19
BGI_novel_G003037	1.45	4.02	1.43123	4.26405e-10	6.46392e-10
109939357	0.796	2.093	1.43032	4.95763e-08	8.26751e-08
103633578	0.506	1.293	1.43012	2.65539e-11	3.83208e-11
100273311	149.016	406.953	1.4297	0	0
100278439	6.983	18.673	1.42866	4.22095e-125	1.24161e-125
103653695	0.526	1.426	1.42813	9.6913e-28	8.67049e-28
103642003	0.32	0.873	1.42772	7.12028e-09	1.14012e-08
100274759	3.563	9.423	1.42749	1.74647e-31	1.43935e-31
109940239	1.25	3.44	1.42674	1.55409e-13	2.05346e-13
109939901	0.56	1.506	1.42651	1.38894e-11	1.97712e-11
100274357	2.85	7.593	1.42591	1.28936e-38	9.28827e-39
100192955	2.713	7.41	1.42536	5.61962e-64	2.83699e-64
109944134	0.503	1.38	1.42526	3.73764e-12	5.20259e-12
103647769	0.306	0.813	1.42525	2.07703e-06	3.79321e-06
100192585	168.8	461.153	1.42322	0	0
100101530	0.06	0.156	1.4227	0.00018391	0.000384624
100279456	0.083	0.22	1.4227	0.00018391	0.000384624
BGI_novel_G000524	0.223	0.576	1.4227	3.86553e-14	5.01328e-14
100274968	4.786	12.606	1.42178	6.91211e-40	4.88453e-40
100191582	0.283	0.736	1.41866	1.46426e-07	2.50621e-07
100191592	1.5	4.073	1.41862	1.02439e-19	1.11649e-19
103650852	0.466	1.296	1.41846	2.5177e-29	2.17937e-29
103636442	1.66	4.44	1.41824	4.69086e-54	2.68319e-54
100304034	0.163	0.463	1.41773	4.9403e-06	9.22556e-06
103644199	1.433	3.816	1.41741	1.17013e-32	9.42883e-33
103647994	0.093	0.25	1.41741	0.000657198	0.0014452
100272628	20.853	55.196	1.41545	0	0
100276548	0.166	0.436	1.41505	9.01778e-05	0.00018361
100282090	115.536	305.973	1.41448	0	0
103651941	1.24	3.37	1.41372	5.55477e-20	6.01279e-20
732827	66.933	181.246	1.41359	0	0
541838	3.61	9.67	1.41353	3.1395e-66	1.54527e-66
100285601	10.716	26.7	1.41172	2.46185e-153	6.02674e-154
BGI_novel_G003797	1.366	3.703	1.41171	1.03893e-14	1.32081e-14
100274574	16.016	46.133	1.41134	0	0
100281023	25.066	65.166	1.41009	2.33439e-251	3.5468e-252
103638222	0.336	0.906	1.4089	1.24765e-07	2.12846e-07
BGI_novel_G001841	0.483	1.31	1.4089	6.18701e-06	1.16278e-05
100281272	4.973	13.346	1.40842	3.85297e-79	1.63764e-79
103626765	2.916	7.95	1.40793	5.71534e-40	4.03265e-40
103640891	35.64	93.776	1.40657	1.92343e-264	2.76039e-265
100384316	0.846	1.71	1.40574	6.1898e-39	4.43626e-39
109944850	3.103	8.1	1.40496	1.1017e-76	4.81467e-77
103642047	4.553	12.226	1.40277	1.31295e-190	2.59884e-191
BGI_novel_G002029	0.816	2.123	1.40259	4.19731e-25	3.99089e-25
100193323	0.533	1.43	1.40061	2.71903e-17	3.18341e-17
100502503	1.466	3.843	1.39962	1.55607e-21	1.61464e-21
103643617	7.07	18.52	1.39855	2.98151e-259	4.37547e-260
103645448	0.19	0.526	1.39844	0.000560196	0.0012236
BGI_novel_G003742	0.716	1.843	1.39783	2.52938e-05	4.94927e-05
100274457	2.373	6.123	1.39684	1.35846e-45	8.80608e-46
100274815	3.156	8.71	1.39498	3.0209e-87	1.19624e-87
100285293	222.24	592.33	1.39476	0	0
BGI_novel_G002844	0.5	1.286	1.39397	1.15287e-09	1.78164e-09
103642073	15.856	42.21	1.39236	0	0
100193605	41.356	115.223	1.39232	0	0
100281367	0.14	0.376	1.39207	0.000916613	0.00204566
BGI_novel_G004202	0.33	0.883	1.3904	8.38801e-14	1.09854e-13
103641204	88.3	233.04	1.39021	0	0
100285937	2.13	5.45	1.39014	3.86386e-43	2.60193e-43
100273683	6.05	14.803	1.38992	1.21186e-210	2.18937e-211
100283521	0.743	1.94	1.38884	4.48742e-08	7.4698e-08
100282335	12.56	29.66	1.3876	1.43733e-153	3.51711e-154
100382256	96.713	254.1	1.38626	0	0
100275179	1.816	4.71	1.38587	3.13512e-07	5.45744e-07
103627878	0.183	0.466	1.38551	4.38081e-06	8.15616e-06
100277819	0.066	0.18	1.38402	0.000132612	0.000273776
100281180	30.053	77.983	1.38369	0	0
103653301	0.43	1.103	1.3821	9.10921e-28	8.14381e-28
100284519	10.663	29.173	1.38065	1.01825e-193	1.98253e-194
103641970	0.2	0.513	1.38051	0.0004294	0.000928268
103627611	4.496	11.86	1.38043	1.92671e-90	7.42146e-91
103646546	0.936	2.39	1.38033	5.19011e-18	5.93809e-18
103634827	102.673	264.193	1.37882	0	0
100383382	85.47	221.78	1.37839	0	0
BGI_novel_G002763	0.553	1.436	1.37808	7.39042e-08	1.24522e-07
100192646	0.75	1.816	1.37792	5.3638e-23	5.37224e-23
542309	39.346	100.976	1.37763	0	0
100281562	20.02	50.773	1.37645	0	0
103639152	6.35	16.826	1.37592	1.91732e-144	4.95251e-145
103650849	6.55	17.213	1.37548	0	0
BGI_novel_G002144	0.306	0.83	1.3751	1.80222e-11	2.57904e-11
100273211	78.916	208.633	1.37483	0	0
103654853	1.696	4.403	1.37474	5.70473e-88	2.24298e-88
542187	0.126	0.316	1.37434	0.000971142	0.00217154
BGI_novel_G000819	0.106	0.263	1.3737	0.000592097	0.00129603
BGI_novel_G003157	0.34	0.866	1.37307	0.000390026	0.000839655
100285933	1.136	2.74	1.37254	2.49867e-21	2.60918e-21
100216948	25.073	65.64	1.37186	0	0
103644183	0.56	1.523	1.37098	7.8274e-12	1.10432e-11
109939199	0.56	1.523	1.37098	7.8274e-12	1.10432e-11
100279636	18.253	48.423	1.36997	4.07269e-262	5.90205e-263
103635287	0.056	0.146	1.36919	0.000229354	0.000483901
103631302	5.773	16.13	1.36872	6.37944e-56	3.56571e-56
542114	31.566	80.853	1.36677	0	0
103636032	26.843	68.59	1.36635	0	0
100217095	3.366	8.276	1.36589	8.37407e-132	2.35205e-132
100283831	2.993	7.563	1.36585	4.60783e-64	2.32471e-64
100279819	12.303	31.903	1.36578	1.12674e-258	1.66083e-259
100284336	8.953	23.53	1.36509	1.51076e-81	6.27932e-82
100501272	11.673	29.34	1.36405	6.7289e-277	9.24272e-278
100382359	3.946	10.07	1.36396	6.30642e-93	2.37944e-93
542434	397.25	1010.48	1.36319	0	0
100282583	30.263	78.183	1.36266	0	0
100282429	5.783	14.6	1.36178	2.93322e-74	1.3145e-74
100281767	59.773	150.386	1.36159	0	0
BGI_novel_G002155	0.056	0.14	1.36027	1.01159e-12	1.37673e-12
103636060	1.28	3.37	1.35879	2.25207e-76	9.86876e-77
103638885	6.096	16.09	1.35873	2.85467e-111	9.32193e-112
103626303	1.98	5.27	1.35822	9.05351e-54	5.19722e-54
100382458	28.393	75.013	1.35721	0	0
BGI_novel_G001619	0.326	0.833	1.35644	9.17494e-10	1.41076e-09
BGI_novel_G003063	7.333	19.42	1.35622	6.61989e-76	2.91448e-76
100274857	2.133	5.7	1.35475	1.46546e-55	8.22582e-56
100272383	0.623	1.633	1.35474	7.44149e-20	8.08e-20
541691	8.626	21.943	1.35415	2.94185e-168	6.62044e-169
103638673	7.83	19.826	1.35408	4.09453e-51	2.44246e-51
541929	16.65	41.79	1.35389	4.27057e-250	6.51625e-251
100281947	3.51	9.686	1.35333	1.46302e-44	9.64666e-45
100191962	0.12	0.28	1.35231	0.000817788	0.0018176
100217237	0.276	0.763	1.35231	3.98191e-08	6.61069e-08
100382569	0.39	1.036	1.35231	4.64571e-05	9.25729e-05
100382573	0.156	0.406	1.35231	0.000397496	0.000856553
109944188	0.356	0.913	1.35231	1.96355e-05	3.81051e-05
541846	8.83	22.626	1.35217	1.34867e-93	5.06092e-94
101202695	7.996	19.95	1.35087	4.93889e-122	1.48213e-122
542150	280.403	716.3	1.34998	0	0
103641709	23.1	62.646	1.3496	2.94554e-241	4.6503e-242
732837	30.073	76.91	1.34875	0	0
100136879	141.073	355.7	1.3484	0	0
103635596	9.556	24.82	1.34811	1.13657e-225	1.91588e-226
103636357	1.093	2.74	1.34773	1.13283e-20	1.20312e-20
100281825	7.68	19.583	1.34704	9.38055e-82	3.88981e-82
100280990	1.663	4.15	1.34641	1.89984e-16	2.27827e-16
541907	0.99	2.783	1.34629	3.81187e-16	4.60984e-16
BGI_novel_G002284	1.526	3.806	1.34581	2.39254e-125	7.02226e-126
100272581	4.553	11.373	1.34453	1.38839e-62	7.14106e-63
100276626	95.576	244.98	1.34426	0	0
100280246	53.206	136.723	1.34387	0	0
100285626	12.936	32.706	1.34298	6.68305e-305	8.37868e-306
103633389	0.183	0.446	1.34256	0.000152745	0.000317384
100285869	19.266	49.403	1.3421	0	0
100277506	58.09	145.746	1.342	0	0
BGI_novel_G000733	1.306	3.393	1.34179	5.07519e-15	6.37822e-15
100276809	12.956	33.836	1.34067	1.36758e-126	3.97406e-127
109940126	0.2	0.52	1.34021	6.47841e-05	0.000130493
103638874	4.983	13.743	1.34014	2.01366e-62	1.03875e-62
100285455	1.47	3.773	1.34007	2.74367e-12	3.79712e-12
100193855	16.693	45.933	1.33927	4.49376e-296	5.80862e-297
103643368	0.156	0.396	1.33883	8.91213e-06	1.69188e-05
100273703	0.693	1.75	1.33851	4.44944e-11	6.48069e-11
103633162	0.37	0.913	1.33851	8.00267e-05	0.000162353
100384155	21.82	54.073	1.33758	0	0
103627704	2.036	5.09	1.33619	1.21669e-17	1.40806e-17
103629805	4.25	10.923	1.33615	3.52597e-98	1.26868e-98
100278851	0.946	2.4	1.33573	2.6103e-22	2.66007e-22
103626371	0.6	1.51	1.33564	1.50023e-14	1.91861e-14
103649813	13.806	33.93	1.33441	8.9439e-99	3.20749e-99
542740	1.46	3.63	1.33439	1.97217e-17	2.29919e-17
103631966	0.783	2.063	1.33394	2.43414e-13	3.23941e-13
100383578	7.286	20.923	1.33277	4.10897e-127	1.19137e-127
100278716	21.336	53.036	1.33167	5.30106e-108	1.76427e-108
100275372	51.9	130.386	1.3313	0	0
103640879	65.783	168.436	1.32897	0	0
100285934	0.706	1.75	1.32873	4.00448e-07	7.01314e-07
100281305	19.56	49.166	1.32862	4.71589e-304	5.93787e-305
103652818	21.31	53.083	1.32782	0	0
103637006	0.716	1.293	1.32707	1.03952e-10	1.53653e-10
100383653	185.29	502.293	1.32635	0	0
100281530	19.496	49.516	1.32596	0	0
BGI_novel_G000226	0.62	1.566	1.32573	1.57465e-07	2.69991e-07
100273313	2.473	6.123	1.32522	1.67205e-26	1.53962e-26
BGI_novel_G003532	0.606	1.58	1.3246	1.07089e-08	1.72895e-08
103636185	5.246	12.993	1.32416	0	0
100216617	5.143	12.66	1.32389	1.28752e-95	4.7355e-96
103626249	0.663	1.673	1.32374	4.25036e-09	6.72775e-09
BGI_novel_G003007	0.186	0.46	1.32317	2.19017e-10	3.27871e-10
100272237	10.576	26.686	1.32293	2.61058e-279	3.54639e-280
100281255	121.003	317.016	1.32275	0	0
100193014	0.556	1.35	1.32215	6.73457e-06	1.26925e-05
542630	1.56	3.843	1.32215	2.23482e-18	2.53131e-18
109943791	0.883	2.1	1.32106	8.85778e-10	1.36113e-09
109943456	0.336	0.846	1.32094	5.08809e-07	8.95595e-07
103633033	0.076	0.2	1.31989	0.000281755	0.000599233
103635265	2.613	6.463	1.31927	6.70496e-32	5.48681e-32
100302679	30.293	75.14	1.3182	0	0
100383635	44.756	110.553	1.31804	0	0
103627463	0.326	0.803	1.31727	2.78764e-05	5.46665e-05
BGI_novel_G002159	1.1	2.673	1.317	2.65223e-236	4.26744e-237
100281524	166.176	412.703	1.31641	0	0
103652879	4.93	12.363	1.31612	4.06639e-95	1.50397e-95
103651456	0.186	0.456	1.31579	0.000579308	0.0012671
BGI_novel_G003809	0.216	0.53	1.31579	0.000579308	0.0012671
100284758	82.256	206.29	1.3147	0	0
100283680	89.503	220.04	1.31434	0	0
109941604	1.073	2.726	1.31396	6.89131e-16	8.40314e-16
100285007	0.516	1.283	1.31332	3.14253e-10	4.73699e-10
103627752	0.216	0.536	1.31332	5.67978e-06	1.06488e-05
BGI_novel_G001620	0.493	1.226	1.31298	1.07566e-12	1.46519e-12
100274500	4.883	12.093	1.30994	3.41396e-44	2.26137e-44
BGI_novel_G003627	0.763	1.86	1.30934	0.000108013	0.000221428
100383301	27.233	67.376	1.30865	0	0
103651898	1.213	3.08	1.30821	9.83186e-05	0.000200917
100281917	37.436	94.673	1.30698	0	0
100285590	39.563	95.943	1.30652	0	0
103645774	0.086	0.21	1.30572	0.000330312	0.000707141
103637992	1.27	3.193	1.3057	8.45615e-29	7.40107e-29
100276572	4.823	11.803	1.30461	1.05394e-41	7.25089e-42
103645976	11.533	38.286	1.30357	9.94271e-116	3.13943e-116
100272761	29.87	73.1	1.30328	0	0
100284288	44.323	110.326	1.30247	0	0
103640688	1.063	2.726	1.30132	9.68637e-25	9.29263e-25
100285817	0.613	1.563	1.29957	4.09569e-07	7.17907e-07
100272893	4.973	12.11	1.29841	4.7628e-146	1.22202e-146
100278150	0.85	2.113	1.2978	3.73238e-21	3.9156e-21
BGI_novel_G000397	0.203	0.506	1.29767	9.73809e-12	1.37841e-11
100279202	0.93	2.79	1.29765	1.17534e-33	9.28552e-34
103628948	1.356	3.44	1.29562	1.27074e-16	1.51493e-16
100191301	50.953	124.823	1.29518	0	0
100273764	9.45	22.74	1.29508	3.92812e-116	1.23649e-116
100502452	0.166	0.413	1.29507	0.000902617	0.00201335
100276373	5.613	14.006	1.29502	1.16986e-93	4.38615e-94
109944053	18.203	45.12	1.29446	0	0
100274469	65.95	157.096	1.29365	0	0
100281609	16.243	40.876	1.29357	0	0
BGI_novel_G000231	0.7	1.73	1.29355	1.3813e-28	1.21402e-28
103631787	0.876	2.163	1.29342	6.43307e-10	9.83256e-10
103630314	0.193	0.463	1.29318	4.0303e-05	7.99842e-05
100276832	7.33	17.813	1.29263	1.0045e-63	5.08843e-64
103648003	0.686	1.786	1.29155	1.53492e-13	2.02779e-13
100170665	169.036	412.423	1.29147	0	0
100273650	2.45	6.006	1.29139	9.95663e-34	7.85742e-34
100193214	32.576	83.793	1.29045	0	0
100192922	1.746	4.803	1.28999	7.49109e-35	5.79683e-35
103649942	0.533	1.293	1.28983	2.59241e-18	2.9411e-18
100276751	0.16	0.386	1.28935	0.000152934	0.000317828
BGI_novel_G001146	0.303	0.73	1.28705	4.4828e-21	4.71301e-21
100278725	0.48	1.126	1.28673	1.40699e-06	2.54552e-06
103627390	0.143	0.343	1.28673	0.000407681	0.000879291
BGI_novel_G003781	0.68	1.643	1.28353	1.16791e-14	1.48883e-14
100285919	9.276	22.68	1.28286	1.8727e-95	6.89794e-96
103651350	72.48	179.23	1.2822	0	0
103636555	60.65	149.19	1.27969	0	0
100284248	10.61	26.356	1.27878	1.09493e-184	2.22523e-185
100272439	120.733	286.806	1.27846	0	0
100191425	0.106	0.266	1.27831	6.87315e-05	0.000138689
100191238	1.063	2.253	1.27755	8.26252e-15	1.04642e-14
103647652	4.01	9.706	1.27714	1.21914e-91	4.64331e-92
103650887	0.503	1.193	1.27703	1.55375e-09	2.41425e-09
103626673	0.863	2.1	1.27693	3.0903e-16	3.72988e-16
100284139	1.263	3.033	1.27614	5.70878e-11	8.34948e-11
100279169	4.476	10.553	1.27578	3.46771e-33	2.7658e-33
100501754	27.476	65.056	1.27498	0	0
100279937	4.116	10.29	1.27476	5.76845e-94	2.15466e-94
100280981	0.31	0.756	1.27431	0.000341426	0.000731598
100285643	22.713	53.67	1.27418	0	0
100383473	17.16	41.033	1.27389	0	0
100283314	9.286	22.22	1.27389	2.43587e-91	9.309e-92
103633249	301.343	745.823	1.27333	0	0
100283173	0.323	0.766	1.27324	1.17067e-05	2.23883e-05
100381501	0.266	0.663	1.27324	1.17067e-05	2.23883e-05
103651348	35.293	86.473	1.27324	0	0
103641588	1.296	3.18	1.27318	1.97863e-41	1.3666e-41
541873	18.29	44.17	1.27284	1.80646e-216	3.18011e-217
109946090	0.116	0.293	1.27262	0.000114909	0.000236198
109945856	0.876	2.08	1.27186	3.88675e-17	4.57197e-17
103643987	5.493	15.33	1.27162	1.6526e-100	5.83736e-101
109943953	1.636	4.5	1.2711	9.80467e-35	7.59774e-35
103640476	7.3	17.876	1.27109	1.35264e-49	8.27032e-50
BGI_novel_G002240	0.583	1.41	1.27034	8.43043e-09	1.35436e-08
100280672	0.766	1.813	1.2701	3.25283e-17	3.81575e-17
100280478	19.806	47.863	1.27002	1.56992e-217	2.74131e-218
100216876	1.566	3.616	1.26879	7.87311e-35	6.0933e-35
100284129	30.85	74.156	1.26855	2.71629e-276	3.74279e-277
103645936	9.926	23.81	1.2685	3.23809e-146	8.28366e-147
100382812	1.736	4.283	1.26808	4.35542e-19	4.8373e-19
107275227	0.766	1.93	1.26742	8.11412e-11	1.19419e-10
103639541	64.66	160.42	1.26658	0	0
BGI_novel_G003661	0.466	1.133	1.26593	0.000693316	0.00152889
BGI_novel_G000799	1.176	2.773	1.26541	1.73963e-18	1.96479e-18
103637376	0.7	1.703	1.26336	3.25544e-13	4.34859e-13
100280917	155.493	379.656	1.26301	0	0
100284814	2.743	6.71	1.26152	1.13695e-37	8.30329e-38
103644290	1.15	2.536	1.26056	1.17488e-35	8.92789e-36
100285848	9.606	23.64	1.25805	1.78623e-149	4.47116e-150
100284002	5.803	14.013	1.25745	4.00127e-35	3.07556e-35
100382449	10.583	25.616	1.25728	1.66805e-180	3.48004e-181
100279666	0.213	0.51	1.25722	0.000413465	0.000892793
100191835	25.546	61.13	1.2569	0	0
100216600	73.833	170.833	1.25615	0	0
100285342	5.92	13.89	1.25576	7.47496e-54	4.2862e-54
100281086	34.846	81.8	1.25503	0	0
[truncated: 5,702 more rows]
