# Supplementary material for: Mutant lpa1 Analysis of ZmLPA1 Gene Regulates Maize Leaf-Angle Development through the Auxin Pathway
Source: Int J Mol Sci. 2022 Apr 28;23(9):4886. doi: 10.3390/ijms23094886 (PMC9102400; doi:10.3390/ijms23094886)
Supplement: Supplementary file 1 [file ijms-23-04886-s001.zip › Supplementary Table S3.xlsx]

## Sheet: Sheet1
Supplementary Table S3 DEGs regulated in lpa1 leaf occipital under 100 μmol·L-1 IAA treatment
Gene ID	lpa1_CK FPKM	lpa1_100I FPKM	log2(lpa1_100I/lpa1_CK)	Qvalulpa1(lpa1_CK-vs-lpa1_100I)	Pvalulpa1(lpa1_CK-vs-lpa1_100I)
BGI_novel_G003697	0	0.163	8.37441	3.22267e-34	6.71011e-35
103638900	0	0.59	7.99555	1.24306e-27	3.09655e-28
BGI_novel_G003211	0	0.82	7.62595	2.14216e-22	6.35486e-23
BGI_novel_G003999	0	0.933	7.52065	4.35763e-21	1.35177e-21
BGI_novel_G000995	0	0.113	7.31498	9.59591e-19	3.25937e-19
BGI_novel_G003285	0	0.133	7.0623	3.25531e-16	1.23678e-16
100193218	0	0.49	6.68854	4.46346e-13	1.98845e-13
BGI_novel_G004023	0	0.066	6.5527	4.29403e-12	2.02464e-12
BGI_novel_G003565	0	0.146	6.39398	4.86597e-11	2.45097e-11
BGI_novel_G003950	0.013	0.926	6.20142	5.02679e-19	1.68261e-19
BGI_novel_G004025	0.006	0.41	6.00272	2.67993e-72	2.70604e-73
100275244	0	0.68	5.83712	5.00741e-08	3.12708e-08
100382766	0	0.306	5.8304	5.37529e-08	3.36355e-08
BGI_novel_G002723	0	0.12	5.82885	5.46515e-08	3.42064e-08
BGI_novel_G000885	0	0.296	5.67362	2.57501e-07	1.7053e-07
100284097	0	0.236	5.61472	4.46752e-07	3.02195e-07
BGI_novel_G001485	0	0.093	5.42208	2.38286e-06	1.71897e-06
BGI_novel_G004022	0	0.033	5.40966	2.63571e-06	1.91005e-06
100501923	0	0.256	5.37672	3.42987e-06	2.51673e-06
BGI_novel_G003354	0	0.16	5.29054	6.65074e-06	5.05047e-06
100272572	0	0.193	5.25087	8.92625e-06	6.87775e-06
BGI_novel_G000392	0	0.073	5.11977	2.25373e-05	1.81384e-05
BGI_novel_G001165	0.02	0.733	5.11886	5.40656e-53	7.47946e-54
BGI_novel_G000538	0	0.066	5.08461	2.84954e-05	2.32283e-05
BGI_novel_G002761	0	0.103	5.05213	3.53034e-05	2.90572e-05
100285623	0.01	0.31	5.02976	7.74812e-09	4.53211e-09
100502263	0	0.116	4.94433	6.91565e-05	5.92448e-05
103629673	0.02	0.543	4.79252	5.16063e-14	2.17977e-14
109941112	0	0.133	4.76961	0.000188115	0.000171027
542292	0.013	0.366	4.7302	2.48934e-07	1.6468e-07
100281797	0	0.183	4.69424	0.000280593	0.000261237
BGI_novel_G001581	0	0.173	4.68969	0.000287237	0.00026785
BGI_novel_G001642	0	0.07	4.68854	0.000288917	0.00026953
BGI_novel_G001569	0	0.103	4.63975	0.000369597	0.000350644
109944383	0	0.05	4.58312	0.000488237	0.00047127
109944046	0	0.06	4.47734	0.000797243	0.000797017
109943264	0.016	0.416	4.44593	3.80789e-06	2.81081e-06
BGI_novel_G001002	0	0.016	4.43711	0.000953595	0.000964755
103629665	0.013	0.173	3.8822	0.000450587	0.000432812
109941203	0.006	0.1	3.83712	0.00029429	0.000274796
BGI_novel_G003660	0.053	0.79	3.82538	7.60439e-27	1.94315e-27
103633460	0.026	0.363	3.7302	3.05546e-07	2.03688e-07
100286333	0.023	0.303	3.61472	0.000962671	0.000975294
109946071	0.023	0.263	3.57196	8.62453e-06	6.63378e-06
100282146	0.046	0.556	3.5123	3.79184e-15	1.51548e-15
BGI_novel_G003699	0.016	0.173	3.4023	4.71493e-19	1.57526e-19
103633150	0.006	0.07	3.19969	0.000137105	0.000122266
BGI_novel_G000023	0.026	0.26	3.19969	0.000137105	0.000122266
100286313	1.516	12.83	3.09659	8.47432e-169	3.07358e-170
103649897	0.04	0.32	3.07416	4.81391e-07	3.26795e-07
109940446	0.063	0.55	3.04451	2.12432e-07	1.39634e-07
100283200	0.286	2.256	2.97826	2.06917e-19	6.83369e-20
BGI_novel_G003831	0.046	0.363	2.95826	2.84114e-24	7.88538e-25
BGI_novel_G002638	0.04	0.306	2.93665	0.000759058	0.000755395
109945900	0.023	0.176	2.92973	8.21054e-06	6.30378e-06
100281900	1.08	7.71	2.8466	5.1433e-74	5.03226e-75
BGI_novel_G002461	0.193	1.383	2.84118	9.25085e-23	2.71389e-23
103639250	0.083	0.59	2.83712	2.97399e-10	1.57813e-10
103655189	0.06	0.216	2.73005	1.27941e-08	7.62501e-09
103628521	0.01	0.056	2.72934	0.000614119	0.000602544
BGI_novel_G001233	0.03	0.183	2.68797	1.37051e-07	8.85823e-08
BGI_novel_G002536	0.016	0.103	2.57294	0.000210682	0.000192847
BGI_novel_G001052	2.096	12.343	2.57193	2.43752e-188	7.75234e-190
BGI_novel_G000274	0.106	0.613	2.55177	6.46919e-10	3.51443e-10
BGI_novel_G001244	0.096	0.546	2.51611	5.06254e-54	6.82905e-55
100193999	4.246	23.22	2.45912	1.5977e-143	7.209e-145
BGI_novel_G003524	0.023	0.126	2.45337	5.71287e-05	4.83367e-05
BGI_novel_G001341	1.653	9.263	2.4484	4.36013e-185	1.41403e-186
BGI_novel_G003482	0.053	0.283	2.4448	1.05295e-05	8.17413e-06
109939277	0.016	0.09	2.42895	0.000753964	0.000749971
100281136	0.26	1.406	2.40941	4.36515e-35	8.92479e-36
BGI_novel_G002783	0.036	0.186	2.4056	0.000220387	0.000202318
103636098	0.41	2.11	2.38123	1.11083e-20	3.49025e-21
100193857	0.733	3.773	2.37348	4.95607e-62	5.77695e-63
100286361	17.223	91.103	2.36554	0	0
100283366	0.026	0.126	2.35169	0.000579069	0.000566295
BGI_novel_G004208	0.04	0.196	2.29639	1.27607e-05	1.00132e-05
BGI_novel_G000798	0.08	0.39	2.29561	1.27094e-05	9.96395e-06
103637005	0.023	0.12	2.27489	6.7081e-05	5.73564e-05
103625972	0.103	0.483	2.27077	8.25237e-08	5.23692e-08
103633049	9.05	42.69	2.25569	0	0
BGI_novel_G003017	0.03	0.153	2.25252	3.61872e-06	2.66635e-06
103653849	1.746	8.03	2.21376	3.40935e-75	3.27966e-76
100272507	2.886	12.92	2.18767	5.45558e-107	3.49585e-108
100304367	1.793	7.993	2.18601	1.50766e-112	9.22386e-114
BGI_novel_G001932	0.03	0.133	2.18197	4.70268e-05	3.93105e-05
BGI_novel_G002121	0.166	0.73	2.15422	2.37872e-22	7.0678e-23
100280778	0.31	1.37	2.15409	5.61613e-14	2.37877e-14
BGI_novel_G003015	0.29	1.273	2.14918	1.49017e-43	2.49459e-44
103630537	0.453	2.02	2.14297	1.07326e-25	2.85348e-26
103630544	0.06	0.273	2.1387	0.000654989	0.00064562
BGI_novel_G000634	0.1	0.446	2.13246	1.58087e-06	1.12284e-06
100217291	6.876	29.66	2.13133	0	0
103626123	0.593	2.593	2.13033	1.29768e-53	1.76471e-54
BGI_novel_G001206	0.083	0.36	2.1293	8.20464e-05	7.09878e-05
BGI_novel_G003579	0.45	1.933	2.12442	4.40661e-65	4.95353e-66
BGI_novel_G000105	0.21	0.903	2.11781	1.89812e-12	8.77237e-13
103638130	21.29	89.873	2.0897	0	0
103630801	0.093	0.41	2.08039	0.000133303	0.000118634
109944068	0.26	1.086	2.07707	3.07214e-08	1.88723e-08
BGI_novel_G002126	0.14	0.583	2.06715	4.86864e-16	1.86308e-16
103642954	0.136	0.573	2.05165	2.7282e-05	2.21558e-05
103643781	0.25	1.03	2.02976	2.9746e-08	1.82475e-08
103647602	0.98	3.846	1.9959	4.77375e-41	8.35414e-42
100193251	9.42	38.823	1.98688	0	0
103630552	0.073	0.286	1.98396	0.000128278	0.000113882
100277579	3.166	12.166	1.94719	4.8463e-147	2.14115e-148
BGI_novel_G003645	0.153	0.58	1.93356	4.10958e-11	2.06e-11
103636499	0.426	0.996	1.92014	1.65031e-16	6.16525e-17
BGI_novel_G001260	0.016	0.066	1.91109	0.000936822	0.000946244
BGI_novel_G004245	0.116	0.426	1.91054	1.22601e-12	5.59818e-13
103635051	0.4	1.49	1.90708	4.81116e-18	1.67714e-18
BGI_novel_G004210	0.153	0.556	1.88774	4.82459e-07	3.27599e-07
103651598	0.116	0.416	1.87776	7.10766e-05	6.09732e-05
103643693	3.323	11.953	1.8659	2.94975e-166	1.09065e-167
100384438	0.083	0.293	1.8532	9.14204e-06	7.05475e-06
103644579	0.246	0.896	1.85298	8.82232e-05	7.65739e-05
BGI_novel_G003573	0.223	0.796	1.85283	4.18413e-18	1.45397e-18
100281239	7.186	25.393	1.83921	1.02469e-227	2.61678e-229
103629967	0.193	0.496	1.83918	0.000501404	0.000485394
103647700	0.033	0.11	1.79487	0.000175	0.000158472
BGI_novel_G002660	0.213	0.75	1.79001	1.41646e-13	6.12384e-14
100283109	0.123	0.413	1.77978	0.000101852	8.92087e-05
103637216	0.143	0.486	1.75768	4.48305e-06	3.33517e-06
BGI_novel_G003121	1.27	4.233	1.75535	5.43231e-35	1.11322e-35
109943999	0.05	0.163	1.74597	0.000156156	0.000140442
103636576	0.326	1.113	1.74025	0.000157538	0.000141784
100281562	8.706	28.696	1.73254	0	0
100277616	0.26	0.836	1.70783	1.55819e-09	8.66762e-10
BGI_novel_G003875	0.433	1.393	1.70393	2.70696e-13	1.18982e-13
103640555	0.033	0.106	1.69406	0.00083992	0.000842446
103642212	66.466	212.213	1.69144	0	0
BGI_novel_G003606	0.086	0.283	1.68915	1.30656e-06	9.21658e-07
100276967	0.923	2.773	1.68426	1.45804e-22	4.30367e-23
BGI_novel_G000718	0.253	0.83	1.68152	7.45416e-15	3.02181e-15
100277188	15.373	48.68	1.67157	1.35079e-218	3.61887e-220
BGI_novel_G001299	0.283	0.903	1.66641	1.66308e-13	7.21872e-14
BGI_novel_G001051	1.26	3.936	1.66226	2.0181e-30	4.63833e-31
100384485	0.12	0.386	1.65762	1.1397e-05	8.87519e-06
100285353	10.333	32.06	1.64451	3.68877e-190	1.14429e-191
100275309	5.176	16.216	1.64108	7.72284e-59	9.48596e-60
100280483	30.46	93.043	1.62728	0	0
100502521	1.17	3.673	1.62555	1.29231e-43	2.16236e-44
103648268	0.083	0.256	1.61472	6.42473e-05	5.48127e-05
107522023	0.363	1.103	1.61472	2.50524e-06	1.81314e-06
100281944	0.776	2.376	1.6146	2.57334e-10	1.36089e-10
103639524	20.006	60.09	1.60809	0	0
109943027	0.596	1.803	1.6079	8.15769e-07	5.65036e-07
103652750	0.086	0.253	1.60274	1.41903e-05	1.11794e-05
100281448	1.543	4.64	1.5976	3.55928e-27	9.00025e-28
BGI_novel_G002380	0.343	1.033	1.5927	2.28463e-11	1.12929e-11
BGI_novel_G004120	0.116	0.363	1.59264	6.28532e-05	5.35347e-05
100276833	1.526	4.65	1.58919	3.11987e-14	1.30459e-14
BGI_novel_G001482	0.186	0.563	1.57977	1.66691e-11	8.17809e-12
103650460	1.363	3.996	1.56804	4.1567e-113	2.52353e-114
BGI_novel_G001383	0.453	1.316	1.56319	1.30726e-09	7.24307e-10
100280826	2.616	7.626	1.55897	4.58885e-56	5.91328e-57
100274141	5.993	17.366	1.55695	3.52455e-112	2.16461e-113
100280482	28.41	82.523	1.55386	0	0
100383263	0.403	1.17	1.54987	5.12746e-11	2.5855e-11
100384429	2.783	8.096	1.54269	1.62065e-13	7.03072e-14
100278531	0.126	0.366	1.53878	0.000430533	0.000412267
BGI_novel_G002402	0.22	0.633	1.52626	7.15878e-07	4.94053e-07
100382311	0.096	0.273	1.50911	9.31953e-05	8.11596e-05
100384401	0.193	0.536	1.50781	0.000372553	0.000353653
103635867	3.576	10.03	1.50626	5.6892e-72	5.78475e-73
100279571	16.453	46.25	1.50594	8.62846e-193	2.61579e-194
100275754	5.26	15.31	1.50293	4.28236e-31	9.67804e-32
100127530	0.34	0.97	1.49261	8.59746e-05	7.45011e-05
100193207	0.823	2.306	1.49239	2.8144e-09	1.59067e-09
100279381	6.623	18.53	1.49072	1.3089e-215	3.52715e-217
103633471	0.286	0.806	1.48919	2.78259e-08	1.70326e-08
103631691	0.04	0.11	1.48266	0.00060801	0.000596265
BGI_novel_G001674	0.46	1.27	1.4586	0.000949764	0.000960358
BGI_novel_G004353	0.553	1.49	1.45253	1.67891e-13	7.29402e-14
103641901	0.976	2.63	1.45199	6.94882e-06	5.29044e-06
103649946	0.326	0.89	1.4506	6.00039e-07	4.10865e-07
100191889	9.346	25.216	1.44829	9.44746e-250	2.13881e-251
BGI_novel_G001443	0.143	0.386	1.44521	0.000990697	0.00100547
541897	2.5	6.943	1.44205	9.95912e-48	1.54002e-48
BGI_novel_G002716	0.416	1.116	1.44177	3.76961e-15	1.50629e-15
BGI_novel_G002733	0.306	0.823	1.44073	1.67392e-08	1.00706e-08
103636557	1.26	3.39	1.43742	1.6128e-18	5.51723e-19
103628763	0.113	0.293	1.43415	0.000236831	0.000218286
BGI_novel_G000580	0.24	0.65	1.4335	1.81337e-09	1.01297e-09
100383760	0.203	0.546	1.43042	3.61603e-06	2.66409e-06
100383423	13.986	37.423	1.4302	0	0
100275626	2.483	6.593	1.42969	5.17713e-20	1.66642e-20
BGI_novel_G000978	2.02	5.443	1.42872	7.01677e-92	5.38669e-93
103651699	0.2	0.533	1.42831	3.47993e-05	2.86232e-05
100285407	0.45	1.186	1.4271	1.79569e-15	7.06283e-16
BGI_novel_G003665	0.156	0.42	1.42569	0.000118363	0.000104662
103631669	1.086	2.873	1.42283	6.7264e-17	2.47334e-17
103651676	0.483	1.27	1.42251	1.00833e-08	5.9549e-09
103630676	0.173	0.47	1.4206	0.000449724	0.000431877
103634920	0.04	0.11	1.41264	0.000999042	0.00101496
103650582	0.04	0.11	1.41264	0.000999042	0.00101496
100384601	2.373	6.193	1.40003	1.40845e-45	2.2629e-46
100283813	1.236	3.243	1.39608	8.35183e-12	4.0151e-12
BGI_novel_G000644	0.16	0.416	1.39369	6.14156e-07	4.20965e-07
100304265	1.033	2.623	1.38973	6.71322e-46	1.07175e-46
103654657	1.876	4.86	1.38913	1.03e-28	2.47704e-29
BGI_novel_G003562	1.59	4.11	1.38796	3.86753e-59	4.72322e-60
BGI_novel_G001357	0.246	0.64	1.38524	7.9768e-07	5.52194e-07
BGI_novel_G000238	0.223	0.576	1.38288	5.50814e-08	3.44841e-08
109941172	0.63	1.626	1.37554	3.68664e-05	3.04043e-05
103643128	0.506	1.286	1.36536	2.56967e-14	1.06868e-14
100282732	5.17	13.24	1.364	8.22768e-84	7.07038e-85
100194253	5.286	13.11	1.35943	1.43086e-85	1.19933e-86
100194130	3.12	8.043	1.35844	2.90446e-40	5.18296e-41
BGI_novel_G001776	0.516	1.31	1.3566	9.48267e-10	5.20649e-10
100280960	0.493	1.233	1.35169	2.08502e-10	1.09677e-10
BGI_novel_G000243	0.393	0.986	1.34301	5.91853e-11	2.99366e-11
100193733	0.87	2.143	1.32575	7.67502e-16	2.96404e-16
BGI_novel_G003548	0.72	1.78	1.32541	4.99289e-22	1.49597e-22
BGI_novel_G002814	0.246	0.62	1.32522	4.05853e-06	3.00536e-06
BGI_novel_G000537	0.203	0.506	1.31858	3.18478e-08	1.95917e-08
100280600	100.373	246.646	1.31758	0	0
BGI_novel_G002981	0.206	0.51	1.31491	9.52679e-10	5.23221e-10
100281007	0.536	1.336	1.31355	0.000129197	0.000114789
100280896	14.643	35.93	1.31332	5.24888e-258	1.13484e-259
100191724	36.763	89.923	1.30963	0	0
100281267	3.96	9.746	1.30672	3.7353e-57	4.72267e-58
103640781	0.15	0.366	1.30278	5.54124e-08	3.46957e-08
100272363	13.186	32.116	1.29737	1.22281e-186	3.90821e-188
103638978	0.2	0.476	1.29734	1.25098e-05	9.8016e-06
100284526	5.266	12.746	1.29306	1.58576e-61	1.86208e-62
103653182	0.553	1.35	1.2928	4.1443e-06	3.07212e-06
100275858	11.836	28.806	1.29244	2.86934e-92	2.19376e-93
100304148	11.32	27.51	1.29057	6.38571e-110	4.00182e-111
BGI_novel_G000287	0.223	0.546	1.2885	3.90856e-05	3.23356e-05
542569	56.346	138.326	1.28831	0	0
107436005	0.84	2.03	1.28756	1.57373e-07	1.02272e-07
103630553	6.663	16.116	1.28478	4.24965e-89	3.37559e-90
100191551	52.036	125.463	1.2845	0	0
103639268	5.883	14.14	1.27819	6.37245e-100	4.44777e-101
100275369	9.656	23.103	1.27793	1.48778e-252	3.30991e-254
BGI_novel_G001300	0.55	1.333	1.27447	3.07264e-13	1.35416e-13
BGI_novel_G003561	0.91	2.186	1.27386	4.89347e-28	1.20788e-28
BGI_novel_G003012	3.726	8.89	1.2726	2.271e-99	1.60822e-100
103639837	0.253	0.63	1.27254	7.01228e-05	6.01165e-05
100273612	27.916	66.28	1.26484	0	0
606483	36.786	90.326	1.26321	0	0
100281391	3.246	7.723	1.25939	4.6954e-73	4.6823e-74
100127539	0.763	1.646	1.25683	6.29172e-07	4.317e-07
100191983	27.59	65.206	1.25475	0	0
BGI_novel_G003014	0.706	1.67	1.25295	1.48444e-24	4.08972e-25
BGI_novel_G001422	0.156	0.37	1.25101	1.03937e-09	5.72541e-10
100278922	2.403	5.616	1.24493	6.29182e-19	2.11541e-19
103636512	12.403	28.85	1.23943	5.14997e-201	1.48864e-202
BGI_novel_G000284	1.016	2.456	1.23936	0.000146403	0.0001312
100280789	1.353	3.146	1.23029	3.36698e-08	2.07601e-08
103634967	0.54	1.256	1.22907	4.93248e-11	2.48602e-11
BGI_novel_G002931	1.4	3.323	1.22805	3.14781e-39	5.76023e-40
BGI_novel_G002642	0.406	0.953	1.22197	0.000495437	0.000479074
103632658	1.88	4.296	1.21191	6.76121e-54	9.14692e-55
107403161	33.11	75.743	1.21102	0	0
103632927	7.49	17.61	1.20862	1.2481e-60	1.48806e-61
100383401	3.403	7.456	1.20754	1.38245e-89	1.09595e-90
103633695	0.453	1.053	1.19949	0.00038308	0.000364291
100278798	9.85	22.196	1.19203	1.45305e-82	1.27143e-83
100282765	28.653	64.683	1.1913	0	0
103637608	0.706	1.596	1.18831	3.00044e-12	1.4039e-12
103627506	0.813	1.833	1.18627	1.21589e-06	8.55704e-07
100275213	57.093	133.016	1.18533	0	0
103650037	0.493	0.883	1.17982	5.37453e-05	4.53351e-05
103654118	1.033	2.32	1.17884	5.46962e-20	1.76185e-20
BGI_novel_G001239	0.636	1.426	1.1738	5.02669e-20	1.61721e-20
BGI_novel_G000107	55.856	123.746	1.16155	0	0
103651675	0.386	0.86	1.16143	3.35879e-13	1.48527e-13
103626028	1.936	4.303	1.15904	1.93063e-67	2.09312e-68
BGI_novel_G003598	5.756	12.673	1.15382	7.46387e-215	2.02886e-216
BGI_novel_G000801	0.356	0.786	1.15262	5.52026e-06	4.14832e-06
103645185	0.14	0.303	1.14906	0.000250153	0.000231289
100502257	1.976	4.28	1.14524	7.82703e-16	3.02398e-16
103655312	1.233	2.713	1.14297	2.72201e-06	1.97558e-06
100275030	1.42	3.11	1.13768	1.44018e-11	7.0285e-12
103643257	30.753	66.763	1.13684	9.57941e-288	1.846e-289
BGI_novel_G002969	0.183	0.396	1.13606	0.000335851	0.000316419
BGI_novel_G000017	0.536	1.196	1.1329	6.01516e-27	1.5314e-27
103630747	0.156	0.34	1.13285	0.000494042	0.000477687
BGI_novel_G001274	0.42	0.91	1.1293	1.78684e-05	1.42394e-05
BGI_novel_G003872	0.976	2.11	1.12803	1.04001e-16	3.85269e-17
100274968	2.753	6.12	1.12662	2.80965e-15	1.11368e-15
BGI_novel_G003694	1.43	3.18	1.12482	2.08997e-05	1.67664e-05
103642179	2.726	5.883	1.12391	1.59873e-30	3.66443e-31
103633498	0.563	1.23	1.12036	1.53557e-06	1.08934e-06
100501091	69.94	149.496	1.11657	0	0
BGI_novel_G000669	2.14	4.623	1.11573	8.9725e-07	6.23933e-07
100283886	2.896	6.24	1.11397	1.45704e-18	4.97184e-19
103641262	0.143	0.31	1.11383	0.000974983	0.000988532
BGI_novel_G003399	0.9	1.94	1.1132	1.38224e-48	2.10277e-49
100285110	65.566	139.706	1.11029	0	0
100285526	5.913	12.65	1.10917	2.27999e-56	2.92018e-57
103651060	0.37	0.813	1.10543	2.15023e-07	1.41472e-07
100280461	12.613	26.73	1.1044	1.83393e-163	7.01071e-165
100275104	0.316	0.676	1.10376	6.87794e-05	5.89109e-05
BGI_novel_G004247	0.256	0.55	1.09668	1.81397e-05	1.44656e-05
103639539	37.526	88.103	1.09401	3.22214e-234	7.95084e-236
BGI_novel_G002127	0.22	0.473	1.09363	3.48862e-06	2.56339e-06
BGI_novel_G002755	0.246	0.52	1.09052	5.7427e-05	4.86161e-05
100279907	74.343	152.85	1.08971	0	0
103632894	1.966	4.173	1.08467	1.2789e-11	6.22239e-12
103653812	0.59	1.26	1.08379	6.4883e-09	3.77386e-09
103654011	0.576	1.206	1.0832	2.35951e-15	9.32486e-16
BGI_novel_G004180	0.66	1.396	1.08098	1.41192e-06	9.98303e-07
100194319	10.886	22.753	1.07987	3.30536e-56	4.24381e-57
103653528	6.133	12.82	1.07603	5.07754e-50	7.53341e-51
100285361	1.823	3.816	1.07597	5.36963e-16	2.05857e-16
100275868	26.74	55.783	1.07581	0	0
103637435	1.56	3.29	1.07575	4.33096e-13	1.92568e-13
BGI_novel_G001736	0.423	0.9	1.07309	6.82765e-05	5.84544e-05
BGI_novel_G003022	0.093	0.196	1.0697	0.000958241	0.000970355
100101538	3.793	7.67	1.06677	9.96172e-47	1.56852e-47
103638125	0.16	0.34	1.06675	9.67424e-05	8.44154e-05
BGI_novel_G002874	0.286	0.61	1.06662	1.29591e-09	7.17918e-10
107197954	18.046	37.246	1.06648	9.86975e-268	2.07205e-269
100283622	3.003	6.223	1.06606	6.30892e-28	1.56072e-28
103634223	0.57	1.196	1.06566	2.34634e-05	1.89224e-05
100217270	2.07	4.2	1.06453	5.16573e-29	1.23219e-29
100282866	1.353	2.88	1.06425	7.66202e-12	3.67567e-12
100275085	2.863	5.916	1.05992	3.07493e-13	1.35541e-13
103648262	1.386	2.866	1.05819	4.38317e-18	1.52485e-18
100275781	36.55	75.646	1.05633	1.58061e-255	3.46691e-257
100284954	1.73	3.643	1.05552	1.01837e-19	3.32342e-20
103640770	4.103	8.43	1.05285	9.66298e-22	2.92639e-22
100285214	0.41	0.866	1.05213	0.000512107	0.000496518
103628889	2.01	4.126	1.05114	6.97956e-07	4.81192e-07
100280861	1.896	3.89	1.04926	2.29643e-13	1.00488e-13
100273194	2.07	4.226	1.04826	5.48726e-14	2.32161e-14
100279043	18.33	37.44	1.04568	6.85495e-67	7.46947e-68
103644833	0.316	0.66	1.04455	0.000228411	0.000210167
100284736	59.65	121.166	1.04235	0	0
103653608	2.173	4.406	1.04038	4.44696e-33	9.51009e-34
100283040	4.733	9.626	1.0399	3.05552e-52	4.3108e-53
103632946	1.4	2.916	1.03914	1.72398e-17	6.15552e-18
103634152	8.86	18.033	1.03579	3.32754e-105	2.17134e-106
100275189	1.736	3.546	1.03423	1.19119e-09	6.58321e-10
100304256	6.713	13.486	1.03421	1.28386e-39	2.32421e-40
100273411	8.673	16.083	1.03191	3.47669e-176	1.2174e-177
BGI_novel_G002517	0.233	0.466	1.03064	1.50463e-06	1.06657e-06
BGI_novel_G002124	0.113	0.226	1.03041	0.000531282	0.000516649
100193895	0.36	0.736	1.02976	9.50426e-05	8.28652e-05
100286244	0.646	1.303	1.02976	6.62616e-05	5.66247e-05
103635773	0.693	1.4	1.02976	2.05178e-15	8.08457e-16
103653099	0.5	1	1.02976	3.02077e-07	2.01304e-07
103654397	0.396	0.8	1.02976	8.61086e-08	5.47048e-08
100284920	21.22	42.796	1.02932	2.49798e-129	1.27388e-130
BGI_novel_G003614	0.083	0.166	1.02736	0.000596728	0.000584827
103653308	1.093	2.196	1.02345	5.73415e-19	1.92342e-19
100192691	49.603	99.656	1.02231	0	0
100278665	11.3	22.61	1.01894	3.25263e-52	4.59908e-53
107403158	15.763	30.336	1.01515	4.05686e-91	3.14618e-92
100286028	5.816	11.543	1.01184	9.31692e-44	1.55311e-44
BGI_novel_G003568	0.58	1.16	1.01013	3.73143e-08	2.30832e-08
100501075	12.496	24.893	1.00976	7.63736e-88	6.21609e-89
109941001	2.65	5.383	1.00909	1.17492e-19	3.84763e-20
100277350	4.216	8.4	1.0068	1.98507e-15	7.82017e-16
100284456	123.476	245.556	1.00593	0	0
100280445	2.436	4.903	1.0056	3.50316e-30	8.12015e-31
103627660	4.54	9.033	1.00524	4.96874e-51	7.22798e-52
103632962	0.516	0.98	1.0047	9.47648e-11	4.86087e-11
100278514	22.333	44.583	1.00451	5.2929e-99	3.75648e-100
100382223	21.95	43.576	1.00343	1.06106e-230	2.6681e-232
100272515	7.233	3.646	-1.00023	6.83859e-28	1.69229e-28
100191794	4.526	2.236	-1.00079	1.70375e-20	5.38927e-21
109942402	5.113	2.566	-1.00085	4.06686e-29	9.65933e-30
103654233	21.56	10.776	-1.00108	1.54094e-37	2.94533e-38
100501308	6.62	3.343	-1.00114	3.51611e-39	6.44796e-40
100273740	2.493	1.213	-1.00143	5.0618e-15	2.03533e-15
542299	26.853	13.433	-1.00223	6.04142e-73	6.0435e-74
542184	2.096	1.043	-1.00266	5.62035e-08	3.52086e-08
100281132	3.893	1.936	-1.00308	9.2383e-13	4.18219e-13
103655155	0.663	0.326	-1.00341	0.000129045	0.000114634
103643254	1.863	0.923	-1.00385	1.2583e-23	3.56921e-24
100280493	2.446	1.196	-1.00454	1.14503e-20	3.60131e-21
103627472	7.046	3.55	-1.0047	7.16592e-31	1.63183e-31
100277316	1.113	0.553	-1.005	0.00017763	0.00016091
100274567	4.516	2.263	-1.00555	7.35012e-44	1.22007e-44
100282380	1.796	0.89	-1.00646	7.54974e-06	5.77455e-06
100284018	1.456	0.733	-1.00646	7.54974e-06	5.77455e-06
103629835	6.833	3.413	-1.00676	1.32582e-39	2.40122e-40
103650468	0.43	0.213	-1.00676	0.000244766	0.000226041
BGI_novel_G003656	5.79	2.9	-1.0076	2.84389e-43	4.77413e-44
541849	8.44	4.233	-1.00761	9.9583e-29	2.39331e-29
103636271	1.053	0.52	-1.00784	3.01902e-09	1.71152e-09
103650874	3.166	1.583	-1.00831	7.84301e-44	1.30434e-44
100193968	3.953	1.986	-1.00871	1.31025e-12	5.99106e-13
103638395	0.42	0.21	-1.00906	1.42957e-05	1.12647e-05
100192677	1.293	0.636	-1.00923	6.11185e-07	4.18832e-07
100283115	11.776	5.723	-1.00977	4.41358e-30	1.02374e-30
103654736	0.366	0.183	-1.00977	1.67692e-05	1.33162e-05
100285441	2.486	1.246	-1.01046	6.56479e-23	1.91406e-23
100281204	4.34	2.133	-1.01107	2.62094e-17	9.4526e-18
100273848	1.06	0.52	-1.01111	4.95134e-08	3.09051e-08
100216981	1.363	0.64	-1.01127	2.50777e-09	1.41206e-09
BGI_novel_G000447	0.436	0.22	-1.01149	3.07905e-05	2.51908e-05
103638577	1.016	0.503	-1.01206	4.45634e-13	1.98422e-13
100272983	28.016	13.896	-1.01401	1.04114e-119	5.88035e-121
100280917	221.513	110.476	-1.01503	4.22542e-287	8.1757e-289
100284291	1.986	0.98	-1.01517	8.40856e-10	4.60292e-10
100280911	2.136	1.046	-1.01543	7.22497e-10	3.93916e-10
100037814	76.976	38.45	-1.01549	3.76642e-139	1.73486e-140
100383136	1.253	0.603	-1.01604	5.90001e-11	2.98384e-11
103632770	0.746	0.366	-1.01678	8.10718e-11	4.13437e-11
100282771	4.016	2.003	-1.01735	5.20376e-20	1.6754e-20
100280561	5.816	2.896	-1.01778	2.12756e-16	7.99319e-17
100381448	4.603	2.333	-1.01814	7.14269e-36	1.42623e-36
103636636	0.586	0.29	-1.0186	8.25546e-05	7.1434e-05
100192842	1.99	0.99	-1.0187	7.07867e-14	3.01266e-14
100147731	58.613	29.22	-1.01904	1.4309e-247	3.26182e-249
103630536	2.273	1.123	-1.01926	3.12263e-18	1.08094e-18
100191471	2.826	1.38	-1.02073	3.10746e-20	9.9244e-21
100216705	5.95	2.88	-1.02086	2.22232e-25	5.95899e-26
103626126	3.316	1.633	-1.02189	3.70687e-43	6.24026e-44
103635303	1.22	0.603	-1.02271	1.25642e-05	9.84518e-06
100284147	24.086	11.806	-1.02309	4.1948e-38	7.8963e-39
103625850	34.303	16.666	-1.02316	8.17336e-263	1.74792e-264
100276479	5.116	2.533	-1.02332	5.50173e-39	1.01496e-39
100381608	5.13	2.456	-1.02348	4.47684e-43	7.54346e-44
100285787	2.87	1.406	-1.02388	6.34548e-17	2.32831e-17
542732	85.696	42.413	-1.02403	0	0
100283826	7.62	3.723	-1.02404	1.28977e-40	2.28338e-41
100282067	123.016	60.913	-1.02534	0	0
100277784	57.046	28.34	-1.0264	6.46556e-80	5.81949e-81
103651689	2.233	1.083	-1.02831	2.1754e-12	1.0102e-12
542408	3920.3	1941.42	-1.02878	0	0
100276419	2.513	1.22	-1.03026	1.41378e-13	6.11003e-14
103652531	2.896	1.426	-1.0309	2.32208e-40	4.1328e-41
103632959	1.853	0.906	-1.03102	7.62272e-21	2.38314e-21
103638942	1.63	0.8	-1.03164	6.48244e-07	4.45548e-07
100274203	3.07	1.466	-1.03184	2.65938e-13	1.16849e-13
100194168	8.973	4.376	-1.03212	1.64749e-41	2.86506e-42
100196928	0.573	0.283	-1.03217	5.84412e-06	4.4068e-06
100384514	7.156	3.463	-1.03232	1.69789e-50	2.49651e-51
100285653	11.703	5.776	-1.03235	6.77622e-95	5.01093e-96
100216878	1.123	0.573	-1.03252	7.60249e-07	5.25568e-07
100191819	3.746	1.796	-1.0329	1.58205e-18	5.40958e-19
103629681	1.706	0.83	-1.03319	1.84998e-18	6.35615e-19
100283926	1.706	0.83	-1.03366	1.51631e-08	9.09387e-09
100285296	2.063	1.01	-1.03366	1.51631e-08	9.09387e-09
100382789	0.506	0.243	-1.03437	6.17644e-05	5.25541e-05
103627192	1.49	0.71	-1.03534	1.30939e-12	5.98607e-13
100194215	1.333	0.613	-1.03632	1.40232e-11	6.83715e-12
103637538	21.816	10.673	-1.0365	1.06624e-72	1.06827e-73
103647736	0.326	0.16	-1.03673	1.10271e-05	8.57507e-06
100193850	3.636	1.883	-1.03726	1.73197e-15	6.80815e-16
100285715	3.023	1.45	-1.03798	7.86329e-10	4.29581e-10
100193400	2.536	1.233	-1.03814	3.92529e-08	2.43163e-08
100277761	5.253	2.533	-1.03841	4.05111e-44	6.68647e-45
100282981	22.56	10.94	-1.0388	2.23192e-117	1.30255e-118
100281024	30.766	14.896	-1.03923	1.50501e-73	1.48312e-74
100283480	1.563	0.773	-1.03928	1.51471e-05	1.19676e-05
100273477	7.406	3.666	-1.03959	2.58414e-44	4.24293e-45
103649862	5.423	2.533	-1.03962	3.62781e-40	6.48513e-41
542056	3.256	1.596	-1.03987	1.34094e-23	3.80991e-24
103654385	1.526	0.733	-1.03995	1.2656e-09	7.00732e-10
103649956	7.106	3.293	-1.04041	4.64977e-52	6.60735e-53
542380	2.13	1.023	-1.04116	6.27902e-12	2.99451e-12
100501789	3.376	1.623	-1.0415	1.2211e-33	2.57887e-34
103653643	2.343	1.133	-1.04179	4.7916e-11	2.41201e-11
103634496	1.26	0.603	-1.04213	1.32592e-12	6.06477e-13
100193387	1.42	0.686	-1.04219	1.32788e-08	7.9232e-09
100284883	7.576	3.673	-1.04251	2.38936e-13	1.04648e-13
100283778	71.966	34.99	-1.04337	1.98812e-196	5.9337e-198
100501892	5.47	2.65	-1.04343	1.43082e-41	2.4849e-42
103625842	3.953	1.886	-1.04431	2.77517e-44	4.5631e-45
100280156	2.743	1.33	-1.04483	1.51108e-21	4.61173e-22
100276406	2.203	1.056	-1.0452	9.47267e-14	4.06048e-14
100273781	1.096	0.5	-1.04553	2.50223e-08	1.52479e-08
103646784	96.69	46.25	-1.04608	0	0
100285223	0.653	0.306	-1.04619	0.000188088	0.000170987
103628997	0.78	0.376	-1.04686	5.988e-06	4.52233e-06
100280765	2.02	0.973	-1.04919	4.71063e-08	2.93547e-08
103626605	7.733	3.726	-1.04974	2.7637e-115	1.64537e-116
100272313	6.203	2.96	-1.04979	4.48215e-38	8.44072e-39
100272626	0.606	0.29	-1.05026	0.00024343	0.000224673
100193686	0.916	0.433	-1.05116	6.4724e-08	4.07353e-08
100275390	0.953	0.46	-1.0527	0.000303773	0.000284126
103653516	1.343	0.65	-1.05353	8.0628e-10	4.40859e-10
100304354	2.923	1.39	-1.05365	1.69952e-15	6.67795e-16
100286098	1.55	0.743	-1.05384	3.57941e-16	1.36188e-16
100304293	2.863	1.39	-1.05449	7.40184e-26	1.95749e-26
100285451	11.676	5.516	-1.05481	1.45803e-28	3.5224e-29
103641323	0.586	0.276	-1.05563	8.99647e-12	4.33487e-12
103650044	4.196	2	-1.05563	1.13063e-18	3.85006e-19
100283332	35.07	16.803	-1.05566	4.90671e-103	3.27483e-104
100191660	1.726	0.73	-1.05576	1.89812e-12	8.77272e-13
BGI_novel_G002533	0.316	0.156	-1.05586	5.57983e-05	4.71586e-05
103635297	3.82	1.833	-1.05646	3.47813e-30	8.05939e-31
100276935	1.58	0.75	-1.05675	6.3057e-09	3.6637e-09
100277225	1.6	0.776	-1.0577	8.68938e-05	7.53521e-05
100381927	0.386	0.19	-1.0577	3.81043e-06	2.81298e-06
100281825	10.873	5.213	-1.05803	6.48929e-35	1.33033e-35
BGI_novel_G002982	1.153	0.553	-1.05973	8.45132e-16	3.26716e-16
100281178	8.07	3.823	-1.06011	2.14225e-52	3.00723e-53
BGI_novel_G003657	0.78	0.363	-1.06058	1.35704e-06	9.58331e-07
100278884	2.75	1.296	-1.06091	2.32576e-06	1.67614e-06
103650408	1.97	0.933	-1.061	4.24604e-21	1.31616e-21
100285386	3.776	1.836	-1.06151	2.57001e-22	7.6402e-23
100278708	3.59	1.716	-1.06203	4.08507e-13	1.81411e-13
542707	23.306	11.17	-1.06247	6.17554e-166	2.29304e-167
100275201	3.466	1.673	-1.0625	6.11104e-06	4.621e-06
BGI_novel_G003587	0.47	0.223	-1.06382	3.88933e-10	2.08122e-10
100282200	2.166	1.016	-1.06488	1.2589e-16	4.68429e-17
BGI_novel_G002791	1.973	0.95	-1.0651	3.5248e-84	3.01244e-85
542060	4.72	2.55	-1.06568	4.94813e-48	7.59335e-49
100275419	0.673	0.32	-1.066	8.37121e-06	6.435e-06
100101513	25.47	12.303	-1.06614	2.92221e-79	2.65996e-80
100272992	41.043	19.5	-1.06633	2.97537e-156	1.19335e-157
100191970	2.956	1.39	-1.06686	2.34161e-21	7.19234e-22
100383480	1.293	0.61	-1.06741	5.82682e-12	2.77246e-12
100276102	1.986	0.983	-1.06892	3.23703e-11	1.61248e-11
100283502	3.733	1.76	-1.06929	1.64045e-18	5.61441e-19
100191390	38.923	18.566	-1.06964	0	0
100384098	1.976	0.886	-1.06977	1.4074e-13	6.08136e-14
100282855	8.76	4.133	-1.07067	7.22246e-39	1.33636e-39
103651033	9.073	4.346	-1.07101	1.6269e-28	3.93676e-29
107275233	2.006	0.953	-1.07178	8.5393e-10	4.67582e-10
100194288	4.266	2	-1.07181	1.01165e-42	1.7181e-43
103651146	1.51	0.713	-1.07218	7.04984e-26	1.8633e-26
100282036	5.66	2.686	-1.07251	7.39216e-20	2.39445e-20
542018	7.873	3.7	-1.07257	1.33285e-52	1.86266e-53
103637635	0.84	0.396	-1.0726	0.000224823	0.000206655
100216876	2.52	1.58	-1.07323	2.63053e-23	7.55841e-24
100192806	0.61	0.283	-1.07333	0.000926751	0.000934838
103647581	0.28	0.136	-1.07333	0.000926751	0.000934838
103648371	2.816	1.4	-1.07354	6.85467e-21	2.1398e-21
100273649	2.863	1.546	-1.07367	7.59738e-47	1.19267e-47
BGI_novel_G001989	0.593	0.286	-1.07485	6.55966e-07	4.51061e-07
103630108	0.446	0.21	-1.07559	0.000263868	0.000244591
109939207	2.726	1.28	-1.07604	5.42844e-17	1.98459e-17
103644304	1.486	0.696	-1.07628	1.30397e-06	9.19731e-07
100193595	0.833	0.42	-1.07655	6.52486e-09	3.79666e-09
100278632	1.426	0.673	-1.07715	7.54107e-05	6.48979e-05
100384215	5.97	2.956	-1.0791	1.10231e-50	1.61388e-51
100281217	10.086	4.573	-1.07998	5.73141e-29	1.36937e-29
103648117	0.49	0.236	-1.08022	0.000465331	0.000447556
103651291	5.576	2.643	-1.08022	1.17865e-44	1.92509e-45
103637652	0.84	0.396	-1.08175	2.09597e-06	1.50545e-06
100274430	9.993	4.696	-1.08192	1.09733e-74	1.06161e-75
541873	57.836	27.466	-1.08307	5.42507e-243	1.26643e-244
100194343	1.963	0.933	-1.0833	1.18718e-09	6.56011e-10
100279270	98.21	45.78	-1.0856	0	0
100276243	1.06	0.493	-1.08572	0.000424146	0.000405801
100501984	45.563	21.363	-1.0861	5.52148e-105	3.61593e-106
100280272	3.383	1.59	-1.08643	2.32087e-29	5.47601e-30
100280534	2.98	1.44	-1.08696	1.9066e-09	1.06594e-09
100384259	5.436	2.936	-1.08752	6.22328e-57	7.90244e-58
103649829	1.31	0.61	-1.08773	2.50261e-16	9.43949e-17
103633076	0.936	0.436	-1.08824	2.23202e-09	1.25313e-09
100272926	0.57	0.263	-1.08842	4.07476e-05	3.37871e-05
100194008	1.86	0.856	-1.08888	6.24869e-11	3.16409e-11
BGI_novel_G001150	0.336	0.156	-1.09012	3.07979e-09	1.74718e-09
103633216	0.68	0.34	-1.09102	4.39394e-09	2.52506e-09
100382657	1.52	0.703	-1.09125	1.05685e-08	6.25638e-09
100382119	0.533	0.25	-1.09223	0.000165853	0.000149727
103638627	0.233	0.11	-1.09223	0.000165853	0.000149727
100284818	247.043	114.11	-1.09305	0	0
100279401	1.073	0.496	-1.0931	1.20013e-09	6.63541e-10
100282416	6.133	2.87	-1.09325	6.91472e-19	2.33026e-19
100285585	2.52	1.173	-1.09335	2.46371e-17	8.8701e-18
103643066	59.986	28.08	-1.09349	3.52895e-103	2.34423e-104
100194244	4.046	1.893	-1.0938	1.65277e-19	5.43904e-20
100194370	1.36	0.633	-1.09387	4.04111e-10	2.16592e-10
100282417	9.65	4.463	-1.09389	1.12981e-33	2.38077e-34
100279869	1.113	0.52	-1.09407	3.93937e-11	1.97252e-11
100191323	14.336	6.66	-1.09408	6.34628e-67	6.91023e-68
100381433	5.246	2.43	-1.09416	1.7256e-49	2.58997e-50
103629641	0.17	0.08	-1.09455	0.000968799	0.00098173
100279112	1.03	0.476	-1.09479	1.60311e-08	9.63831e-09
103626193	5.696	2.72	-1.09514	2.81412e-54	3.78064e-55
103653944	4.2	1.953	-1.09715	1.55711e-33	3.29825e-34
100277882	6.696	3.12	-1.0981	7.24378e-23	2.11373e-23
542507	15.843	7.436	-1.0983	1.04001e-126	5.46659e-128
103641983	0.373	0.17	-1.09952	7.337e-06	5.60379e-06
109939630	0.376	0.196	-1.09952	0.000227472	0.000209268
732716	1.023	0.48	-1.10064	2.70506e-08	1.65326e-08
103643155	4.606	2.153	-1.10117	2.43135e-29	5.7443e-30
100384280	2.663	1.226	-1.10131	1.52664e-18	5.21173e-19
100193887	5.113	2.386	-1.10137	2.49635e-28	6.09343e-29
100274324	22.023	10.226	-1.1017	3.39684e-54	4.57414e-55
100275405	1.996	0.94	-1.10269	0.000798314	0.000798213
100383516	4.31	1.98	-1.10295	1.64609e-47	2.55315e-48
100272451	3.653	1.713	-1.10323	3.36072e-23	9.70126e-24
100276241	23.736	11.476	-1.1035	5.56859e-113	3.38941e-114
103630632	0.503	0.233	-1.10351	0.000266739	0.000247419
100286091	4.216	1.953	-1.10364	2.199e-16	8.26846e-17
103644260	0.41	0.193	-1.10454	2.99571e-05	2.44855e-05
100282827	25.926	12.07	-1.10564	7.72944e-160	3.05167e-161
103504712	78.22	36.223	-1.10564	4.64737e-166	1.72198e-167
103653627	1.643	0.756	-1.10568	2.73246e-25	7.35257e-26
103630029	2.596	1.186	-1.10583	3.53551e-27	8.93737e-28
100279366	10.47	4.836	-1.10774	3.48827e-22	1.04056e-22
100281865	0.42	0.196	-1.10774	0.000936176	0.000945518
103629785	0.61	0.283	-1.10774	0.000104305	9.15294e-05
100282167	42.48	19.843	-1.10975	1.4905e-137	7.04058e-139
103625927	2.923	1.34	-1.10987	9.53627e-25	2.60937e-25
100276854	0.696	0.32	-1.1111	4.10655e-05	3.40636e-05
100501616	1.38	0.626	-1.11133	2.6545e-15	1.05052e-15
100277349	1.33	0.613	-1.11159	0.000122002	0.000108072
103653301	1.79	0.813	-1.11503	4.00042e-34	8.33578e-35
103638177	0.59	0.27	-1.11567	0.00014259	0.000127603
100501522	7.603	3.443	-1.11609	4.81759e-33	1.03178e-33
BGI_novel_G002714	0.94	0.443	-1.11612	6.97058e-14	2.96447e-14
103644032	0.546	0.256	-1.11628	3.22085e-05	2.63837e-05
103650610	4.393	2	-1.11665	1.66416e-32	3.63059e-33
100281647	2.606	1.203	-1.11708	8.34382e-07	5.78843e-07
100284850	2.503	1.15	-1.11767	4.93259e-09	2.84658e-09
100285936	0.436	0.2	-1.11807	0.000233786	0.000215278
103632028	4.81	2.196	-1.11822	2.75962e-92	2.10772e-93
103626303	24.716	11.413	-1.11901	3.63602e-207	1.0026e-208
100381575	1.29	0.593	-1.11962	9.76357e-07	6.80855e-07
BGI_novel_G000735	0.523	0.243	-1.12006	4.70324e-06	3.50562e-06
103626187	1.586	0.736	-1.12026	1.70795e-08	1.0282e-08
100284951	1.746	0.79	-1.1216	2.09779e-12	9.73006e-13
541942	96.16	44.07	-1.124	0	0
BGI_novel_G000672	4.653	2.126	-1.12405	3.15781e-13	1.39466e-13
109941645	4.386	2.013	-1.12508	2.65437e-21	8.17793e-22
100272909	11.746	5.343	-1.12544	6.20618e-81	5.52769e-82
100281462	3.066	1.393	-1.12552	5.45724e-23	1.58558e-23
103650932	14.95	6.83	-1.12612	1.47075e-125	7.82288e-127
103626173	3.066	1.4	-1.12626	9.20958e-21	2.89008e-21
100284360	2.543	1.163	-1.12646	6.96031e-20	2.2502e-20
100502545	15.493	7.093	-1.12693	6.73774e-59	8.26541e-60
100284436	7.493	3.393	-1.12734	8.4703e-35	1.74109e-35
541714	18.256	8.3	-1.12761	1.8601e-177	6.4259e-179
103650821	0.99	0.456	-1.12778	0.000584108	0.000571772
100502381	1.366	0.64	-1.12907	7.0945e-13	3.19612e-13
103650745	3.85	1.74	-1.12921	3.4964e-39	6.40635e-40
109941464	6.69	3.046	-1.12989	5.9177e-60	7.13428e-61
100276359	4.14	2.106	-1.13	1.03179e-54	1.37e-55
100281297	1.64	0.753	-1.1307	1.57387e-11	7.70563e-12
100274121	0.746	0.34	-1.1317	3.51605e-05	2.89313e-05
109617032	6.61	3.093	-1.1353	2.18944e-44	3.58972e-45
BGI_novel_G003023	0.69	0.31	-1.136	5.19463e-06	3.88775e-06
100383497	8.6	3.933	-1.13686	3.43279e-55	4.52575e-56
103638849	2.613	1.173	-1.13702	1.15237e-11	5.5923e-12
103637907	6.65	3.03	-1.13706	5.48683e-17	2.00637e-17
103654439	3.583	1.61	-1.13747	1.96616e-37	3.76887e-38
100276229	0.53	0.24	-1.14016	0.000312399	0.00029266
100284404	0.67	0.303	-1.14016	1.87859e-05	1.49942e-05
100285708	4.413	2.026	-1.14016	6.19507e-12	2.95301e-12
103650834	1.436	0.643	-1.14016	1.13801e-06	7.99201e-07
100285210	1.8	0.816	-1.14135	4.21647e-15	1.6875e-15
103640345	2.83	1.28	-1.1423	4.91787e-09	2.83771e-09
103641369	0.396	0.18	-1.14357	3.39451e-06	2.48839e-06
100282950	0.64	0.283	-1.14451	0.000294019	0.000274497
100279515	10.72	4.79	-1.14457	3.01894e-68	3.23282e-69
100272556	5.65	2.71	-1.14518	3.94128e-60	4.73611e-61
103633265	0.296	0.133	-1.14609	0.000364527	0.000345435
103648073	0.243	0.11	-1.14656	1.55461e-06	1.10322e-06
103630161	6.673	3.046	-1.14914	5.3695e-77	5.00541e-78
100280103	0.576	0.273	-1.14956	6.52033e-05	5.56845e-05
100191654	27.763	12.43	-1.15032	9.07844e-189	2.85177e-190
100383323	5.553	2.546	-1.15081	8.62862e-28	2.14201e-28
103631701	0.94	0.42	-1.15081	4.61597e-06	3.43732e-06
100285523	1.946	0.88	-1.15101	9.20868e-28	2.28745e-28
109943976	0.25	0.11	-1.1515	0.000962386	0.00097478
100193942	2.176	0.966	-1.15244	6.64185e-15	2.68679e-15
100217066	2.136	0.966	-1.1542	1.96662e-14	8.14188e-15
103640970	18.92	8.396	-1.15426	2.02423e-60	2.42611e-61
100037813	53.43	24.483	-1.15451	1.86804e-81	1.65211e-82
100273043	0.64	0.283	-1.15466	5.38053e-06	4.0391e-06
100277599	1.773	0.786	-1.15466	5.38053e-06	4.0391e-06
100272647	1.796	0.81	-1.15466	9.74555e-12	4.71031e-12
100278975	5.02	2.236	-1.15521	1.77178e-12	8.16522e-13
100284289	1.39	0.62	-1.15593	6.29619e-11	3.18962e-11
100283687	2.643	1.213	-1.15602	3.15016e-13	1.39104e-13
100273163	25.636	11.266	-1.15606	2.24337e-139	1.03157e-140
103633579	7.023	3.146	-1.15611	1.20003e-51	1.72123e-52
103641750	0.4	0.18	-1.15611	1.36687e-05	1.07535e-05
103652482	1.013	0.46	-1.15683	0.000505464	0.000489523
100216610	2.6	1.183	-1.15882	4.36651e-13	1.94217e-13
100281994	6.316	2.793	-1.15915	1.09179e-44	1.7815e-45
103646613	0.356	0.163	-1.15998	2.10218e-05	1.6871e-05
103654380	0.366	0.163	-1.16006	8.88949e-05	7.71918e-05
103164613	1.216	0.55	-1.16092	2.88185e-06	2.09908e-06
100382554	134.606	59.573	-1.1612	0	0
100277278	6.133	2.766	-1.16154	9.26291e-30	2.16451e-30
100284192	6.52	2.933	-1.1636	4.47391e-28	1.10257e-28
542044	7.28	3.203	-1.16384	1.74667e-29	4.10342e-30
100280902	0.993	0.44	-1.16412	3.55897e-09	2.02795e-09
100284665	5.83	2.61	-1.16419	8.20866e-53	1.14266e-53
100191481	14.72	6.51	-1.16467	3.05956e-152	1.28464e-153
100281731	1.386	0.613	-1.16479	1.57216e-16	5.86961e-17
100280232	14.766	6.933	-1.16537	1.35388e-235	3.28777e-237
BGI_novel_G002927	1.44	0.643	-1.16579	1.95174e-06	1.39834e-06
BGI_novel_G000129	1.136	0.506	-1.1661	5.50877e-14	2.33157e-14
BGI_novel_G004284	0.43	0.196	-1.16663	2.4496e-05	1.9782e-05
103626227	0.35	0.16	-1.16664	0.000580231	0.000567522
103649921	0.566	0.253	-1.16664	0.000580231	0.000567522
100217198	1.45	0.633	-1.16736	2.22335e-10	1.1718e-10
100285138	0.683	0.303	-1.16818	1.05039e-08	6.21566e-09
103649597	3.766	1.683	-1.1684	6.7811e-19	2.28363e-19
103651036	0.593	0.266	-1.16955	0.000264924	0.000245673
BGI_novel_G003235	0.436	0.196	-1.16991	2.20078e-13	9.61472e-14
103633052	0.616	0.273	-1.17054	1.79522e-06	1.28085e-06
100501680	2.413	1.073	-1.17134	4.87672e-14	2.05794e-14
100283129	16.8	7.37	-1.17161	2.34304e-79	2.12727e-80
100281227	4.173	1.856	-1.17187	7.38395e-21	2.30792e-21
100384784	1.336	0.596	-1.17187	9.9242e-06	7.68866e-06
103628975	0.35	0.153	-1.17187	0.000120761	0.000106925
103653700	0.366	0.163	-1.17187	9.9242e-06	7.68866e-06
100194298	0.83	0.4	-1.17273	2.58624e-09	1.45807e-09
100274438	4.713	2.06	-1.1735	4.85497e-39	8.94884e-40
100285003	0.476	0.21	-1.1746	0.000678012	0.000669376
103632843	0.206	0.09	-1.1746	0.000678012	0.000669376
100277048	6.75	2.973	-1.17511	1.40264e-24	3.85886e-25
100502336	0.986	0.44	-1.17591	6.40099e-15	2.58585e-15
100280810	1.076	0.48	-1.17757	2.09275e-05	1.67904e-05
100286200	14.956	6.546	-1.17768	1.79546e-54	2.39524e-55
103635866	0.413	0.18	-1.17835	0.000140799	0.000125799
100276107	0.803	0.356	-1.17969	6.43945e-05	5.49433e-05
103650970	2.326	1.03	-1.17969	5.92782e-12	2.82237e-12
100191564	3.9	1.72	-1.18006	6.32196e-25	1.72143e-25
103645770	5.77	2.546	-1.18114	3.37742e-25	9.11714e-26
103644066	6.193	2.7	-1.18278	6.06293e-54	8.19751e-55
100192081	2.17	0.943	-1.18323	1.03346e-08	6.11143e-09
100382972	0.423	0.183	-1.18323	0.000790057	0.000789277
103626509	0.336	0.146	-1.18323	0.000790057	0.000789277
103647502	1.73	0.77	-1.18323	1.41645e-13	6.12268e-14
103641603	5.79	2.6	-1.18334	9.42892e-80	8.49412e-81
109943945	6.166	2.536	-1.18334	5.20569e-48	7.99268e-49
541731	21.66	9.48	-1.18361	3.16452e-141	1.44026e-142
BGI_novel_G003830	0.11	0.05	-1.18362	0.000936044	0.000945312
100194124	102.936	45.663	-1.18374	1.75012e-210	4.78468e-212
100501458	133.763	58.833	-1.18484	0	0
100382573	0.583	0.26	-1.18525	0.000164061	0.000147963
103636306	5.766	2.516	-1.18589	6.34473e-56	8.22067e-57
100283509	1.103	0.483	-1.18597	2.62098e-08	1.60023e-08
103631787	0.946	0.416	-1.18597	7.50441e-05	6.45648e-05
542736	18.51	8.136	-1.18625	7.12405e-166	2.65081e-167
100415938	2.45	1.093	-1.18727	5.33099e-10	2.87605e-10
BGI_novel_G000704	0.743	0.326	-1.18844	3.09315e-13	1.36393e-13
BGI_novel_G000383	0.556	0.243	-1.19219	2.72483e-09	1.53898e-09
100283423	1.646	0.716	-1.19263	1.42937e-12	6.54913e-13
100501619	1.37	0.593	-1.19263	3.84262e-06	2.83855e-06
103633365	1.1	0.486	-1.19263	8.36263e-06	6.42644e-06
100281135	124.606	55.023	-1.19375	0	0
103638522	3.736	1.623	-1.19413	6.60391e-48	1.01602e-48
100279536	100.993	43.923	-1.19431	0	0
100276969	15.456	6.703	-1.19456	9.59156e-38	1.82355e-38
103633389	4.943	2.153	-1.19511	1.27692e-29	2.99185e-30
542337	38.766	16.923	-1.19562	7.21031e-85	6.10574e-86
100282198	1.343	0.586	-1.19566	3.99455e-09	2.28772e-09
109943750	5.48	2.436	-1.19603	3.82363e-15	1.52878e-15
100273092	81.69	35.493	-1.19692	0	0
BGI_novel_G003365	0.556	0.243	-1.19695	7.01748e-07	4.83916e-07
100285015	4.17	1.806	-1.19701	1.91955e-17	6.87636e-18
100272604	2.233	0.96	-1.19731	1.981e-16	7.43479e-17
103644185	0.48	0.206	-1.19733	1.38145e-07	8.93326e-08
103651679	1.983	0.86	-1.19791	4.50847e-28	1.11179e-28
100274174	1.436	0.633	-1.19796	8.59419e-08	5.45922e-08
103643029	42.146	18.13	-1.19844	4.39415e-281	8.70871e-283
103638821	6.946	3.026	-1.199	5.8496e-42	1.0104e-42
103654364	2.36	1.023	-1.19951	1.35691e-35	2.72751e-36
103641390	0.66	0.28	-1.19953	0.000104403	9.16318e-05
103642621	0.66	0.28	-1.19953	0.000104403	9.16318e-05
100277819	0.243	0.1	-1.19972	0.000101722	8.90716e-05
100384184	4.303	1.89	-1.20041	2.38134e-29	5.62243e-30
100285794	2.386	1.04	-1.20112	2.7674e-15	1.09607e-15
100501994	1.9	0.816	-1.20156	6.93565e-20	2.24169e-20
100502492	0.3	0.123	-1.20156	0.000488839	0.00047189
BGI_novel_G001465	0.443	0.193	-1.20156	1.08972e-06	7.63747e-07
100384012	1.683	0.723	-1.2029	1.27807e-10	6.60983e-11
100193771	0.51	0.22	-1.2047	2.48157e-05	2.00557e-05
100502339	1.36	0.58	-1.20514	6.82703e-11	3.46603e-11
100174972	6.573	2.82	-1.20536	3.45076e-46	5.47122e-47
100304045	2.113	0.93	-1.20545	5.80371e-07	3.96715e-07
100274214	5.34	2.29	-1.20566	3.58037e-45	5.79452e-46
103653478	0.856	0.37	-1.20587	5.41687e-05	4.57092e-05
100276214	1.32	0.58	-1.20728	6.49965e-08	4.09258e-08
100502484	0.8	0.343	-1.20728	1.53654e-09	8.54594e-10
103627188	0.646	0.283	-1.20728	6.49965e-08	4.09258e-08
103627306	0.506	0.22	-1.2084	6.03607e-06	4.56147e-06
100501832	12.786	5.503	-1.20889	5.95052e-52	8.48369e-53
100383470	4.356	1.9	-1.20909	1.71995e-43	2.8806e-44
103646383	0.726	0.31	-1.20939	3.49082e-08	2.15428e-08
100037793	27.64	11.966	-1.21015	1.10019e-54	1.46255e-55
100191879	2.34	0.993	-1.2107	2.9395e-25	7.91659e-26
100191623	0.783	0.333	-1.21125	2.8815e-05	2.35046e-05
100286157	1.903	0.826	-1.21125	1.43551e-15	5.61694e-16
103634846	57.9	24.896	-1.21142	2.88913e-111	1.79247e-112
100273919	1.56	0.673	-1.212	1.98542e-27	4.97381e-28
100283037	14.043	6.043	-1.21213	9.65271e-83	8.42351e-84
103632710	8.996	3.94	-1.21235	4.40311e-72	4.47361e-73
103650192	1.703	0.733	-1.21289	2.86888e-13	1.26189e-13
100285610	4.13	1.78	-1.21294	8.63845e-17	3.18521e-17
107275219	0.946	0.4	-1.21703	2.41541e-09	1.35889e-09
100278009	10.603	4.53	-1.21708	3.71988e-26	9.74437e-27
100277266	31.82	13.623	-1.21757	3.27718e-77	3.04983e-78
103633175	0.593	0.223	-1.21774	1.41167e-10	7.33501e-11
100276052	1.046	0.453	-1.21817	3.35404e-05	2.75352e-05
100283357	10.613	4.503	-1.21817	3.85411e-44	6.35527e-45
103631379	0.443	0.193	-1.2196	1.43783e-05	1.13309e-05
100281107	36.153	14.573	-1.2212	9.11334e-247	2.09172e-248
100191750	16.576	7.216	-1.2214	7.73348e-128	4.01043e-129
103650853	1.813	0.766	-1.22309	7.38045e-20	2.39008e-20
100284314	10.033	4.3	-1.2245	5.2489e-46	8.35919e-47
100191420	1.573	0.793	-1.22451	6.43374e-23	1.87484e-23
103646353	0.733	0.313	-1.22681	4.07148e-08	2.52633e-08
103643947	55.07	23.366	-1.22683	0	0
103641445	0.87	0.37	-1.22715	1.53831e-08	9.23061e-09
103654485	1.74	0.74	-1.22715	1.53831e-08	9.23061e-09
103639219	1.55	0.656	-1.22763	6.96807e-17	2.56384e-17
103644252	5.483	2.34	-1.22985	2.76304e-31	6.2141e-32
100279236	0.443	0.186	-1.23011	5.04844e-06	3.7732e-06
103637622	1.103	0.506	-1.2324	1.09126e-15	4.25112e-16
100383587	30.04	12.833	-1.23311	1.78172e-186	5.70849e-188
103641790	0.256	0.106	-1.23327	0.00018564	0.000168646
103646141	1.16	0.486	-1.23395	4.45623e-23	1.29125e-23
103633549	0.51	0.216	-1.23474	1.81484e-11	8.92376e-12
100274259	3.396	1.436	-1.23489	1.11073e-19	3.63004e-20
100272663	1.263	0.53	-1.23507	1.23954e-09	6.8582e-10
103654437	1.5	0.63	-1.23521	5.07468e-09	2.9294e-09
103652776	1.963	0.83	-1.23613	9.67845e-12	4.67713e-12
100280688	14.106	5.943	-1.23764	1.2871e-140	5.87811e-142
100383628	1.67	0.706	-1.2377	1.32941e-12	6.08282e-13
100276827	4.72	1.993	-1.23773	4.53178e-28	1.11789e-28
100192464	1.63	0.72	-1.23843	6.76272e-13	3.04189e-13
103650760	0.373	0.16	-1.23873	0.000406805	0.000388303
BGI_novel_G001489	0.86	0.363	-1.23946	2.50532e-12	1.1689e-12
732761	0.75	0.32	-1.23971	2.84024e-12	1.32783e-12
103634857	2.566	1.116	-1.2398	2.0042e-26	5.19827e-27
100383365	2.523	1.093	-1.2402	9.57685e-36	1.91978e-36
100285860	15.26	6.43	-1.24029	2.49836e-122	1.37976e-123
103627899	0.216	0.096	-1.24033	1.27284e-05	9.98246e-06
103646021	0.37	0.156	-1.24033	1.27284e-05	9.98246e-06
BGI_novel_G000116	1.036	0.436	-1.24045	2.53294e-23	7.27008e-24
100273254	10.76	4.476	-1.24077	4.04644e-41	7.07499e-42
100273136	1.173	0.496	-1.244	8.87103e-10	4.85955e-10
100193671	0.766	0.366	-1.24486	3.63559e-09	2.07417e-09
100502405	3.156	1.426	-1.24542	2.52085e-27	6.32699e-28
100278647	5.17	2.166	-1.24587	2.58199e-13	1.13327e-13
100216695	0.45	0.176	-1.24587	3.60893e-06	2.65858e-06
103653206	4.74	2.003	-1.2461	1.61047e-36	3.16275e-37
103630641	0.993	0.396	-1.24676	2.51271e-10	1.32804e-10
100304088	1.32	0.536	-1.24777	1.47764e-05	1.16585e-05
100282328	3.96	1.683	-1.24788	4.77477e-23	1.38505e-23
100217214	1.473	0.613	-1.24822	1.92078e-06	1.37488e-06
100381751	1.846	0.77	-1.24822	1.7444e-11	8.56923e-12
100279886	1.023	0.43	-1.24854	2.48502e-07	1.64356e-07
103630229	1.98	0.83	-1.2491	3.90666e-27	9.897e-28
100194354	3.883	1.613	-1.24995	1.44862e-28	3.49854e-29
100273653	0.916	0.386	-1.25035	1.71585e-08	1.03363e-08
100284112	0.386	0.16	-1.25035	0.000472519	0.000455062
100285817	6.243	2.68	-1.25175	2.37073e-24	6.56494e-25
100193323	2.986	1.24	-1.25292	9.27992e-31	2.11687e-31
103647206	1.776	0.736	-1.25335	8.91285e-16	3.45256e-16
100282511	2.483	1.04	-1.25374	1.12209e-23	3.17757e-24
100191418	7.563	3.136	-1.25541	9.80207e-85	8.31581e-86
103640724	8.65	3.603	-1.25644	8.9254e-55	1.1837e-55
100194267	4.583	1.913	-1.25662	1.35468e-25	3.6123e-26
109941685	3.176	1.323	-1.25686	4.63045e-13	2.06646e-13
109940614	0.39	0.16	-1.25712	0.000132502	0.000117881
541969	13.936	5.34	-1.25769	1.17679e-91	9.06171e-93
100283113	0.996	0.41	-1.25782	9.08478e-06	7.00843e-06
103633673	1.533	0.643	-1.25913	4.87052e-15	1.95651e-15
100278334	0.91	0.38	-1.25975	3.33591e-07	2.22932e-07
100285096	5.78	2.386	-1.25987	8.87734e-68	9.5619e-69
100216830	3.563	1.483	-1.26079	8.60459e-34	1.80711e-34
100273479	32.576	13.53	-1.26108	7.44869e-186	2.39817e-187
103626037	10.59	4.35	-1.26234	3.38077e-119	1.9174e-120
103631918	21.693	9.123	-1.26271	8.49946e-76	8.09624e-77
100193098	1.373	0.503	-1.26569	9.8366e-16	3.82272e-16
100281353	0.523	0.22	-1.26569	0.000289795	0.000270395
100191784	4.13	1.693	-1.26706	2.73374e-42	4.69629e-43
542525	140.83	59.21	-1.2672	0	0
100283873	4.15	1.723	-1.2674	1.08526e-13	4.669e-14
100382994	1.496	0.533	-1.26832	2.14373e-09	1.20154e-09
103651444	0.79	0.33	-1.26858	2.98226e-06	2.17521e-06
100279719	3.986	1.656	-1.26864	7.32453e-68	7.87787e-69
103627276	0.826	0.343	-1.27141	4.33157e-05	3.60387e-05
542673	1.37	0.516	-1.27189	9.60907e-13	4.35455e-13
542708	0.513	0.206	-1.27634	1.00905e-08	5.95996e-09
100383902	2.686	1.006	-1.2766	1.1419e-28	2.74883e-29
BGI_novel_G004020	0.586	0.246	-1.2769	0.000634193	0.000623214
100191640	0.966	0.396	-1.27957	1.2192e-10	6.29675e-11
100279981	10	4.06	-1.27997	9.09762e-78	8.40234e-79
100272836	40.583	16.56	-1.28034	5.91294e-264	1.25525e-265
100281076	41.106	17.003	-1.28081	1.29575e-203	3.67441e-205
103653111	0.48	0.196	-1.28144	5.00151e-05	4.20005e-05
100283627	19.13	7.78	-1.28236	8.27165e-93	6.30469e-94
100280257	2.093	0.846	-1.2838	9.84709e-25	2.69596e-25
100279394	6.86	2.87	-1.28547	1.57326e-71	1.60585e-72
100304366	0.706	0.28	-1.28601	8.95881e-08	5.69926e-08
100191153	6.243	2.526	-1.28683	3.65446e-38	6.86771e-39
100279929	45.046	18.486	-1.28892	0	0
100381600	0.786	0.316	-1.29217	2.44587e-06	1.7675e-06
100382519	5.546	2.25	-1.29217	8.26914e-46	1.32144e-46
103626649	2.226	0.9	-1.29217	6.87207e-07	4.73351e-07
103629956	0.31	0.126	-1.29217	0.000732842	0.000728043
103649579	1.643	0.673	-1.29217	2.82411e-11	1.40303e-11
109939250	0.703	0.29	-1.29217	2.76018e-14	1.15159e-14
541903	15.29	6.32	-1.29297	1.38269e-100	9.60744e-102
103654220	0.753	0.29	-1.29383	3.50095e-25	9.45882e-26
BGI_novel_G004057	0.493	0.203	-1.29442	2.49262e-12	1.16278e-12
100191186	4.716	1.873	-1.29476	1.09515e-16	4.06041e-17
100170244	2.58	1.036	-1.29681	1.53156e-18	5.22973e-19
103639140	0.723	0.3	-1.29689	7.62339e-10	4.16149e-10
100381320	3.646	1.483	-1.29697	5.40703e-18	1.88909e-18
100281852	0.986	0.406	-1.2974	5.07468e-09	2.92943e-09
100286107	3.563	1.433	-1.29753	1.09533e-23	3.10092e-24
101202695	9.033	3.636	-1.2979	4.2087e-57	5.32779e-58
100191954	3.76	1.51	-1.29861	1.41016e-38	2.62577e-39
100275681	0.69	0.276	-1.29919	4.21955e-07	2.84661e-07
100193979	2.43	0.973	-1.29964	8.36285e-23	2.44683e-23
100382176	7.813	3.136	-1.2997	6.0024e-28	1.48395e-28
103631829	0.88	0.356	-1.29974	5.67744e-12	2.69782e-12
100274039	5.176	2.093	-1.30016	1.88734e-31	4.22987e-32
100283148	0.67	0.266	-1.30088	5.29854e-06	3.97402e-06
103654522	0.31	0.13	-1.30088	5.29854e-06	3.97402e-06
103646119	0.94	0.38	-1.30208	1.65684e-09	9.2306e-10
BGI_novel_G004171	1.073	0.433	-1.30325	2.5436e-05	2.05869e-05
103633010	0.763	0.243	-1.30366	6.6551e-05	5.68824e-05
103653019	0.803	0.333	-1.30437	8.40032e-05	7.27269e-05
100279953	0.503	0.203	-1.30466	0.000125401	0.000111259
100216999	1.01	0.41	-1.30503	8.15364e-11	4.1587e-11
100216889	0.866	0.353	-1.30522	1.3747e-07	8.8875e-08
103631734	0.416	0.17	-1.30522	1.3747e-07	8.8875e-08
542717	7.286	2.93	-1.30545	6.93586e-41	1.21922e-41
BGI_novel_G000554	0.383	0.153	-1.30584	0.000236821	0.000218258
100284713	14.7	5.98	-1.306	7.63672e-98	5.50967e-99
100279739	6.693	2.67	-1.30675	6.89303e-82	6.06385e-83
103641402	0.286	0.116	-1.30727	0.000447583	0.000429644
103633297	52.66	21.47	-1.30756	4.70132e-162	1.8193e-163
100279890	1.056	0.423	-1.30856	2.65499e-11	1.31651e-11
100283369	0.953	0.423	-1.30856	2.65499e-11	1.31651e-11
100191701	1.353	0.54	-1.30972	2.77256e-15	1.09833e-15
103638591	1.446	0.58	-1.31009	6.09905e-06	4.61098e-06
103646378	1.536	0.62	-1.31128	3.44869e-14	1.44425e-14
103647839	0.316	0.143	-1.31216	1.58307e-07	1.02929e-07
103647804	0.55	0.223	-1.31234	1.62571e-11	7.9658e-12
100191238	2.986	1.226	-1.31263	2.44502e-21	7.52338e-22
100282888	21.043	8.316	-1.31267	9.89343e-198	2.92178e-199
732759	2.693	1.193	-1.31272	2.57699e-29	6.09042e-30
107403072	3.253	1.3	-1.313	4.4574e-17	1.62365e-17
103640538	0.693	0.276	-1.31313	2.97803e-07	1.98269e-07
103654909	0.743	0.293	-1.3133	7.63811e-12	3.6636e-12
103638879	0.653	0.243	-1.31593	1.00498e-15	3.90714e-16
100276499	1.75	0.703	-1.31652	6.88622e-15	2.7878e-15
100279499	0.533	0.21	-1.31704	5.14923e-08	3.21806e-08
100273958	22.72	9.11	-1.3174	7.73257e-70	8.11684e-71
100193723	1.23	0.493	-1.31816	2.53531e-09	1.42876e-09
103641702	0.18	0.073	-1.31912	0.000199187	0.00018178
BGI_novel_G001608	0.406	0.16	-1.31913	4.75439e-09	2.73891e-09
100282173	1.576	0.623	-1.31982	7.01756e-06	5.34496e-06
100303838	1.006	0.403	-1.32027	8.54333e-05	7.40119e-05
103630300	5.5	2.193	-1.32275	1.18432e-17	4.18781e-18
100285287	6.213	2.45	-1.32436	8.21354e-39	1.52167e-39
100191501	1.243	0.493	-1.32498	4.48971e-15	1.79932e-15
BGI_novel_G003374	1.266	0.503	-1.32611	1.13394e-13	4.88376e-14
103632282	1.456	0.566	-1.3274	1.96829e-14	8.15033e-15
103636295	0.193	0.08	-1.32779	0.000975322	0.000988952
103650721	7.56	2.98	-1.32795	6.61395e-33	1.42376e-33
100217237	1.456	0.553	-1.32932	6.41543e-15	2.59268e-15
103638141	0.27	0.106	-1.32932	8.83381e-05	7.66806e-05
100273528	1.17	0.463	-1.32991	1.30447e-13	5.63147e-14
100280733	1.326	0.523	-1.33088	8.14939e-20	2.64542e-20
100273230	12.003	4.733	-1.33112	1.99963e-57	2.51566e-58
103642711	0.69	0.276	-1.33148	4.59599e-05	3.83683e-05
100280285	7.37	2.886	-1.33216	5.43595e-75	5.23342e-76
103653610	15.813	6.2	-1.33388	5.70155e-57	7.23546e-58
100285280	4.4	1.763	-1.33429	2.05946e-17	7.38565e-18
103640554	0.83	0.336	-1.33457	1.20422e-09	6.65993e-10
100304423	0.23	0.093	-1.33702	0.000314452	0.000294706
103640383	1.256	0.5	-1.33702	6.64297e-10	3.61352e-10
107546759	4.27	1.59	-1.34022	1.41663e-38	2.63892e-39
BGI_novel_G001969	6.273	2.463	-1.34185	1.34101e-42	2.28586e-43
103627787	0.363	0.14	-1.34198	2.57794e-07	1.70764e-07
BGI_novel_G002790	0.073	0.026	-1.34254	0.000229912	0.000211602
103637805	5.33	2.106	-1.34316	3.17395e-28	7.78968e-29
103644518	0.663	0.26	-1.34434	6.35599e-11	3.22091e-11
100284894	38.823	15.023	-1.34498	2.71709e-153	1.12595e-154
100382888	2.066	0.806	-1.34518	1.10178e-29	2.57975e-30
100279514	2.583	0.82	-1.34558	3.98714e-18	1.38395e-18
100037800	1.113	0.43	-1.3468	4.6615e-10	2.50865e-10
103643744	2.67	1.043	-1.34875	1.02297e-22	3.00425e-23
103626464	1.19	0.46	-1.35084	1.64831e-09	9.18181e-10
100280292	0.346	0.136	-1.35357	6.18472e-05	5.26294e-05
100192462	16.18	6.236	-1.3536	1.9219e-124	1.04032e-125
100216621	2.21	0.843	-1.35369	1.95491e-32	4.26798e-33
100383305	1.43	0.55	-1.35415	5.17436e-14	2.18598e-14
103633468	1.136	0.436	-1.35429	8.81806e-17	3.25282e-17
109940952	0.186	0.086	-1.35486	6.73075e-06	5.11597e-06
100282844	32.713	12.65	-1.35526	1.13224e-145	5.02897e-147
100216746	2.236	0.86	-1.3561	6.62691e-41	1.16439e-41
100282434	1.286	0.5	-1.35666	3.20381e-12	1.50282e-12
542084	3.523	1.5	-1.35877	2.94006e-36	5.82457e-37
100193626	23.33	9.136	-1.35894	8.76033e-253	1.93521e-254
100381633	0.793	0.306	-1.3595	1.97332e-12	9.13109e-13
103629258	13.583	5.176	-1.36019	2.55419e-132	1.28054e-133
103631208	0.906	0.35	-1.36256	1.18264e-07	7.60042e-08
103635636	11.596	4.496	-1.36256	3.96346e-35	8.09421e-36
103651358	0.183	0.07	-1.36256	0.000681451	0.000673091
103652694	0.306	0.116	-1.36256	0.000681451	0.000673091
107521957	2.076	0.8	-1.36256	3.90909e-20	1.25275e-20
100275423	2.443	0.946	-1.36452	6.82895e-07	4.70221e-07
542238	0.756	0.293	-1.36572	1.28959e-11	6.27541e-12
100273900	0.576	0.22	-1.36617	0.000219242	0.000201164
103649663	13.3	5.146	-1.36838	1.22729e-243	2.84575e-245
100279303	1.436	0.553	-1.3684	9.37431e-22	2.83456e-22
100272646	0.5	0.19	-1.36879	7.08514e-05	6.07745e-05
100272873	2.983	1.013	-1.3688	1.19656e-31	2.66858e-32
100502214	2.126	0.83	-1.36928	1.61005e-17	5.73233e-18
103633164	0.52	0.2	-1.3732	1.42479e-08	8.52822e-09
100283530	3.423	1.326	-1.37481	5.16137e-29	1.23074e-29
100284251	0.78	0.293	-1.37549	2.53756e-07	1.6801e-07
542062	2.063	0.783	-1.3759	4.47921e-20	1.43896e-20
100384163	0.483	0.193	-1.37623	0.000133303	0.000118636
BGI_novel_G003761	5.86	2.256	-1.3764	1.12563e-102	7.58322e-104
BGI_novel_G002909	0.756	0.286	-1.37677	1.66886e-07	1.08765e-07
100283075	3.976	1.506	-1.37698	7.22976e-19	2.43926e-19
100283758	0.57	0.22	-1.37741	4.32525e-05	3.59759e-05
100285546	0.646	0.246	-1.37741	4.32525e-05	3.59759e-05
100279610	0.473	0.183	-1.37832	1.39581e-05	1.09899e-05
100276676	1.51	0.57	-1.37904	4.53607e-06	3.37675e-06
100382415	8.026	3.063	-1.37908	6.41593e-86	5.33756e-87
103648066	1.286	0.5	-1.37976	1.68613e-22	4.99011e-23
100284832	3.91	1.513	-1.38011	3.01108e-35	6.13508e-36
100280163	43.843	16.816	-1.38025	0	0
100216773	66.623	25.643	-1.38045	0	0
100275733	0.923	0.35	-1.38052	1.54699e-07	1.00462e-07
100382788	0.876	0.33	-1.38207	5.56301e-10	3.00384e-10
100284333	35.546	13.55	-1.38317	1.49828e-124	8.0867e-126
100382395	12.096	4.586	-1.3842	1.25296e-137	5.88906e-139
100281800	22.186	8.55	-1.38484	4.88761e-271	1.00696e-272
100384135	0.77	0.29	-1.38528	8.94295e-07	6.21738e-07
100501203	0.943	0.36	-1.38747	8.55832e-15	3.4768e-15
103629010	138.27	53.3	-1.38916	0	0
100383486	0.686	0.263	-1.38946	1.85905e-08	1.12324e-08
103630607	1.826	0.69	-1.38956	1.55791e-13	6.75488e-14
100193757	1.88	0.766	-1.39014	1.29989e-19	4.26149e-20
100285049	1.823	0.69	-1.39014	1.51417e-13	6.55695e-14
100277355	3.67	1.403	-1.39029	1.61083e-48	2.4543e-49
100281232	1.753	0.656	-1.39148	1.03248e-15	4.01811e-16
542749	11.576	4.413	-1.39272	3.78439e-73	3.76198e-74
100280183	0.86	0.356	-1.39314	0.000376108	0.000357411
100191577	0.74	0.27	-1.39345	4.94087e-05	4.14022e-05
100191180	0.373	0.136	-1.39474	0.000152248	0.000136665
100278496	0.54	0.203	-1.39474	0.000152248	0.000136665
100384311	3.466	1.396	-1.39497	2.74877e-41	4.79317e-42
542009	0.536	0.206	-1.396	1.62614e-12	7.47618e-13
100280021	1.256	0.48	-1.3965	5.51651e-20	1.77739e-20
100281838	0.516	0.196	-1.3965	0.000472958	0.000455596
103632780	0.23	0.086	-1.3965	0.000472958	0.000455596
BGI_novel_G002020	0.313	0.116	-1.39702	0.000271106	0.00025164
100279308	3.576	1.35	-1.39709	2.81306e-39	5.13665e-40
103640775	1.61	0.606	-1.39833	1.03004e-19	3.3631e-20
100280432	3.726	1.38	-1.39846	3.2622e-67	3.54187e-68
103643065	1.566	0.606	-1.39908	9.72281e-19	3.30476e-19
109941147	0.306	0.113	-1.39962	0.000432762	0.000414537
100216738	2.083	0.786	-1.40051	1.45735e-54	1.9419e-55
100382365	4.923	1.836	-1.40051	1.07179e-44	1.74804e-45
BGI_novel_G004139	0.083	0.033	-1.40389	9.09721e-05	7.90953e-05
103634994	0.593	0.223	-1.40414	5.36384e-11	2.70821e-11
100278977	6.88	2.603	-1.40433	3.97993e-25	1.07623e-25
100280697	1.653	0.623	-1.40786	7.69383e-19	2.60005e-19
BGI_novel_G000674	0.52	0.196	-1.40819	4.77351e-13	2.13218e-13
100283995	10.59	3.953	-1.40836	1.06421e-48	1.61562e-49
103653413	0.623	0.236	-1.40836	6.46952e-12	3.08789e-12
103627774	0.373	0.143	-1.40881	7.45687e-08	4.71515e-08
100278001	17.263	6.563	-1.40908	4.86978e-46	7.74779e-47
100274826	0.21	0.08	-1.41081	0.000891343	0.000896956
100277794	0.63	0.24	-1.41081	0.000891343	0.000896956
100501411	0.29	0.11	-1.41081	0.000891343	0.000896956
103633013	0.286	0.11	-1.41081	5.62286e-05	4.75451e-05
100280845	8.453	3.16	-1.41228	1.94264e-45	3.12877e-46
100279250	2.443	0.913	-1.4131	2.06116e-35	4.17702e-36
100384002	17.733	6.74	-1.41506	5.19349e-130	2.63222e-131
100275817	9.406	3.533	-1.41574	1.20637e-43	2.01666e-44
103649803	0.266	0.086	-1.41608	0.000115049	0.000101561
103646874	4.483	1.67	-1.41664	1.06601e-32	2.30728e-33
542621	4.843	1.8	-1.41704	1.59479e-26	4.11516e-27
100280959	1.043	0.383	-1.4177	4.29595e-07	2.90152e-07
100191900	10.443	3.923	-1.42002	3.39887e-98	2.43621e-99
100194325	2.943	1.106	-1.4207	6.95314e-32	1.54198e-32
100501208	0.3	0.113	-1.4209	0.000538274	0.000523954
103655011	0.256	0.096	-1.4209	0.000538274	0.000523954
100383536	3.82	1.4	-1.42205	2.29773e-70	2.39392e-71
BGI_novel_G004026	0.613	0.23	-1.42515	5.15194e-27	1.30881e-27
100282106	3.626	1.34	-1.42675	6.57659e-33	1.4152e-33
542712	39.523	14.606	-1.42702	0	0
100285604	3.11	1.15	-1.42816	1.14495e-16	4.24953e-17
100276420	2.66	0.97	-1.42878	3.20293e-27	8.07656e-28
100191718	2.913	1.076	-1.42967	2.71103e-37	5.21581e-38
103630124	5.813	2.156	-1.42967	2.28054e-13	9.97387e-14
BGI_novel_G000964	0.473	0.176	-1.42967	2.48508e-06	1.79739e-06
103652724	128.246	47.093	-1.43059	0	0
100273995	2.623	0.973	-1.43182	6.03525e-23	1.75777e-23
542576	2.336	0.87	-1.43182	3.5167e-12	1.65235e-12
BGI_novel_G002154	0.026	0.01	-1.43446	0.000574968	0.000561924
103653921	0.52	0.183	-1.4352	5.12941e-14	2.16618e-14
100382094	2.416	0.883	-1.43702	2.91857e-17	1.05534e-17
100193483	6.046	2.093	-1.43835	6.4812e-66	7.20945e-67
103639428	3.47	1.263	-1.43911	4.4234e-50	6.55941e-51
100192571	9.09	3.346	-1.43972	5.76838e-48	8.86567e-49
103635758	1.883	0.69	-1.44062	1.68616e-33	3.57293e-34
103645987	0.906	0.35	-1.44113	1.22164e-11	5.93902e-12
103640754	2.93	1.076	-1.44124	9.22227e-30	2.15429e-30
541761	3.766	1.376	-1.4425	1.58881e-32	3.45999e-33
100279558	1.516	0.566	-1.44325	6.45132e-24	1.81174e-24
103650524	1.093	0.406	-1.44417	3.7526e-11	1.87753e-11
103652212	0.23	0.083	-1.44417	6.63735e-08	4.1824e-08
100383195	1.896	0.696	-1.44502	5.64733e-26	1.48686e-26
BGI_novel_G000400	0.29	0.106	-1.44612	2.58393e-09	1.45657e-09
100278159	2.596	0.946	-1.44767	2.94471e-34	6.11982e-35
100382174	1.253	0.426	-1.44772	3.31699e-13	1.46653e-13
100284565	9.436	3.403	-1.44795	2.91023e-62	3.37858e-63
103643930	5.996	2.22	-1.44883	3.88233e-26	1.0176e-26
100284470	0.876	0.313	-1.45185	3.01071e-11	1.49856e-11
100273705	1.436	0.52	-1.4523	3.10892e-18	1.07596e-18
100283804	4.18	1.506	-1.45392	7.04554e-34	1.47637e-34
100274822	0.99	0.366	-1.45567	7.51749e-08	4.75643e-08
100282078	0.58	0.21	-1.45567	5.25728e-06	3.9367e-06
103641112	1.596	0.576	-1.45567	9.02812e-09	5.30911e-09
100279349	1.533	0.553	-1.45779	2.56859e-19	8.50724e-20
100276236	11.726	4.213	-1.45795	5.59205e-43	9.44448e-44
100383366	0.44	0.146	-1.45899	3.80607e-07	2.55813e-07
100272240	3.673	1.363	-1.45928	1.63679e-22	4.83896e-23
100303849	4.23	1.53	-1.45948	2.07603e-26	5.38781e-27
100283681	0.75	0.28	-1.45962	3.19071e-06	2.33399e-06
100194292	0.54	0.2	-1.46209	0.000223598	0.000205476
100286039	1.103	0.393	-1.46284	2.02392e-09	1.13264e-09
100383853	0.986	0.353	-1.46328	1.76866e-11	8.69115e-12
100191467	1.766	0.633	-1.46456	7.7981e-21	2.44103e-21
100284991	2.153	0.773	-1.465	9.52392e-14	4.08319e-14
103651651	0.47	0.173	-1.465	1.40147e-07	9.06493e-08
100284197	0.81	0.286	-1.46774	0.000135317	0.000120566
100384234	1.126	0.403	-1.46814	2.57008e-15	1.01671e-15
103636116	6.31	2.296	-1.4683	8.00396e-52	1.14426e-52
103627461	0.746	0.266	-1.46981	7.08182e-07	4.88464e-07
103654454	2.566	0.923	-1.46989	8.13191e-41	1.43201e-41
103638999	0.463	0.166	-1.47274	8.19258e-05	7.08642e-05
103655502	0.33	0.12	-1.47274	4.29866e-07	2.90369e-07
100273516	3.563	1.273	-1.4744	1.78095e-30	4.08768e-31
100281373	3.346	1.203	-1.47454	3.34033e-28	8.21108e-29
100274234	1.74	0.62	-1.47523	2.40628e-14	9.99978e-15
100193079	1.206	0.433	-1.47547	2.60665e-07	1.72706e-07
100191428	2.28	0.823	-1.47613	9.2944e-35	1.91267e-35
100381539	1.06	0.373	-1.47659	8.37874e-10	4.58593e-10
100281888	0.4	0.143	-1.4772	4.97349e-05	4.17146e-05
100381476	0.953	0.34	-1.4772	1.14929e-08	6.827e-09
100285776	1.823	0.663	-1.47925	7.36659e-14	3.1375e-14
100383946	0.336	0.123	-1.47925	0.000692562	0.000685096
100274028	0.796	0.293	-1.48072	1.36894e-11	6.67224e-12
100282999	6.04	2.13	-1.48188	1.16452e-72	1.16766e-73
100383661	1.76	0.623	-1.48195	7.67001e-21	2.39973e-21
100280727	0.61	0.216	-1.48214	1.32131e-06	9.3238e-07
100126359	13.556	4.823	-1.48457	4.91292e-269	1.01987e-270
100276394	1.216	0.436	-1.48481	3.06379e-12	1.43522e-12
103625996	1.11	0.393	-1.48481	1.20084e-17	4.24811e-18
103637541	0.466	0.166	-1.48481	0.000418128	0.000399668
103640678	0.653	0.233	-1.48481	6.91556e-11	3.5126e-11
100384839	0.753	0.273	-1.48484	8.20971e-07	5.68897e-07
542585	8.396	3.013	-1.48532	2.33439e-83	2.02432e-84
100281892	0.953	0.34	-1.48681	2.1342e-08	1.29484e-08
103631958	7.903	2.793	-1.48715	2.16704e-91	1.67719e-92
100284545	2.006	0.706	-1.48723	8.20658e-21	2.57082e-21
100281146	0.686	0.243	-1.48809	5.73407e-10	3.0998e-10
103646920	0.293	0.1	-1.48809	1.10271e-05	8.57427e-06
100857067	0.256	0.093	-1.48961	0.000252673	0.000233718
100284679	1.75	0.613	-1.49107	6.81855e-15	2.75987e-15
103627752	0.436	0.15	-1.49107	6.67457e-06	5.07118e-06
100277155	5.513	1.963	-1.49164	1.21173e-43	2.02657e-44
100284140	5.866	2.076	-1.49178	9.7369e-32	2.16543e-32
103631522	0.533	0.19	-1.4938	0.000152566	0.000136962
103648157	0.866	0.313	-1.49587	2.47288e-19	8.18637e-20
100193815	0.68	0.24	-1.49631	2.46089e-06	1.77873e-06
BGI_novel_G004140	0.223	0.076	-1.49666	2.97769e-11	1.48143e-11
100273492	0.68	0.243	-1.49699	4.68404e-13	2.09075e-13
103637828	0.106	0.036	-1.49749	9.2368e-05	8.04102e-05
103640644	31.123	11.113	-1.49853	2.79046e-137	1.3203e-138
732732	0.503	0.176	-1.49862	1.48907e-06	1.05472e-06
541861	1.943	0.693	-1.49931	1.17072e-39	2.11756e-40
103641988	1.22	0.436	-1.49961	1.23174e-20	3.87693e-21
732784	1.663	0.58	-1.50013	4.59119e-19	1.5332e-19
103652749	0.233	0.08	-1.50075	5.59391e-05	4.72863e-05
100281579	10.783	3.79	-1.50159	1.75336e-138	8.13112e-140
100273620	10.806	3.82	-1.5052	9.61677e-84	8.27161e-85
103644083	4.746	1.666	-1.50543	7.61546e-106	4.93952e-107
BGI_novel_G002289	1.236	0.423	-1.50555	2.23702e-11	1.1054e-11
100275900	3.89	1.393	-1.50629	1.94562e-11	9.58207e-12
100284440	5.13	1.626	-1.50629	1.45107e-55	1.89602e-56
103643710	1.31	0.456	-1.50629	1.94219e-13	8.46522e-14
100382383	10.756	3.753	-1.5081	6.71722e-129	3.44659e-130
103652813	8.63	2.986	-1.50826	5.11154e-37	9.91028e-38
103641528	0.816	0.293	-1.50866	4.33877e-14	1.82583e-14
100280070	1.13	0.393	-1.51029	5.78063e-19	1.94037e-19
100192615	2.796	0.96	-1.51081	1.25518e-23	3.55938e-24
103653770	26.363	9.993	-1.5127	0	0
103653011	0.993	0.35	-1.51621	1.67249e-06	1.18988e-06
100285736	9.49	3.306	-1.51897	4.24587e-95	3.13644e-96
103649988	1.9	0.663	-1.52089	4.02246e-50	5.95542e-51
100191380	0.883	0.306	-1.52203	1.80741e-10	9.4649e-11
103644330	12.89	4.476	-1.52288	3.19195e-197	9.47662e-199
100282778	10.686	3.67	-1.52347	1.57942e-99	1.11476e-100
103627544	4.333	1.493	-1.52396	7.56697e-53	1.05097e-53
100279471	1.25	0.436	-1.52404	1.63763e-17	5.83308e-18
103650488	1.54	0.533	-1.52417	4.04079e-11	2.02426e-11
100277370	0.21	0.083	-1.52483	0.000103598	9.08597e-05
100191211	0.8	0.28	-1.52576	3.02025e-08	1.85418e-08
103632177	0.88	0.36	-1.52598	5.48699e-06	4.12117e-06
100276951	215.483	73.676	-1.52699	0	0
100194193	0.71	0.24	-1.52723	3.81789e-11	1.9105e-11
100286255	0.596	0.2	-1.52967	2.29818e-05	1.8516e-05
100194309	0.503	0.17	-1.53095	1.38792e-05	1.09256e-05
103641792	0.513	0.176	-1.5311	3.44046e-09	1.95826e-09
BGI_novel_G003344	11.293	3.88	-1.53152	3.15076e-74	3.06299e-75
109943766	0.333	0.116	-1.53578	0.000933136	0.000942155
103627630	0.703	0.24	-1.53584	1.13026e-06	7.93488e-07
103629799	0.273	0.093	-1.53584	1.13026e-06	7.93488e-07
103635822	233.583	80.49	-1.53626	0	0
100193581	0.256	0.09	-1.53639	0.000532072	0.000517501
103654551	1.003	0.34	-1.53659	2.24609e-12	1.0439e-12
100281233	1.033	0.363	-1.53728	4.14545e-07	2.79533e-07
103654307	0.303	0.1	-1.53728	4.14545e-07	2.79533e-07
542059	33.246	11.316	-1.53998	1.02595e-244	2.37086e-246
BGI_novel_G002924	2.676	0.92	-1.54046	3.82412e-14	1.60596e-14
100274359	0.963	0.303	-1.5414	7.53672e-09	4.40315e-09
109943158	0.116	0.043	-1.54152	6.23177e-05	5.30396e-05
100281470	0.96	0.326	-1.54178	1.02189e-16	3.78399e-17
100284155	366.023	125.453	-1.54261	0	0
100191693	11.046	3.743	-1.5443	1.18673e-67	1.28104e-68
100193412	1.403	0.483	-1.55135	2.0789e-28	5.05654e-29
103654723	0.236	0.08	-1.55249	0.000178698	0.000161948
100191920	0.43	0.143	-1.55409	4.68723e-07	3.17608e-07
100284475	7.48	2.553	-1.55518	2.97594e-54	4.00036e-55
100278403	1.54	0.523	-1.5552	0.000191482	0.000174283
100280821	0.453	0.153	-1.5552	0.000873224	0.000877081
100304214	0.793	0.283	-1.5552	8.46311e-14	3.61845e-14
100381684	0.653	0.226	-1.5552	4.61233e-12	2.1805e-12
103628237	1.913	0.64	-1.5552	3.12922e-24	8.69228e-25
103644166	0.56	0.19	-1.5552	0.000115683	0.000102166
109942023	0.17	0.056	-1.5552	0.000525528	0.000510477
100284183	34.863	11.903	-1.55915	0	0
100277835	11.13	3.793	-1.55959	2.79936e-73	2.77181e-74
100217103	3.5	1.236	-1.55991	4.12105e-46	6.54687e-47
103636208	4.713	1.59	-1.55991	1.72878e-68	1.84313e-69
100502514	2.43	0.8	-1.5616	7.38562e-51	1.07901e-51
100502498	14.53	4.9	-1.56222	4.49847e-182	1.48709e-183
103650897	0.16	0.053	-1.56377	0.000731376	0.000726529
100273384	11.866	4	-1.564	1.66145e-49	2.49237e-50
103629301	14.426	4.87	-1.56542	1.28137e-115	7.58849e-117
100283518	3.133	1.043	-1.56738	1.4306e-27	3.57156e-28
100285785	1.286	0.43	-1.5678	7.62291e-10	4.1603e-10
100382680	1.3	0.433	-1.5685	2.08359e-09	1.16718e-09
103635090	0.753	0.253	-1.57063	2.53889e-08	1.54832e-08
100193814	0.456	0.15	-1.57117	9.64743e-05	8.41587e-05
100381682	0.473	0.156	-1.57227	1.1449e-07	7.34042e-08
103634810	2.833	0.96	-1.57626	5.28724e-32	1.1684e-32
103654273	6.063	1.96	-1.57648	3.99685e-72	4.05458e-73
100384154	3.88	1.31	-1.57675	2.08851e-18	7.18714e-19
103652526	2.52	0.843	-1.57736	4.0019e-85	3.37943e-86
103625944	0.213	0.073	-1.579	0.0007701	0.00076747
100191144	1.33	0.446	-1.57905	5.76961e-15	2.32581e-15
100285752	0.853	0.286	-1.57905	1.8838e-10	9.87971e-11
103646662	1.273	0.43	-1.57905	1.75677e-19	5.78683e-20
BGI_novel_G002718	0.72	0.24	-1.57917	6.40406e-13	2.87755e-13
100286258	8.23	2.796	-1.57927	4.0285e-73	4.0078e-74
100272449	1.12	0.373	-1.57965	3.10882e-10	1.65309e-10
103627480	0.676	0.22	-1.58029	1.04261e-05	8.09056e-06
100191738	49.136	16.233	-1.58223	0	0
100217195	1.926	0.646	-1.58242	2.61518e-17	9.42976e-18
100285382	7.7	2.55	-1.58312	1.17996e-129	6.00814e-131
100273006	0.633	0.21	-1.58322	2.84986e-05	2.32331e-05
103630129	0.46	0.156	-1.58495	1.03497e-08	6.12113e-09
103634424	0.236	0.08	-1.58529	1.88399e-08	1.13875e-08
109941448	3.093	1.016	-1.5864	2.66402e-29	6.29819e-30
100281625	281.936	94.053	-1.58672	0	0
103630353	0.266	0.086	-1.58691	7.77418e-05	6.70685e-05
100281003	21.496	7.186	-1.58732	4.14346e-95	3.05754e-96
100274442	3.723	1.263	-1.58858	3.18816e-34	6.63576e-35
100192765	10.63	3.596	-1.59152	4.00348e-107	2.56223e-108
100273762	0.286	0.093	-1.59173	0.000212814	0.000194883
100280981	1.15	0.393	-1.59173	2.09105e-07	1.37366e-07
100382282	6.336	2.15	-1.59173	1.90079e-94	1.41454e-95
100281570	0.963	0.313	-1.59243	3.48424e-13	1.54402e-13
103638099	0.79	0.263	-1.59317	0.000122486	0.000108539
109943494	0.923	0.303	-1.59317	3.45065e-07	2.31113e-07
100274563	31.126	10.186	-1.59363	1.15426e-290	2.17911e-292
103633138	0.856	0.276	-1.59368	5.68646e-10	3.07317e-10
100282290	1.16	0.383	-1.59473	5.6952e-07	3.89075e-07
100284190	0.336	0.11	-1.59473	0.000352636	0.000333199
100286024	0.28	0.093	-1.59473	0.000352636	0.000333199
100276819	1.026	0.336	-1.59642	9.41159e-07	6.55425e-07
100502313	0.753	0.25	-1.59733	6.97941e-12	3.34e-12
103644347	1.21	0.4	-1.59764	2.38134e-29	5.62194e-30
103637965	0.12	0.036	-1.59827	0.0005835	0.000571046
100284472	2.28	1.003	-1.59909	7.08538e-62	8.27559e-63
100282501	2	0.62	-1.59926	1.76821e-21	5.40894e-22
100281789	3.61	1.11	-1.59946	2.12315e-51	3.06025e-52
100279762	0.77	0.253	-1.59987	8.62014e-14	3.68694e-14
103652819	1.086	0.356	-1.601	1.97227e-30	4.53145e-31
100280850	5.566	1.816	-1.60137	3.25089e-30	7.52012e-31
100272706	9.933	3.526	-1.60176	6.14083e-104	4.05521e-105
100304230	6.206	2.006	-1.60237	1.79614e-81	1.58711e-82
100274805	0.42	0.133	-1.60251	0.000968527	0.000981379
BGI_novel_G001670	0.793	0.26	-1.60251	4.23955e-06	3.14705e-06
103645752	5.026	1.64	-1.60304	9.75176e-83	8.51759e-84
100501821	0.19	0.063	-1.60322	0.000375655	0.000356922
100125635	3.38	1.096	-1.60356	4.35869e-22	1.30328e-22
100216694	0.806	0.263	-1.6037	1.40032e-10	7.27386e-11
100194264	6.163	2.023	-1.60449	4.26459e-51	6.19698e-52
100277626	3.476	1.13	-1.60495	9.75885e-33	2.11069e-33
100037765	87.2	28.926	-1.60698	0	0
100193092	0.543	0.176	-1.60767	1.15423e-05	8.99557e-06
103654203	0.98	0.323	-1.60767	1.94387e-18	6.68484e-19
100501629	11.716	3.783	-1.6089	1.99351e-110	1.24149e-111
103631948	2.983	0.973	-1.60991	8.74043e-18	3.07835e-18
100193194	1.186	0.373	-1.61134	2.09174e-11	1.03132e-11
100277899	1.013	0.326	-1.61178	2.58357e-13	1.13417e-13
100282881	0.623	0.203	-1.61178	2.30925e-07	1.52314e-07
103636345	0.963	0.313	-1.61178	2.90752e-19	9.65026e-20
100283516	2.443	0.79	-1.61201	3.55416e-21	1.09863e-21
100282291	4.786	1.393	-1.61223	1.56699e-60	1.8744e-61
100274209	3.146	1.013	-1.61409	2.91255e-26	7.5976e-27
103639891	5.783	1.863	-1.61513	1.3669e-95	1.00652e-96
100193358	2.05	0.67	-1.61514	1.42067e-14	5.8382e-15
100191255	1.74	0.58	-1.61684	1.44002e-21	4.39034e-22
BGI_novel_G004149	0.23	0.076	-1.61708	1.71268e-07	1.11758e-07
100281636	1.916	0.623	-1.61713	1.54353e-10	8.04315e-11
103627302	0.376	0.13	-1.61794	5.20136e-05	4.38295e-05
103634532	2.1	0.676	-1.62037	8.7056e-26	2.30911e-26
100285692	2.41	0.796	-1.62049	7.07971e-45	1.15022e-45
103639456	2.02	0.653	-1.6218	3.90725e-32	8.60993e-33
100501682	0.51	0.166	-1.62232	3.42903e-08	2.11507e-08
103632715	1.853	0.593	-1.62406	1.29585e-19	4.24722e-20
100191331	1.553	0.5	-1.62474	1.56407e-14	6.43975e-15
103633569	0.813	0.266	-1.62489	1.09775e-14	4.48454e-15
100276702	0.906	0.293	-1.62735	0.000141804	0.000126834
100276807	0.746	0.24	-1.62735	0.000141804	0.000126834
100283965	23.683	7.66	-1.62817	3.00201e-253	6.60811e-255
100216644	0.433	0.143	-1.6332	7.68591e-06	5.88352e-06
100284623	0.763	0.24	-1.6332	7.68591e-06	5.88352e-06
541977	90.456	28.88	-1.63355	0	0
100274164	3.43	1.096	-1.63368	4.25295e-41	7.43939e-42
103651236	0.686	0.22	-1.63582	1.387e-08	8.29225e-09
100280588	42.443	13.456	-1.63743	1.07114e-197	3.17174e-199
542247	53.29	17.126	-1.64002	0	0
100286307	4.816	1.526	-1.64009	8.57697e-29	2.0573e-29
103651023	0.33	0.106	-1.64009	0.000388307	0.000369642
103652167	1.233	0.4	-1.64009	0.000388307	0.000369642
100383047	5.38	1.696	-1.64162	7.56602e-42	1.30866e-42
100501512	29.73	9.406	-1.64365	1.41438e-137	6.66991e-139
BGI_novel_G000244	1.1	0.353	-1.644	2.40323e-23	6.88647e-24
103640675	0.283	0.086	-1.64484	6.22404e-08	3.90977e-08
103631010	13.06	4.156	-1.64526	2.18498e-53	2.98848e-54
100284159	3.24	1.053	-1.6455	1.04124e-12	4.73326e-13
100193618	1.16	0.37	-1.6458	1.86104e-10	9.75597e-11
100384448	3.073	0.983	-1.6458	1.71434e-19	5.64435e-20
100277815	0.51	0.16	-1.6465	0.000499568	0.000483382
BGI_novel_G004385	0.426	0.14	-1.6471	4.7658e-07	3.23317e-07
100194165	0.33	0.106	-1.64831	3.46782e-05	2.85181e-05
100381753	0.173	0.063	-1.64831	3.46782e-05	2.85181e-05
100384615	1.373	0.436	-1.64831	9.29942e-13	4.21058e-13
100278124	0.42	0.133	-1.64831	0.000643759	0.000633087
100280933	20.856	6.583	-1.64903	4.5349e-64	5.15814e-65
109611595	20.206	6.32	-1.65048	1.25038e-179	4.28039e-181
100193532	0.753	0.243	-1.65206	1.68957e-07	1.10144e-07
100283352	1.24	0.39	-1.65305	6.87905e-16	2.65126e-16
BGI_novel_G001933	0.233	0.073	-1.65434	0.000113554	0.00010017
100381926	0.233	0.073	-1.65474	5.71572e-05	4.83698e-05
103646579	0.54	0.17	-1.65474	5.71572e-05	4.83698e-05
BGI_novel_G001484	1.49	0.476	-1.65527	1.45122e-32	3.15468e-33
103635733	0.716	0.23	-1.6556	7.5427e-11	3.83764e-11
100216554	1.446	0.556	-1.65586	6.65518e-38	1.25955e-38
103646451	4.126	1.29	-1.65777	2.07825e-74	2.01547e-75
100273576	4.306	1.383	-1.65785	2.76674e-59	3.37238e-60
100273371	2.49	0.786	-1.65895	6.8297e-21	2.13147e-21
100277754	2.296	0.716	-1.66007	5.54181e-23	1.61102e-23
100282575	0.516	0.163	-1.66055	4.59081e-07	3.10822e-07
103638604	5.566	1.783	-1.66094	4.19872e-69	4.44355e-70
103648225	1.12	0.416	-1.66113	2.03587e-10	1.0698e-10
103636702	0.413	0.13	-1.66212	9.42593e-05	8.21453e-05
103642312	0.343	0.11	-1.66212	9.42593e-05	8.21453e-05
100283202	1.996	0.633	-1.66358	1.51492e-13	6.56135e-14
107403238	12.01	3.786	-1.66565	2.0909e-64	2.37171e-65
100501831	3.65	1.15	-1.66585	2.49121e-13	1.09245e-13
103637654	28.023	8.73	-1.66709	4.71013e-251	1.05525e-252
541930	6.61	2.046	-1.66911	2.11895e-38	3.9605e-39
103635827	5.416	1.693	-1.66927	1.38918e-42	2.37014e-43
100276888	16.23	5.1	-1.67068	1.02607e-77	9.48458e-79
100382579	0.306	0.096	-1.67068	0.000155346	0.000139701
100285633	1.1	0.34	-1.6707	1.17277e-13	5.05282e-14
100278478	6.926	2.156	-1.67196	3.80281e-137	1.80822e-138
103654079	0.683	0.213	-1.67199	1.73598e-08	1.04616e-08
100191862	55.313	17.34	-1.67555	0	0
100279269	1.063	0.333	-1.67595	1.82039e-12	8.40061e-13
100501142	3.84	1.133	-1.67787	4.47527e-42	7.7126e-43
103640406	0.41	0.13	-1.67806	2.29387e-05	1.84777e-05
100501248	1.036	0.32	-1.67821	6.87766e-11	3.49227e-11
100193231	34.013	10.643	-1.67842	1.41515e-300	2.5497e-302
100286240	5.566	1.723	-1.67878	6.26544e-34	1.31094e-34
103634473	0.68	0.18	-1.67894	4.01851e-19	1.34038e-19
100284979	8.406	2.59	-1.67946	9.25428e-35	1.90369e-35
100101536	0.89	0.276	-1.67965	3.3044e-11	1.64811e-11
100191753	0.946	0.29	-1.68073	4.4572e-13	1.98531e-13
100282955	1.676	0.513	-1.68073	4.4572e-13	1.98531e-13
103636640	0.4	0.126	-1.68073	0.000257032	0.000237952
103643732	0.193	0.06	-1.68073	0.000257032	0.000237952
103643564	0.39	0.12	-1.68176	5.31953e-07	3.62536e-07
100192570	2.806	0.866	-1.68244	2.12058e-26	5.50842e-27
100280010	3.076	0.86	-1.68347	4.9618e-52	7.05852e-53
100192005	6.036	1.823	-1.68393	9.44077e-75	9.12601e-76
100279240	0.336	0.103	-1.68645	4.99909e-07	3.39836e-07
103640839	1.373	0.423	-1.68926	2.55539e-25	6.86611e-26
100284560	0.523	0.163	-1.69013	5.57715e-06	4.19413e-06
103632938	0.336	0.11	-1.69013	5.57715e-06	4.19413e-06
103653766	28.093	9.15	-1.69092	0	0
BGI_novel_G001161	1.023	0.32	-1.69122	5.3504e-29	1.2775e-29
100191608	3.963	1.22	-1.69177	1.92947e-39	3.5096e-40
100280278	1.726	0.596	-1.69403	3.34981e-28	8.23703e-29
100501810	0.466	0.14	-1.69513	3.59169e-11	1.7945e-11
100280258	0.556	0.17	-1.69722	2.68677e-09	1.51601e-09
100383415	0.876	0.266	-1.69722	3.52852e-17	1.27867e-17
100277855	0.94	0.286	-1.70105	2.89376e-14	1.20823e-14
109944888	0.19	0.06	-1.70132	0.000811738	0.000812335
100382626	0.64	0.193	-1.70142	2.9646e-08	1.81839e-08
100274054	6.11	1.863	-1.70192	7.69686e-69	8.16377e-70
103647318	15.57	4.71	-1.7033	0	0
107275227	3.87	1.176	-1.7035	1.55189e-33	3.28598e-34
100193562	0.38	0.116	-1.7072	1.5096e-05	1.19237e-05
103654087	0.813	0.246	-1.7072	1.86209e-20	5.89451e-21
542215	2.066	0.646	-1.70978	6.27028e-17	2.30022e-17
100276868	1.07	0.336	-1.70992	4.21271e-16	1.60745e-16
100383109	2.65	0.806	-1.71048	1.28432e-13	5.53986e-14
107305677	0.823	0.253	-1.711	5.78622e-12	2.75178e-12
100283271	2.55	0.766	-1.71217	1.53705e-17	5.46399e-18
100278307	29.44	8.98	-1.71304	2.77935e-125	1.49357e-126
100277272	7.13	2.176	-1.71398	3.88154e-70	4.05923e-71
100275322	33.293	10.233	-1.71427	4.22229e-138	1.97461e-139
100280212	3.353	1.003	-1.71712	3.32021e-50	4.9079e-51
103636634	0.44	0.136	-1.71747	2.48919e-05	2.01231e-05
103647697	0.39	0.116	-1.71826	2.31652e-12	1.07736e-12
542666	2.163	0.643	-1.71851	2.08889e-26	5.42283e-27
103641458	30.966	9.573	-1.72035	1.40782e-121	7.87415e-123
100192112	13.76	4.56	-1.72291	6.02107e-193	1.82062e-194
100273345	0.946	0.286	-1.72513	3.20187e-08	1.97044e-08
103626147	0.656	0.196	-1.72513	1.71838e-10	8.9824e-11
103647610	5.01	1.5	-1.72649	1.17367e-79	1.06007e-80
100191285	1.793	0.57	-1.72868	1.61425e-18	5.52347e-19
103636060	8.47	2.586	-1.72876	1.67911e-303	3.01213e-305
100285724	2.233	0.66	-1.72878	4.55747e-43	7.68289e-44
100276465	5.35	1.583	-1.72981	6.46121e-83	5.63336e-84
100383126	18.086	5.456	-1.73003	1.08534e-281	2.13402e-283
100280167	3.94	1.123	-1.73057	1.70339e-57	2.14164e-58
103654303	3.213	0.953	-1.73141	2.79557e-57	3.53016e-58
103646490	1.433	0.436	-1.73208	5.26315e-08	3.29173e-08
103647454	0.68	0.203	-1.73208	5.26315e-08	3.29173e-08
103626764	0.266	0.093	-1.73232	3.27288e-11	1.63162e-11
100217167	1.826	0.546	-1.7332	2.33931e-20	7.4345e-21
100193192	5.623	1.663	-1.73577	1.55539e-60	1.8581e-61
100381978	1.476	0.433	-1.73577	4.99251e-23	1.44938e-23
100501133	0.63	0.186	-1.73577	3.55711e-07	2.38467e-07
103649857	97.703	28.833	-1.73779	0	0
100281092	0.496	0.15	-1.74076	2.7516e-11	1.3655e-11
103644061	1.676	0.463	-1.74168	1.95026e-25	5.2203e-26
100285510	8.476	2.533	-1.74256	2.87971e-114	1.73022e-115
100277116	1.02	0.3	-1.74283	6.71506e-05	5.74212e-05
100384248	2.973	0.883	-1.74477	3.97432e-70	4.15937e-71
100384472	2.506	0.796	-1.74751	3.06567e-54	4.12338e-55
100283538	1.533	0.446	-1.74785	6.7665e-20	2.18648e-20
732786	0.476	0.14	-1.75265	8.40277e-09	4.92755e-09
103627562	4.623	1.356	-1.7529	3.53448e-61	4.16974e-62
100280449	6.136	1.22	-1.75291	2.76165e-111	1.70905e-112
100284166	2.556	0.746	-1.7559	2.61101e-21	8.04231e-22
100192476	0.936	0.273	-1.75611	4.96829e-10	2.67609e-10
100282493	31.593	9.326	-1.75802	6.09319e-156	2.45339e-157
103632659	0.25	0.073	-1.75873	0.000110288	9.70819e-05
100285826	14.513	4.28	-1.75973	1.76941e-126	9.32829e-128
100382295	3.103	0.91	-1.76114	3.8891e-39	7.1472e-40
100502477	0.33	0.093	-1.76165	2.67788e-05	2.17136e-05
103630038	0.43	0.12	-1.7628	8.13325e-10	4.44775e-10
100279996	5.813	1.633	-1.76581	8.87383e-97	6.42306e-98
100282443	2.556	0.84	-1.76786	7.75993e-53	1.07838e-53
103632039	0.343	0.096	-1.76837	9.9642e-05	8.71251e-05
100286212	21.043	6.11	-1.77173	1.35732e-108	8.60182e-110
100280947	7.88	2.3	-1.77207	2.49273e-58	3.0794e-59
100382042	2.03	0.59	-1.77216	1.55515e-24	4.29063e-25
100192457	7.483	2.233	-1.77469	3.04108e-88	2.45609e-89
103646027	0.926	0.266	-1.77538	7.66977e-30	1.78802e-30
100303816	0.233	0.066	-1.77759	0.000753903	0.000749851
103639594	0.31	0.09	-1.77759	0.000753903	0.000749851
103645850	0.89	0.263	-1.77759	3.93842e-16	1.50094e-16
100283697	12.346	3.586	-1.77971	1.3651e-121	7.62452e-123
103647435	2.516	0.723	-1.78197	5.60071e-66	6.22126e-67
100304310	2.143	0.626	-1.78238	2.89442e-41	5.05395e-42
100280399	7.44	2.15	-1.78521	2.69395e-43	4.5203e-44
100273570	8.69	2.5	-1.78577	1.27727e-118	7.34406e-120
100277218	7.12	2.04	-1.78621	2.60716e-53	3.57408e-54
100283908	3.916	1.133	-1.78628	1.53225e-45	2.463e-46
100381618	1.423	0.5	-1.78668	1.52903e-36	3.00161e-37
100383747	0.98	0.283	-1.7884	2.48258e-07	1.64155e-07
541709	1.02	0.296	-1.789	1.22208e-12	5.57926e-13
542676	9.346	2.713	-1.78916	4.13384e-90	3.25121e-91
778435	3.646	1.04	-1.79127	2.24855e-48	3.43123e-49
103643377	1.043	0.296	-1.79174	1.43368e-19	4.70909e-20
732751	35.793	11.163	-1.79177	0	0
100279581	2.066	0.59	-1.79297	1.65776e-26	4.28413e-27
103643771	5.95	1.73	-1.79429	7.38605e-44	1.22661e-44
BGI_novel_G002235	0.436	0.123	-1.79568	0.000804857	0.000805197
103648202	3.363	0.973	-1.79621	6.50816e-57	8.26946e-58
100283619	0.92	0.26	-1.7974	3.34996e-11	1.67136e-11
100284694	2.236	0.64	-1.79847	6.64424e-17	2.44209e-17
100286247	0.56	0.16	-1.80245	0.000128352	0.000113958
732758	2.646	0.78	-1.80323	2.04971e-44	3.35902e-45
100279743	2.66	0.756	-1.80359	6.26085e-19	2.10402e-19
100282326	7.776	2.193	-1.80423	4.02095e-60	4.83499e-61
541782	15.46	4.376	-1.8049	8.95333e-102	6.10887e-103
100193843	2.44	0.693	-1.80518	1.06435e-48	1.61666e-49
103641732	0.346	0.093	-1.80816	3.82318e-10	2.04402e-10
100284601	1.473	0.416	-1.81076	2.97702e-15	1.18236e-15
103632700	0.66	0.186	-1.81076	2.97702e-15	1.18236e-15
100280175	1.3	0.376	-1.81117	9.98254e-31	2.27949e-31
100286041	1.143	0.323	-1.81351	6.62277e-07	4.55557e-07
103626567	1.263	0.356	-1.81351	2.17987e-23	6.22423e-24
100275534	1.086	0.306	-1.81459	1.55268e-08	9.32051e-09
103652779	3.586	1.013	-1.81552	1.14007e-39	2.06123e-40
103638767	2.053	0.57	-1.81573	1.52023e-32	3.30706e-33
100285238	0.246	0.073	-1.81824	2.74095e-06	1.99061e-06
541885	23.623	6.71	-1.8214	0	0
103641117	1.15	0.32	-1.82189	6.15481e-09	3.57362e-09
103642897	0.49	0.136	-1.82439	1.12482e-05	8.75672e-06
100285837	1.076	0.3	-1.82585	2.53414e-08	1.54523e-08
100193160	1.37	0.393	-1.82711	3.04405e-16	1.15389e-16
100274388	12.373	3.443	-1.8294	5.83172e-127	3.05163e-128
100273681	1.116	0.31	-1.83186	5.11187e-15	2.05626e-15
100275867	0.72	0.2	-1.83273	4.65059e-05	3.88532e-05
100384062	0.29	0.083	-1.83283	0.000474934	0.000457574
100281639	1.14	0.32	-1.83531	4.46253e-06	3.31886e-06
109939403	1.356	0.453	-1.83627	3.24122e-24	9.00846e-25
100284746	1.463	0.406	-1.83813	4.12534e-08	2.56008e-08
103628879	1.256	0.35	-1.83899	1.50837e-24	4.1592e-25
100281730	0.393	0.106	-1.83965	3.85411e-10	2.06116e-10
541674	3.58	1	-1.84096	9.98207e-37	1.95488e-37
100193037	2.666	0.743	-1.84111	5.77907e-26	1.52381e-26
100502452	0.613	0.166	-1.84159	4.51926e-07	3.0573e-07
100284848	6.683	1.846	-1.843	2.14783e-79	1.94666e-80
100194357	0.64	0.173	-1.84471	1.48081e-11	7.23374e-12
100279838	0.883	0.223	-1.84471	1.48081e-11	7.23374e-12
100281364	0.683	0.19	-1.84471	1.69674e-07	1.10665e-07
100283347	6.266	1.726	-1.84471	3.19162e-57	4.03278e-58
100279753	2.01	0.64	-1.8473	1.03843e-36	2.03446e-37
100274380	17.746	4.83	-1.84881	6.60988e-219	1.76048e-220
100193610	0.57	0.16	-1.84994	6.26586e-10	3.40053e-10
100283222	1.616	0.446	-1.85066	6.49881e-09	3.78048e-09
100276332	6.983	1.92	-1.85159	2.46977e-53	3.3838e-54
100277915	2.136	0.593	-1.85159	2.20171e-14	9.13239e-15
100272235	5.246	1.443	-1.85309	2.03837e-36	4.01747e-37
100279084	0.883	0.243	-1.85476	7.24581e-06	5.52847e-06
103639455	1.416	0.386	-1.85586	1.41029e-29	3.30654e-30
100283935	1.083	0.293	-1.85776	9.54885e-12	4.61001e-12
100193464	0.35	0.116	-1.85776	7.55966e-05	6.50816e-05
100285399	0.23	0.063	-1.86332	0.000795428	0.000795079
100274379	64.116	17.53	-1.86522	0	0
BGI_novel_G000993	0.11	0.03	-1.86529	1.10732e-08	6.5673e-09
103640919	0.76	0.213	-1.86554	4.03357e-10	2.16156e-10
100382854	0.84	0.23	-1.86836	4.18066e-09	2.39922e-09
100193703	2.203	0.6	-1.86919	3.60694e-31	8.13747e-32
100274864	0.81	0.22	-1.86931	2.30148e-14	9.55522e-15
103632579	0.62	0.166	-1.8707	1.13429e-06	7.9641e-07
542720	105.086	29.026	-1.87648	0	0
100275767	0.706	0.193	-1.87713	6.54489e-10	3.55658e-10
100304329	0.346	0.09	-1.87713	1.17808e-05	9.19806e-06
100384238	0.206	0.05	-1.87713	0.000312799	0.000293084
103627320	0.463	0.13	-1.87713	0.000312799	0.000293084
541799	0.586	0.16	-1.87713	1.17808e-05	9.19806e-06
100193776	7.216	1.916	-1.88028	2.82255e-88	2.27518e-89
103649779	2.503	0.676	-1.88431	5.2234e-54	7.05013e-55
103653994	0.23	0.066	-1.88451	4.66688e-06	3.47742e-06
100382795	2.413	0.64	-1.88881	1.06937e-45	1.71477e-46
100191506	1.613	0.44	-1.88982	2.50572e-31	5.6295e-32
100191666	0.286	0.076	-1.8908	1.84533e-06	1.31861e-06
100193425	0.676	0.183	-1.8908	1.61168e-11	7.8945e-12
BGI_novel_G003162	0.513	0.136	-1.8908	1.84533e-06	1.31861e-06
103636310	0.45	0.116	-1.89224	2.77081e-08	1.6954e-08
100278658	3.283	0.856	-1.89346	7.44152e-61	8.82564e-62
103653801	4.993	1.326	-1.89514	1.50136e-51	2.15813e-52
100279036	1.296	0.35	-1.89624	7.26133e-07	5.01301e-07
103626566	0.193	0.05	-1.89624	4.85835e-05	4.06841e-05
103626874	0.406	0.11	-1.89624	2.53038e-12	1.18099e-12
103648229	0.28	0.076	-1.89624	3.87542e-14	1.62781e-14
100274575	8.923	2.376	-1.89748	1.0946e-112	6.67102e-114
100191962	0.593	0.153	-1.89985	4.345e-09	2.4966e-09
103641862	0.37	0.096	-1.90312	1.72151e-09	9.59763e-10
BGI_novel_G003225	0.303	0.076	-1.90312	1.91269e-05	1.52783e-05
103634632	0.236	0.063	-1.90611	6.78605e-10	3.69347e-10
100501077	5.5	1.263	-1.90621	5.01749e-181	1.68224e-182
103628017	0.54	0.146	-1.90746	6.13613e-17	2.25005e-17
103630140	2.05	0.556	-1.91012	1.41209e-19	4.63707e-20
103651216	2.006	0.526	-1.91078	3.37138e-61	3.97469e-62
100277065	1.466	0.383	-1.91169	9.3186e-18	3.28709e-18
100275461	3.08	0.81	-1.91214	1.13897e-29	2.66773e-30
100285388	0.436	0.116	-1.91365	2.98783e-06	2.1795e-06
103639115	17.06	4.573	-1.91657	4.29165e-235	1.04555e-236
100273545	0.12	0.04	-1.91777	0.000507315	0.000491673
100275389	0.61	0.166	-1.91777	0.000507315	0.000491673
103627520	0.036	0.006	-1.91777	0.000507315	0.000491673
103650125	0.146	0.036	-1.91777	0.000507315	0.000491673
103636435	0.436	0.113	-1.91798	2.79407e-06	2.03138e-06
109939901	1.546	0.403	-1.91938	2.23553e-18	7.70008e-19
103639191	1.67	0.433	-1.91985	3.24067e-56	4.15568e-57
103637955	1.166	0.306	-1.92085	5.58801e-21	1.73958e-21
100279409	10.886	2.843	-1.92114	7.94552e-103	5.32788e-104
100502113	40.15	10.553	-1.9241	3.71811e-215	1.00776e-216
103629436	0.326	0.086	-1.92443	1.8335e-07	1.19915e-07
103646411	0.253	0.07	-1.92443	0.000199141	0.000181722
BGI_novel_G001635	0.173	0.043	-1.92443	0.000199141	0.000181722
103633789	0.916	0.25	-1.92466	6.99166e-23	2.03962e-23
100216685	1.863	0.49	-1.92667	1.5547e-26	4.00927e-27
100281278	4.416	1.146	-1.92671	1.06898e-55	1.39174e-56
103630391	1.106	0.293	-1.9268	8.46127e-24	2.38747e-24
542418	33.506	8.716	-1.92723	0	0
BGI_novel_G003828	0.196	0.053	-1.92775	7.69816e-11	3.92198e-11
100285894	0.643	0.166	-1.9296	2.86043e-08	1.75225e-08
100278076	2.006	0.52	-1.93107	4.22736e-12	1.99221e-12
103631647	11.116	2.9	-1.93121	7.54215e-109	4.76199e-110
100384708	3.606	1.05	-1.9326	1.2053e-90	9.39453e-92
100276191	19.616	5.04	-1.93371	1.21377e-162	4.66848e-164
103630757	0.126	0.033	-1.93371	3.09406e-05	2.53209e-05
103635833	0.176	0.046	-1.93371	3.09406e-05	2.53209e-05
100191468	0.61	0.163	-1.93491	2.62731e-13	1.15399e-13
100192059	0.483	0.123	-1.9396	6.5343e-06	4.95693e-06
100282485	0.826	0.216	-1.93986	4.81854e-06	3.59458e-06
100272967	9.54	2.43	-1.94036	2.67862e-122	1.48141e-123
100194371	1.303	0.336	-1.94069	1.00889e-15	3.92391e-16
100282996	0.393	0.106	-1.94222	1.90257e-06	1.36132e-06
100276695	7.566	1.966	-1.94354	1.07164e-59	1.29614e-60
103643942	0.32	0.083	-1.94424	7.48411e-07	5.16974e-07
100502247	0.67	0.17	-1.95209	2.85722e-09	1.61593e-09
100276245	1.363	0.346	-1.95254	1.58547e-17	5.6386e-18
103652665	0.523	0.133	-1.95682	4.327e-12	2.04053e-12
100216649	1.673	0.416	-1.95927	1.66595e-14	6.86967e-15
100284250	23.423	5.946	-1.95965	4.0781e-219	1.08297e-220
100283808	3.476	0.883	-1.96059	3.14427e-31	7.08381e-32
BGI_novel_G002752	1.933	0.51	-1.96229	5.81105e-41	1.01876e-41
103641379	0.496	0.126	-1.96238	9.71613e-20	3.16777e-20
100191370	1.966	0.506	-1.96286	6.00549e-21	1.87142e-21
100382616	1.08	0.276	-1.96329	3.70721e-22	1.10761e-22
100193871	1.18	0.3	-1.97024	1.65566e-15	6.49781e-16
100273207	0.973	0.25	-1.97024	1.08743e-12	4.95178e-13
100279863	0.423	0.106	-1.97024	7.41359e-08	4.68663e-08
100284202	0.506	0.13	-1.97024	0.000126304	0.0001121
103631598	0.806	0.206	-1.97024	6.75973e-14	2.87321e-14
103635796	0.62	0.156	-1.97024	4.7503e-07	3.22179e-07
BGI_novel_G002324	0.693	0.176	-1.97024	0.000321846	0.000302316
100283550	10.25	2.58	-1.97233	5.92892e-71	6.10745e-72
100384417	2.08	0.556	-1.97312	5.45399e-52	7.76297e-53
107275237	5.32	1.42	-1.97426	5.63565e-74	5.52722e-75
100273592	2.74	0.69	-1.97614	5.5848e-51	8.1329e-52
100272450	1.746	0.453	-1.97736	1.67069e-42	2.85568e-43
541865	1.673	0.416	-1.98192	8.85165e-52	1.26753e-52
100381956	2.003	0.473	-1.98243	7.24779e-45	1.1781e-45
100037819	10.84	2.716	-1.98265	2.02554e-203	5.77564e-205
BGI_novel_G003386	1.103	0.27	-1.98396	1.95875e-10	1.02835e-10
BGI_novel_G004328	0.456	0.116	-1.98398	2.59845e-13	1.1409e-13
103654400	1.223	0.303	-1.98654	1.78744e-10	9.35755e-11
100384792	1.083	0.27	-1.98692	4.00401e-19	1.33523e-19
103643397	0.34	0.083	-1.98816	1.14401e-09	6.31617e-10
100216725	5.28	1.326	-1.99079	5.67321e-52	8.08389e-53
103651392	4.456	1.11	-1.99229	4.41367e-89	3.50933e-90
103635870	1.05	0.263	-1.99332	2.70823e-14	1.12885e-14
541833	0.87	0.223	-1.99409	1.18777e-07	7.63588e-08
BGI_novel_G002976	0.723	0.18	-1.99527	0.000147726	0.000132466
100274059	3.123	1.03	-1.99559	3.16938e-60	3.80109e-61
109946042	5.236	1.36	-1.99635	1.56331e-153	6.46602e-155
BGI_novel_G002531	0.65	0.163	-1.99696	1.52229e-16	5.68104e-17
100273712	1.363	0.33	-1.99814	3.47993e-28	8.56242e-29
103653772	12.206	3.193	-1.99974	0	0
103652726	148.513	36.836	-2.0002	0	0
100383811	1.513	0.386	-2.00048	3.60013e-26	9.41941e-27
100278542	0.456	0.113	-2.00266	4.89621e-06	3.65673e-06
100280138	0.333	0.083	-2.00266	4.89621e-06	3.65673e-06
103644154	0.683	0.166	-2.00266	1.13245e-10	5.83895e-11
100276685	1.91	0.493	-2.00442	3.2719e-32	7.19194e-33
100277070	1.633	0.403	-2.00451	2.38421e-23	6.82825e-24
103626135	0.696	0.173	-2.005	1.0186e-18	3.46458e-19
103647493	0.173	0.04	-2.00586	1.23761e-05	9.68715e-06
103641202	0.72	0.183	-2.00708	5.74032e-26	1.51314e-26
100193025	0.93	0.23	-2.00871	4.16101e-17	1.51341e-17
100383798	1.946	0.476	-2.01031	2.6679e-29	6.30945e-30
103649716	27.243	6.693	-2.01041	4.44138e-156	1.78482e-157
103641353	0.726	0.186	-2.01361	3.36193e-08	2.07263e-08
100285556	4.183	1.053	-2.01443	1.03453e-23	2.92636e-24
541999	49.06	12.033	-2.01446	0	0
542117	43.84	10.826	-2.01719	0	0
100281519	0.71	0.173	-2.01754	2.72633e-14	1.13704e-14
103632364	0.243	0.056	-2.01754	7.48724e-08	4.73671e-08
103654668	0.276	0.07	-2.01754	7.48724e-08	4.73671e-08
100284513	3.523	0.86	-2.01789	3.41579e-30	7.90959e-31
BGI_novel_G002722	0.713	0.173	-2.01804	1.68069e-10	8.77763e-11
BGI_novel_G002288	1.383	0.333	-2.02046	1.63288e-28	3.95378e-29
100278853	0.63	0.153	-2.02086	0.000202235	0.000184894
100281430	0.86	0.213	-2.02086	1.67446e-16	6.25942e-17
103630679	2.246	0.55	-2.02159	3.35927e-31	7.57608e-32
103630767	6	1.476	-2.02298	4.45807e-42	7.67945e-43
BGI_novel_G000135	0.156	0.04	-2.024	9.87735e-13	4.48231e-13
100281674	0.48	0.116	-2.02469	4.79328e-07	3.25319e-07
BGI_novel_G002746	6.983	1.723	-2.02509	9.79344e-81	8.73044e-82
100272793	0.28	0.07	-2.02913	0.000515567	0.000500276
100275046	0.58	0.143	-2.02913	0.000515567	0.000500276
100286319	0.453	0.11	-2.02913	0.000515567	0.000500276
103650979	0.276	0.066	-2.02913	0.000515567	0.000500276
100216840	25.023	6.103	-2.0304	0	0
542139	3.946	0.956	-2.03108	2.53621e-118	1.46623e-119
100281600	0.623	0.15	-2.03112	4.34235e-14	1.82768e-14
109941623	2.266	0.546	-2.03159	6.5147e-48	1.00178e-48
100278316	2.43	0.596	-2.03209	1.45511e-50	2.13725e-51
100282963	0.92	0.22	-2.03252	2.65976e-16	1.00468e-16
542079	0.62	0.15	-2.03325	1.09532e-13	4.714e-14
541856	22.32	5.446	-2.03602	0	0
103638044	45.38	10.96	-2.03801	1.18423e-233	2.93145e-235
103653024	3.926	0.963	-2.03985	2.76451e-32	6.07016e-33
103637788	6.66	1.596	-2.04129	1.06607e-93	8.00869e-95
103654366	0.32	0.076	-2.04553	1.19143e-07	7.66155e-08
100274427	4.843	1.16	-2.04696	1.42948e-54	1.90364e-55
100194159	15.343	3.59	-2.04824	3.2818e-106	2.11835e-107
100191633	2.006	0.48	-2.04874	1.96794e-35	3.98195e-36
100280823	7.916	1.913	-2.04909	3.39329e-81	3.00903e-82
100285303	0.69	0.163	-2.05116	3.01234e-07	2.00648e-07
103632518	0.68	0.166	-2.05338	5.58296e-28	1.37982e-28
541755	0.49	0.123	-2.05513	2.6509e-16	1.00113e-16
100217179	1.29	0.31	-2.0577	2.83593e-41	4.94959e-42
103629715	4.883	1.16	-2.05966	9.37667e-129	4.82584e-130
541838	3.256	0.776	-2.06436	4.38643e-42	7.54918e-43
103629727	1.73	0.41	-2.06589	8.56239e-30	1.9988e-30
100279419	1.183	0.276	-2.06754	3.89563e-21	1.20571e-21
BGI_novel_G004230	0.426	0.1	-2.07025	7.39559e-08	4.67467e-08
542195	21.676	5.103	-2.07084	1.92125e-84	1.63596e-85
100381837	3.27	0.753	-2.07132	1.2963e-58	1.59529e-59
100273821	0.513	0.14	-2.0726	2.90409e-09	1.64478e-09
BGI_novel_G001915	2.213	0.53	-2.07374	4.1966e-05	3.48402e-05
103637689	1.856	0.436	-2.07498	7.16451e-40	1.29084e-40
100382329	1.53	0.36	-2.07603	4.40486e-12	2.07931e-12
BGI_novel_G003585	1.81	0.43	-2.07633	1.01188e-29	2.36688e-30
100192584	2.49	0.583	-2.07815	2.34368e-49	3.525e-50
100282061	0.973	0.23	-2.07876	7.32391e-09	4.27653e-09
109939996	1.686	0.393	-2.08245	3.15686e-33	6.7264e-34
100280719	3.09	0.73	-2.08313	4.89916e-82	4.30215e-83
100284800	11.81	2.79	-2.08328	4.2793e-151	1.82025e-152
103643215	3.62	0.833	-2.08358	8.93842e-26	2.37156e-26
100281319	10.923	2.583	-2.08487	4.82882e-125	2.5987e-126
100275070	0.476	0.11	-2.08572	1.23292e-05	9.64847e-06
100278379	1.486	0.353	-2.08572	1.23292e-05	9.64847e-06
100857020	0.346	0.09	-2.08572	0.000322258	0.000302768
103641904	0.466	0.113	-2.08572	2.79472e-11	1.38799e-11
100037802	24.003	5.54	-2.08655	0	0
103627503	2.443	0.57	-2.09322	2.10878e-29	4.96616e-30
103637226	1.793	0.416	-2.09577	6.928e-12	3.31486e-12
100192080	2.593	0.6	-2.09677	5.19623e-30	1.20731e-30
103635760	2.06	0.48	-2.09677	2.52294e-44	4.1385e-45
100285406	3.71	0.863	-2.09713	2.1454e-75	2.05539e-76
100286191	0.493	0.113	-2.09735	1.77392e-10	9.28537e-11
100191944	2.73	0.696	-2.10339	1.57429e-88	1.26529e-89
100381429	6.563	1.506	-2.10525	5.47673e-154	2.24808e-155
103630130	2.756	0.64	-2.1054	6.60765e-15	2.6714e-15
100193116	0.606	0.133	-2.10774	1.69393e-13	7.36324e-14
100273837	0.2	0.043	-2.10774	0.000819555	0.000820736
100384354	0.66	0.153	-2.11159	1.12815e-09	6.22684e-10
100280340	0.47	0.106	-2.1132	2.97078e-07	1.97717e-07
100283161	5.32	1.216	-2.11428	3.35548e-50	4.96529e-51
100304319	0.103	0.023	-2.11708	7.89473e-05	6.81456e-05
100502375	0.61	0.136	-2.11708	7.89473e-05	6.81456e-05
103651435	0.573	0.143	-2.11847	1.08254e-12	4.92779e-13
100283138	0.743	0.166	-2.12224	2.7879e-10	1.47654e-10
103654507	0.146	0.033	-2.12224	7.67186e-06	5.87096e-06
100194400	0.426	0.096	-2.12552	7.48763e-07	5.17335e-07
100277719	0.686	0.156	-2.12552	7.48763e-07	5.17335e-07
BGI_novel_G000594	1.01	0.23	-2.12705	2.4963e-23	7.15707e-24
103642019	0.25	0.056	-2.12778	7.32633e-08	4.6286e-08
103643373	1.69	0.38	-2.12778	1.7058e-59	2.07385e-60
100284774	3.536	0.8	-2.12867	4.50343e-57	5.70796e-58
100285871	8.763	1.986	-2.13011	4.74604e-113	2.88504e-114
103627678	1.02	0.23	-2.13318	2.16054e-24	5.97442e-25
100277953	1.173	0.263	-2.13374	6.56989e-14	2.79046e-14
100285319	1.68	0.376	-2.13374	6.56989e-14	2.79046e-14
103631961	2.4	0.536	-2.13398	1.88679e-53	2.57324e-54
100382704	1.5	0.386	-2.13481	1.87306e-31	4.1964e-32
100384589	1.533	0.343	-2.1353	6.12683e-18	2.14633e-18
100277691	0.513	0.12	-2.14016	0.000199674	0.000182286
100281517	0.436	0.1	-2.14016	1.77055e-09	9.88353e-10
103634448	0.623	0.143	-2.14016	1.54461e-17	5.49208e-18
103646335	0.493	0.11	-2.14016	1.89583e-06	1.35583e-06
BGI_novel_G000128	0.936	0.213	-2.14298	3.85309e-24	1.07332e-24
103641518	4.776	1.07	-2.14487	6.64477e-36	1.32421e-36
103643915	0.746	0.166	-2.14854	1.39318e-16	5.19267e-17
100526752	5.266	1.243	-2.1531	2.21595e-134	1.08839e-135
103641711	0.876	0.196	-2.15466	2.3555e-18	8.12071e-19
101027215	7.403	1.653	-2.15611	8.0889e-84	6.94478e-85
103650262	0.326	0.076	-2.15611	1.0552e-11	5.10754e-12
100285674	4.286	0.95	-2.15831	5.11849e-83	4.45065e-84
100272885	5.466	1.2	-2.15927	4.93278e-66	5.47546e-67
100273023	0.593	0.13	-2.16288	1.11748e-08	6.62925e-09
BGI_novel_G002934	0.373	0.083	-2.16288	4.90416e-05	4.10908e-05
100273823	3.81	0.833	-2.1661	1.67037e-52	2.33827e-53
100277644	0.456	0.103	-2.16664	1.1449e-07	7.34082e-08
103651189	0.39	0.086	-2.16664	1.1449e-07	7.34082e-08
100284685	0.583	0.126	-2.17187	2.76154e-09	1.56058e-09
100502464	0.413	0.093	-2.17187	2.76154e-09	1.56058e-09
541899	1.14	0.246	-2.17187	6.54074e-12	3.12342e-12
100285163	1.463	0.316	-2.17783	1.27146e-23	3.60853e-24
100217104	1.03	0.22	-2.17835	9.36488e-17	3.4582e-17
100502524	8.516	1.853	-2.17869	4.27374e-84	3.65586e-85
103643528	0.193	0.043	-2.17969	1.19832e-05	9.36271e-06
103631905	0.503	0.113	-2.18174	1.63715e-11	8.0257e-12
103643703	1.61	0.353	-2.18174	1.03892e-31	2.31375e-32
103651537	0.973	0.213	-2.18174	1.63715e-11	8.0257e-12
103649676	0.423	0.093	-2.18229	2.30625e-17	8.29416e-18
103625937	8.48	1.836	-2.18451	1.17199e-139	5.37999e-141
109944351	0.193	0.04	-2.18544	7.42107e-06	5.6709e-06
103627755	1.77	0.45	-2.18829	2.37933e-52	3.34563e-53
103627746	0.9	0.2	-2.19263	8.31734e-21	2.60617e-21
BGI_novel_G002865	0.59	0.13	-2.19283	0.000310855	0.000291043
103643815	0.466	0.103	-2.1938	6.27494e-19	2.10924e-19
100502450	0.343	0.076	-2.1949	8.18357e-07	5.66893e-07
100217254	0.623	0.13	-2.19851	2.09001e-20	6.63075e-21
103653953	2.483	0.54	-2.19948	7.51671e-75	7.24255e-76
100283038	1.623	0.346	-2.20018	6.43224e-20	2.07696e-20
100276159	2.08	0.453	-2.20156	6.07782e-14	2.57623e-14
100382247	2.603	0.553	-2.20253	1.02335e-46	1.61212e-47
100193100	1.256	0.27	-2.20545	1.49502e-14	6.14843e-15
100272259	5.84	1.263	-2.20771	1.32999e-113	8.04311e-115
103639303	72.31	15.573	-2.20847	0	0
103627399	0.44	0.093	-2.21231	9.05859e-16	3.51115e-16
100501915	2.586	0.55	-2.2164	3.51841e-49	5.29735e-50
103645825	0.903	0.2	-2.21686	6.26888e-06	4.7487e-06
103653363	2.973	0.623	-2.22914	2.28753e-75	2.19513e-76
541832	5.523	1.16	-2.2326	7.42123e-52	1.05979e-52
100272924	0.963	0.206	-2.2326	1.05633e-16	3.9148e-17
100284547	2.823	0.6	-2.23558	5.58523e-31	1.26925e-31
100272593	0.52	0.106	-2.23873	1.08969e-07	6.97234e-08
100384542	3.293	0.723	-2.23873	7.97189e-77	7.4688e-78
BGI_novel_G002727	0.386	0.08	-2.23944	1.40971e-08	8.43577e-09
100282603	0.193	0.04	-2.24326	7.5655e-05	6.51437e-05
100304248	0.476	0.163	-2.24326	5.81636e-29	1.39012e-29
103626441	1.296	0.27	-2.24326	9.5722e-12	4.62278e-12
103651061	0.236	0.05	-2.24326	7.5655e-05	6.51437e-05
541774	1.286	0.276	-2.24326	3.4734e-15	1.38576e-15
100194277	3.266	0.686	-2.24515	7.50241e-77	7.0172e-78
100193129	0.493	0.11	-2.24708	6.55709e-09	3.81593e-09
103631809	13.04	2.703	-2.25114	1.19973e-125	6.36255e-127
103635254	5.186	1.073	-2.25165	7.05226e-77	6.57958e-78
103646611	2.14	0.44	-2.25317	1.47097e-27	3.67581e-28
103625816	0.3	0.063	-2.25782	2.38739e-11	1.18083e-11
103638924	0.923	0.193	-2.25848	7.89279e-32	1.75222e-32
100277299	0.606	0.123	-2.26302	2.7171e-07	1.80216e-07
100280492	0.593	0.123	-2.26302	3.56178e-13	1.57922e-13
541905	1.916	0.393	-2.26397	1.15884e-19	3.79273e-20
100282556	21.153	4.34	-2.26582	0	0
100273465	6.82	1.43	-2.26587	5.25399e-93	3.98404e-94
103654582	0.333	0.07	-2.2698	4.01621e-09	2.30044e-09
103652527	3.746	0.773	-2.27183	6.67713e-61	7.9086e-62
103630489	1.06	0.216	-2.2728	3.90855e-37	7.5473e-38
542685	2.88	0.59	-2.27681	3.0882e-103	2.04903e-104
100282729	8.45	1.713	-2.2842	3.13697e-133	1.55797e-134
103637373	0.166	0.043	-2.2871	0.00016471	0.000148613
BGI_novel_G002748	1.823	0.363	-2.28852	4.88772e-141	2.22837e-142
BGI_novel_G003722	0.843	0.173	-2.29159	0.000190296	0.000173144
100216769	0.27	0.053	-2.29217	0.000781021	0.000779393
100274290	0.15	0.033	-2.29217	0.000189327	0.000172233
100274568	0.256	0.053	-2.29217	0.000189327	0.000172233
100280661	0.656	0.133	-2.29217	2.77437e-06	2.0164e-06
100304262	0.803	0.186	-2.29217	1.33566e-13	5.76928e-14
100383715	0.16	0.033	-2.29217	4.63169e-05	3.86917e-05
100384246	2.133	0.433	-2.29217	1.49424e-35	3.0094e-36
100384421	1.16	0.236	-2.29217	9.9871e-09	5.89496e-09
103636607	2.313	0.463	-2.29217	2.78597e-31	6.27003e-32
103646891	0.216	0.043	-2.29217	1.12941e-05	8.79421e-06
103647827	0.5	0.106	-2.29217	1.65817e-07	1.08046e-07
107305675	0.216	0.043	-2.29217	0.000189327	0.000172233
BGI_novel_G003540	0.313	0.063	-2.29217	0.000781021	0.000779393
100381888	3.63	0.776	-2.29442	1.00373e-79	9.05003e-81
100283098	50.336	10.21	-2.29508	0	0
100274046	3.536	0.74	-2.30203	3.8177e-52	5.41301e-53
103629160	1.036	0.206	-2.30414	2.9766e-16	1.12786e-16
100274853	1.563	0.31	-2.30552	4.73119e-28	1.16745e-28
100502286	0.71	0.14	-2.30584	2.00139e-14	8.29051e-15
100037791	0.97	0.193	-2.30652	8.14444e-14	3.47964e-14
100381508	1.263	0.296	-2.30938	1.54804e-32	3.37e-33
100284875	1.523	0.306	-2.31313	4.79097e-27	1.21561e-27
103640860	456.396	91.553	-2.31884	0	0
103627587	0.84	0.166	-2.32171	9.92555e-20	3.23838e-20
109942982	0.696	0.143	-2.32171	9.92555e-20	3.23838e-20
100273531	3.553	0.7	-2.32212	6.59088e-92	5.05458e-93
100384701	1.166	0.233	-2.33013	3.91903e-30	9.08717e-31
100216938	1.706	0.336	-2.33077	4.18767e-39	7.70574e-40
100273340	11.583	2.293	-2.33136	1.01393e-89	8.02206e-91
100382412	11.886	2.346	-2.33153	4.42277e-182	1.4586e-183
103652732	0.61	0.12	-2.33281	6.86477e-06	5.22214e-06
100281925	3.68	0.723	-2.33688	5.7667e-71	5.93131e-72
103648495	0.353	0.07	-2.34022	3.25896e-06	2.38596e-06
100192105	6.876	1.35	-2.34025	1.49834e-83	1.29346e-84
100273529	0.753	0.146	-2.3418	2.67085e-27	6.70977e-28
103641906	0.476	0.093	-2.3437	1.50375e-08	9.01383e-09
103633481	0.176	0.033	-2.34566	0.000979574	0.000993493
100281945	278.383	53.993	-2.34687	0	0
103651242	0.77	0.153	-2.35301	4.56063e-44	7.5346e-45
100279417	1.863	0.356	-2.3549	5.30699e-31	1.20394e-31
100384146	0.896	0.176	-2.3549	3.68729e-19	1.22875e-19
103633335	0.256	0.05	-2.3549	2.49932e-07	1.6538e-07
109941175	1.183	0.23	-2.3549	2.49932e-07	1.6538e-07
100285427	1.753	0.34	-2.35526	2.36975e-57	2.98687e-58
103629360	1.823	0.336	-2.35543	1.40882e-39	2.55485e-40
542165	0.283	0.06	-2.35726	5.51347e-10	2.97579e-10
103633476	0.54	0.106	-2.35764	2.33053e-38	4.35961e-39
100273658	20.52	3.956	-2.35833	0	0
100279819	5.963	1.163	-2.35868	7.22482e-114	4.35223e-115
100281826	2.483	0.483	-2.35894	1.62239e-26	4.1889e-27
103632072	1.196	0.23	-2.36088	1.4654e-28	3.54136e-29
109942620	0.72	0.143	-2.36109	0.000345789	0.000326405
103641113	0.596	0.113	-2.36221	1.02545e-06	7.16697e-07
103635354	1.126	0.22	-2.36256	1.1111e-14	4.54254e-15
541860	2.176	0.416	-2.36256	8.0686e-68	8.68447e-69
103634689	0.393	0.076	-2.36554	1.00567e-16	3.72233e-17
100191748	14.68	2.803	-2.36657	1.25788e-218	3.3601e-220
103632501	0.226	0.043	-2.36713	2.01827e-11	9.94619e-12
103636431	9.543	1.836	-2.36799	1.0019e-229	2.5272e-231
100216728	2.84	0.576	-2.36919	6.85411e-43	1.16028e-43
100502303	2.9	0.546	-2.3699	1.23774e-151	5.22609e-153
100193340	9.473	1.816	-2.37144	1.49087e-224	3.86568e-226
100194199	0.363	0.07	-2.37234	4.16852e-06	3.09073e-06
103626026	1.12	0.216	-2.37234	6.59309e-25	1.79784e-25
100282209	9.313	1.763	-2.37416	1.2356e-116	7.2787e-118
100272971	2.57	0.64	-2.37454	9.83898e-121	5.51851e-122
103649120	0.806	0.156	-2.37741	5.62286e-05	4.75486e-05
103630746	1.323	0.253	-2.37941	1.44927e-53	1.97314e-54
103630602	1.25	0.236	-2.38052	3.60087e-27	9.10822e-28
107603301	2.273	0.44	-2.38205	2.01426e-20	6.38884e-21
100285528	0.596	0.11	-2.38528	1.11007e-13	4.77834e-14
100383951	0.176	0.033	-2.38528	1.69804e-05	1.34919e-05
103626138	0.73	0.14	-2.38528	1.51355e-07	9.81834e-08
103632127	0.24	0.043	-2.38528	1.51355e-07	9.81834e-08
103644012	1.203	0.226	-2.38528	9.36683e-61	1.11384e-61
100282301	2.003	0.376	-2.38849	3.59019e-21	1.11005e-21
100286260	3.16	0.736	-2.39048	9.53414e-60	1.15241e-60
100276101	2.056	0.39	-2.39057	4.4e-48	6.74531e-49
541938	0.923	0.176	-2.39474	1.65338e-14	6.81523e-15
103626218	0.74	0.14	-2.3965	5.4918e-18	1.91914e-18
100501517	29.003	5.37	-2.39698	0	0
100194106	8.25	1.566	-2.39978	1.04167e-164	3.92493e-166
100285835	0.193	0.033	-2.4032	6.93527e-05	5.94237e-05
103644970	0.486	0.09	-2.40647	0.000661736	0.000652633
103632907	0.506	0.093	-2.40816	1.56784e-31	3.50645e-32
100284522	2.73	0.51	-2.40853	1.87551e-36	3.69355e-37
100282614	2.01	0.376	-2.41	2.0933e-34	4.33071e-35
BGI_novel_G003979	0.946	0.176	-2.41043	1.76172e-39	3.20173e-40
100273195	0.893	0.166	-2.41081	3.65709e-16	1.39172e-16
100275537	1.966	0.363	-2.41081	5.30723e-26	1.39648e-26
100501847	1.08	0.2	-2.41081	4.42179e-21	1.37272e-21
103633070	0.21	0.04	-2.41502	9.13532e-08	5.81441e-08
100192665	1.606	0.3	-2.41692	2.39996e-23	6.87522e-24
BGI_novel_G001565	1.476	0.276	-2.4177	1.67267e-08	1.00618e-08
100273939	1.49	0.273	-2.42027	2.66325e-21	8.2074e-22
100272379	32.203	6	-2.42124	0	0
100277850	4.75	0.88	-2.4237	8.44674e-33	1.82491e-33
103653295	0.673	0.123	-2.42396	8.11545e-18	2.85442e-18
100277977	0.49	0.09	-2.42967	0.000284211	0.00026485
100280687	0.323	0.06	-2.42967	0.000284211	0.00026485
100283186	1.243	0.226	-2.42967	1.80388e-11	8.86846e-12
103632729	0.17	0.03	-2.42967	1.02179e-05	7.9249e-06
103642652	0.273	0.05	-2.42967	3.71067e-07	2.49227e-07
103650930	0.273	0.053	-2.42967	1.02179e-05	7.9249e-06
103651210	0.213	0.04	-2.42967	1.02179e-05	7.9249e-06
103626049	2.48	0.456	-2.42967	1.20344e-41	2.08812e-42
100283770	1.56	0.286	-2.43118	8.5334e-34	1.79149e-34
103632693	0.496	0.09	-2.43972	7.3446e-11	3.73398e-11
542333	12.45	2.263	-2.44048	2.47757e-195	7.43333e-197
732839	8.146	1.496	-2.44438	8.07457e-203	2.30872e-204
100274356	0.266	0.05	-2.44829	1.51278e-06	1.0727e-06
103651145	0.536	0.093	-2.44829	1.51278e-06	1.0727e-06
103652659	0.216	0.04	-2.44829	1.51278e-06	1.0727e-06
100193170	0.813	0.156	-2.45023	2.17981e-15	8.60102e-16
103636403	2.466	0.453	-2.45217	1.30236e-99	9.1615e-101
100279756	0.75	0.133	-2.45376	2.35303e-21	7.23109e-22
100282047	14.106	2.543	-2.45482	1.57593e-181	5.23434e-183
100272391	0.833	0.146	-2.4575	3.4873e-22	1.03999e-22
103634865	1.06	0.19	-2.45989	9.42975e-56	1.22548e-56
100284036	4.996	0.876	-2.46011	3.62002e-122	2.01339e-123
100282073	5.066	0.9	-2.46104	1.4252e-115	8.45143e-117
100280702	0.47	0.083	-2.46209	2.40656e-13	1.05439e-13
100282039	0.393	0.083	-2.46209	2.22813e-07	1.46772e-07
103635662	7.496	1.356	-2.46666	4.02543e-138	1.87624e-139
100285105	2.476	0.443	-2.47154	5.56027e-55	7.35236e-56
100194380	0.533	0.093	-2.47274	9.7261e-13	4.41063e-13
100304237	0.296	0.053	-2.47274	6.13404e-06	4.63984e-06
100283748	2.81	0.496	-2.47577	7.29224e-44	1.20989e-44
103643618	0.516	0.093	-2.47659	4.28593e-18	1.49002e-18
100278551	0.686	0.123	-2.48331	9.39863e-20	3.05763e-20
100502241	0.766	0.133	-2.48481	3.25876e-28	8.00035e-29
542029	4.74	0.846	-2.48834	3.26615e-72	3.30309e-73
100383008	1.22	0.206	-2.48996	1.33533e-27	3.33059e-28
100280338	4.336	0.766	-2.49261	0	0
100273853	7.406	1.296	-2.49321	3.1086e-84	2.65186e-85
100283626	1.56	0.27	-2.4938	4.48683e-23	1.30082e-23
100283815	0.613	0.11	-2.4938	1.06758e-10	5.49778e-11
100275091	1.37	0.243	-2.49862	1.57913e-11	7.7326e-12
[truncated: 1,271 more rows]
