# Supplementary material for: Mutant lpa1 Analysis of ZmLPA1 Gene Regulates Maize Leaf-Angle Development through the Auxin Pathway
Source: Int J Mol Sci. 2022 Apr 28;23(9):4886. doi: 10.3390/ijms23094886 (PMC9102400; doi:10.3390/ijms23094886)
Supplement: Supplementary file 1 [file ijms-23-04886-s001.zip › Supplementary Table S4.xlsx]

## Sheet: Sheet1
Supplementary Table S4 DEGs regulated in lpa1 leaf occipital under 500 μmol·L-1 IAA treatment
Gene ID	lpa1_CK FPKM	lpa1_500I FPKM	log2(lpa1_500I/lpa1_CK)	Qvalulpa1(lpa1_CK-vs-lpa1_500I)	Pvalulpa1(lpa1_CK-vs-lpa1_500I)
103636104	0	3.833	10.2341	1.61631e-95	4.56256e-96
541846	0	7.48	10.143	5.40489e-91	1.58967e-91
100275244	0	7.143	9.22679	1.69251e-55	7.19254e-56
BGI_novel_G000995	0	0.31	8.7796	1.98345e-43	1.00968e-43
BGI_novel_G003285	0	0.333	8.34254	4.33538e-34	2.57816e-34
100191582	0.276	83.57	8.2417	0	0
100501923	0	1.836	8.19935	1.77942e-31	1.11536e-31
BGI_novel_G003659	0	0.903	8.1882	2.78691e-31	1.75492e-31
541815	0.256	70.81	8.11427	0	0
100273237	0.013	3.253	8.06115	1.56419e-56	6.55996e-57
103635836	0.096	24.716	8.00058	0	0
BGI_novel_G000382	0	0.196	7.96775	1.17332e-27	8.02847e-28
BGI_novel_G001485	0	0.496	7.89945	1.28393e-26	8.97926e-27
103650797	0.026	6.376	7.8851	2.14628e-100	5.83556e-101
103652574	0	0.69	7.67097	2.05769e-23	1.55508e-23
100284418	0.063	12.866	7.6589	7.74882e-131	1.69532e-131
103637931	0	1.373	7.53491	1.09243e-21	8.65426e-22
100277849	2.103	362.83	7.43236	0	0
100193218	0	0.756	7.30974	4.1935e-19	3.58394e-19
100281797	0	1.053	7.20862	4.80514e-18	4.24629e-18
100272932	0	0.846	7.09321	6.59188e-17	6.05291e-17
103630047	0.053	6.8	7.04949	8.47871e-120	1.99287e-120
100274938	0.343	38.716	6.82759	0	0
103633191	0.13	14.75	6.77606	4.88955e-225	6.73183e-226
103653129	0	1.196	6.53618	2.41103e-12	2.59317e-12
103645813	0	0.253	6.51897	3.17142e-12	3.42778e-12
109943306	0.056	4.68	6.393	2.83628e-67	1.04923e-67
BGI_novel_G000381	0	0.086	6.29877	8.42908e-11	9.66109e-11
BGI_novel_G004023	0	0.056	6.27239	1.21451e-10	1.40219e-10
109940988	0.1	6.62	6.05006	1.64849e-239	2.14907e-240
109943031	0.123	7.986	5.99612	6.98847e-229	9.46693e-230
103628699	0.336	20.86	5.94741	0	0
BGI_novel_G003278	0	0.066	5.92242	9.44718e-09	1.18933e-08
103641226	0.1	5.743	5.86197	1.73667e-181	2.85718e-182
BGI_novel_G003298	0	0.196	5.84423	2.2246e-08	2.8524e-08
BGI_novel_G002174	0	0.13	5.76805	4.93553e-08	6.4423e-08
BGI_novel_G000392	0	0.113	5.76697	4.98932e-08	6.51541e-08
100383607	0.033	1.823	5.72409	4.47741e-100	1.21996e-100
103652262	0.006	0.363	5.67097	1.41994e-13	1.45411e-13
103635294	0.023	1.16	5.63	2.77929e-59	1.12601e-59
103627631	0.626	29.003	5.5281	0	0
103625753	0	0.64	5.49048	6.73832e-07	9.37766e-07
103654718	0	0.323	5.48655	6.9686e-07	9.71021e-07
BGI_novel_G003999	0	0.223	5.44396	1.00131e-06	1.4094e-06
103651368	1.08	46.593	5.42814	0	0
100281369	0.403	16.803	5.38092	0	0
100280469	0.01	0.466	5.34905	3.80175e-11	4.2978e-11
103631425	0	0.193	5.34905	2.17093e-06	3.12757e-06
103629673	0.02	0.773	5.30777	2.59293e-20	2.1367e-20
100272868	0.063	2.533	5.30191	1.66298e-65	6.26228e-66
100281297	1.64	62.98	5.26317	0	0
100274356	0.266	10.29	5.25939	0	0
100275826	0.293	10.85	5.21941	4.92662e-139	1.02098e-139
100191175	0	0.156	5.19704	6.86839e-06	1.02413e-05
100191831	0	0.18	5.11458	1.22893e-05	1.86554e-05
100278320	0.11	3.773	5.11458	3.92696e-89	1.17539e-89
BGI_novel_G001596	0	0.076	5.10265	1.33317e-05	2.02968e-05
100384000	0.05	1.733	5.09321	5.07728e-33	3.08628e-33
109941987	0	0.11	5.06538	1.71552e-05	2.63125e-05
103653078	0.073	2.44	5.05502	1.49063e-62	5.80689e-63
103626123	0.593	19.393	5.04398	0	0
BGI_novel_G004345	0	0.12	5.03969	2.03328e-05	3.13625e-05
BGI_novel_G003236	0	0.03	5.02892	2.18213e-05	3.37297e-05
103633691	0	0.403	5.02712	2.20781e-05	3.41415e-05
103653128	0	0.146	5.02712	2.20781e-05	3.41415e-05
BGI_novel_G004192	0	0.12	5.0217	2.28713e-05	3.54077e-05
BGI_novel_G001088	0	0.066	5.02079	2.3002e-05	3.56233e-05
109944582	0.05	1.63	5.0158	8.36567e-61	3.3225e-61
103633460	0.026	0.853	4.97778	8.13863e-18	7.24221e-18
100274336	0.053	1.646	4.97613	3.00642e-66	1.12287e-66
103642951	0	0.396	4.93401	3.97988e-05	6.27893e-05
BGI_novel_G002620	0	0.313	4.93401	3.97988e-05	6.27893e-05
100382776	0.04	1.246	4.91464	5.83685e-36	3.34021e-36
542373	27.333	795.246	4.87325	0	0
BGI_novel_G004025	0.006	0.18	4.85842	4.27417e-33	2.59481e-33
100285180	0.163	4.513	4.77937	4.92934e-147	9.76968e-148
100274473	2.39	65.146	4.76944	0	0
100272822	0	0.133	4.72756	0.000130699	0.000215719
100274115	0	0.163	4.72756	0.000130699	0.000215719
103630042	0	0.04	4.72756	0.000130699	0.000215719
103636051	0.016	0.49	4.72756	1.25267e-07	1.67331e-07
103652734	0.01	0.25	4.72756	1.25267e-07	1.67331e-07
732732	0.503	13.316	4.72756	0	0
BGI_novel_G003707	0	0.056	4.6477	0.000198861	0.000334018
BGI_novel_G003843	0.13	3.273	4.64183	5.83456e-24	4.34596e-24
100273251	1.133	27.85	4.62293	0	0
100282146	0.046	1.173	4.6147	1.17905e-36	6.67011e-37
103650968	0	0.093	4.61208	0.00023824	0.000403208
BGI_novel_G001206	0.083	2.026	4.61208	9.78233e-40	5.30159e-40
103650617	0.076	1.833	4.60203	4.73929e-34	2.82064e-34
100272572	0	0.116	4.56441	0.000301904	0.000515429
109944046	0	0.063	4.54817	0.000326709	0.000559507
100275309	5.176	119.443	4.53322	0	0
109943497	0.093	2.14	4.51217	1.38106e-41	7.24423e-42
103634286	0.013	0.306	4.50824	9.52565e-17	8.79172e-17
100281688	0.143	3.306	4.5048	1.76458e-126	3.96417e-127
100273512	0.053	1.193	4.48655	3.68246e-36	2.09848e-36
103634834	0	0.096	4.48655	0.000437033	0.000758198
BGI_novel_G001041	0	0.22	4.48655	0.000437033	0.000758198
103652531	2.896	64.736	4.48501	0	0
109942429	0	0.05	4.48392	0.00044237	0.000767883
100275439	0.1	2.166	4.45338	6.71631e-21	5.43181e-21
BGI_novel_G004297	0	0.09	4.448	0.000521812	0.000911647
100193918	0.066	1.196	4.44666	1.46057e-25	1.04563e-25
103632406	0.31	6.743	4.44666	1.0942e-144	2.19813e-145
103629328	0.143	3.066	4.44497	8.34797e-40	4.52183e-40
100286217	1.566	33.716	4.43133	0	0
100217165	1.08	24.71	4.42738	0	0
100192043	0.273	5.886	4.42652	1.01545e-137	2.12883e-138
100381289	0.023	0.483	4.41944	2.44468e-06	3.53419e-06
BGI_novel_G002570	0	1.066	4.39728	0.000654072	0.00115424
103631179	0.036	0.773	4.39169	1.54245e-24	1.13259e-24
100280082	4.286	88.536	4.36684	0	0
103627978	0.06	1.22	4.36281	1.80381e-28	1.20806e-28
100285958	0	0.05	4.34905	0.000805183	0.00143485
103639394	0	0.04	4.34905	0.000805183	0.00143485
103651502	0	0.123	4.34905	0.000805183	0.00143485
109939574	0	0.12	4.34905	0.000805183	0.00143485
100502263	0	0.076	4.32284	0.000899371	0.00161057
100279577	0.163	3.276	4.3199	7.5163e-131	1.64372e-131
732760	0.32	6.366	4.31469	1.86952e-147	3.68371e-148
103649459	0	0.06	4.29765	0.000998111	0.00179661
103628961	0.373	7.263	4.28547	7.35337e-241	9.52968e-242
103651896	0.003	0.096	4.27505	8.11501e-06	1.21594e-05
109943791	0.223	4.273	4.27029	7.19359e-68	2.64729e-68
BGI_novel_G003950	0.013	0.253	4.26773	5.83676e-06	8.66487e-06
100284209	0.383	7.286	4.24583	8.0051e-87	2.44763e-87
100274322	7	127.136	4.23436	0	0
BGI_novel_G003712	0.016	0.33	4.19704	1.48183e-05	2.26299e-05
100272924	0.963	17.34	4.1727	0	0
100286206	0.1	1.806	4.16462	1.08833e-20	8.85948e-21
103627645	0.02	0.356	4.1564	8.51511e-17	7.8492e-17
103630472	0.15	2.656	4.1426	1.47857e-124	3.3686e-125
103634999	1.04	18.22	4.13917	0	0
100286063	0.313	5.51	4.11904	4.47314e-71	1.59924e-71
100284887	0.01	0.16	4.11458	2.71018e-05	4.221e-05
103631001	0.01	0.166	4.11458	2.71018e-05	4.221e-05
103646794	0.01	0.183	4.11458	2.71018e-05	4.221e-05
100285966	0.093	1.543	4.08601	4.8363e-23	3.69499e-23
100280783	0.066	1.133	4.08023	2.09627e-19	1.77341e-19
103652911	0.046	0.803	4.07774	2.01994e-26	1.41946e-26
100272737	1.046	18.433	4.05615	0	0
103634472	0.456	7.53	4.04363	5.98846e-132	1.30269e-132
103639076	0.603	9.84	4.03477	1.33414e-161	2.42854e-162
100191787	0.006	0.106	4.02712	4.96172e-05	7.89048e-05
BGI_novel_G004104	0.07	1.14	4.02712	5.15922e-22	4.04941e-22
BGI_novel_G003634	0.01	0.176	4.0047	3.12888e-14	3.12983e-14
103651553	0.04	0.61	3.99815	8.84151e-12	9.72548e-12
103633514	0.046	0.733	3.99674	1.33104e-11	1.47411e-11
103635562	0.026	0.413	3.98131	3.36975e-08	4.35636e-08
100384035	0.11	1.723	3.95943	1.36366e-49	6.25559e-50
103634922	0.04	0.616	3.93401	3.21012e-14	3.21358e-14
BGI_novel_G002696	0.013	0.19	3.93401	9.09057e-05	0.000147818
100383937	1.656	24.99	3.91658	0	0
103631743	0.096	1.46	3.8986	4.71157e-35	2.74476e-35
100285615	0.95	14.046	3.88709	1.04995e-151	2.02538e-152
103646204	0.053	0.813	3.8851	1.08695e-25	7.75644e-26
109942297	0.013	0.21	3.8851	1.11095e-07	1.47962e-07
103636476	0.233	3.386	3.86858	4.52733e-89	1.35552e-89
103651037	0.06	0.883	3.84912	4.69041e-22	3.67558e-22
100285050	0.383	5.606	3.84367	2.57821e-195	3.98371e-196
542209	0.563	7.996	3.8379	1.64931e-260	1.99145e-261
100127521	0.013	0.173	3.83447	0.000166558	0.0002775
100279371	0.15	2.126	3.82931	8.6842e-59	3.5359e-59
BGI_novel_G000719	0.023	0.356	3.81849	1.85973e-13	1.91344e-13
BGI_novel_G001279	0.036	0.506	3.80156	1.20027e-09	1.44799e-09
103637714	0.03	0.403	3.79971	4.70473e-10	5.56755e-10
BGI_novel_G003316	0.013	0.176	3.78094	0.000226714	0.000382916
100284530	2.706	36.956	3.76408	0	0
100194166	0.1	1.323	3.75892	2.69273e-39	1.46841e-39
100217292	1.566	20.923	3.74256	0	0
100283564	0.016	0.216	3.72756	6.67414e-07	9.28577e-07
103655723	0.013	0.176	3.72756	0.000305526	0.000521996
100280839	1.423	18.773	3.72044	0	0
100193712	6.696	87.376	3.71808	0	0
107648850	2.75	35.47	3.68825	0	0
109946071	0.023	0.283	3.67335	1.6731e-06	2.39041e-06
100274741	0.023	0.296	3.67097	1.21086e-06	1.71345e-06
100284537	0.02	0.26	3.67097	1.21086e-06	1.71345e-06
103646002	0.083	1.066	3.67097	1.25234e-16	1.16006e-16
103643781	0.25	3.186	3.64917	1.10567e-40	5.90714e-41
100274216	5.276	65.856	3.64884	0	0
103629360	1.823	22.59	3.64192	0	0
103652420	0.253	3.09	3.62876	1.52962e-25	1.09565e-25
100280445	2.436	30.146	3.62802	0	0
100274442	3.723	45.796	3.6155	0	0
103647943	0.07	0.87	3.5919	2.37838e-43	1.21255e-43
100383105	0.023	0.283	3.57819	7.62687e-05	0.000123203
100281076	41.106	482.376	3.55924	0	0
100193279	0.16	1.88	3.5585	1.27226e-37	7.0836e-38
100281322	0.02	0.21	3.55068	3.97427e-06	5.8338e-06
100278951	15.423	176.35	3.51894	0	0
103641547	0.046	0.536	3.5147	1.157e-08	1.4618e-08
103651552	0.16	1.426	3.51008	2.40748e-25	1.73326e-25
103630537	0.453	5.14	3.49987	6.60059e-106	1.71082e-106
103636790	0.01	0.1	3.49424	0.000898552	0.00160893
BGI_novel_G002536	0.016	0.193	3.49306	2.34328e-09	2.86659e-09
103625765	2.126	23.613	3.47321	0	0
100191789	17.27	203.033	3.45034	0	0
732731	0.91	9.86	3.43651	2.49795e-210	3.65302e-211
103651102	0.03	0.32	3.43311	1.02277e-11	1.12748e-11
107305682	8.223	87.77	3.42446	0	0
103652665	0.523	5.593	3.42136	2.40232e-213	3.47157e-214
103641765	0.02	0.19	3.41944	1.30429e-05	1.98432e-05
BGI_novel_G001328	0.033	0.37	3.41944	1.30429e-05	1.98432e-05
103641351	0.05	0.553	3.41616	4.70529e-12	5.11959e-12
103651550	0.253	2.683	3.40855	7.41424e-39	4.05886e-39
100280359	0.21	2.133	3.40563	1.93714e-50	8.78567e-51
BGI_novel_G001830	0.013	0.153	3.40545	0.000100938	0.000164802
100274299	0.3	3.12	3.39277	8.23574e-77	2.77329e-77
103650740	0.153	1.626	3.38787	8.10538e-23	6.22301e-23
541838	3.256	33.973	3.38504	0	0
100279044	4.933	51.226	3.3813	0	0
109942384	0.016	0.163	3.37614	0.000153673	0.00025519
100191783	10.966	112.863	3.35449	0	0
100304298	0.02	0.19	3.34905	3.13637e-07	4.28279e-07
100381805	0.02	0.213	3.34905	2.35989e-05	3.65683e-05
100502270	2.136	20.103	3.34001	0	0
542740	10.226	100.443	3.32284	0	0
100285645	6.26	62.616	3.32158	0	0
109942262	0.316	3.146	3.31173	1.48971e-85	4.60937e-86
103635516	0.443	4.45	3.31152	1.09118e-133	2.34008e-134
103630762	1.01	9.936	3.30692	0	0
BGI_novel_G001564	1.45	14.296	3.30408	3.40529e-89	1.01859e-89
103646792	4.136	40.186	3.30279	0	0
100194034	2.753	27.083	3.30171	0	0
100274762	0.016	0.146	3.27505	4.25749e-05	6.73369e-05
103639736	0.013	0.13	3.27505	1.37033e-08	1.73688e-08
100281693	7.736	73.493	3.2559	0	0
100281284	1.87	17.79	3.2553	0	0
107522106	0.1	0.943	3.24011	4.67537e-20	3.88017e-20
109939618	0.396	3.716	3.23555	1.10146e-112	2.71714e-113
103633580	1.003	9.446	3.23433	5.40803e-290	5.91594e-291
100284243	0.04	0.346	3.19704	1.8072e-06	2.58897e-06
103652174	0.006	0.073	3.19704	7.66469e-05	0.000123866
103652784	0.013	0.126	3.19704	7.66469e-05	0.000123866
103630419	0.786	7.12	3.1794	3.23968e-102	8.64636e-103
103647493	0.173	1.55	3.17736	5.65652e-66	2.11919e-66
100276133	1.61	14.5	3.17432	9.40103e-202	1.41823e-202
103647672	0.053	0.436	3.17008	4.69765e-11	5.33048e-11
103654549	1.443	12.973	3.16072	2.98402e-222	4.15714e-223
BGI_novel_G002349	0.086	0.773	3.1564	7.78266e-08	1.02845e-07
109939222	0.216	1.876	3.15073	2.61884e-41	1.38352e-41
103646566	0.183	1.613	3.14444	4.58224e-19	3.92014e-19
BGI_novel_G003220	0.04	0.36	3.1426	3.22669e-06	4.70476e-06
109945187	0.226	1.963	3.12147	1.3448e-19	1.13253e-19
100279819	5.963	51.763	3.12066	0	0
BGI_novel_G001299	0.283	2.463	3.1172	4.69959e-72	1.66075e-72
100277746	0.036	0.313	3.11458	0.000137577	0.000227548
100278286	0.063	0.546	3.11458	1.38692e-07	1.8561e-07
103627316	0.133	1.13	3.11458	1.80566e-16	1.68235e-16
BGI_novel_G003852	0.063	0.546	3.11458	0.000137577	0.000227548
100281233	1.033	8.963	3.11246	2.39241e-119	5.63702e-120
100285296	2.063	17.626	3.10634	1.25608e-273	1.43931e-274
103646045	3.396	29.166	3.10206	0	0
100273749	9.14	78.566	3.10203	0	0
103626381	0.433	3.696	3.09798	4.47565e-106	1.15962e-106
542311	91.45	778.193	3.09347	0	0
100283639	0.08	0.69	3.09321	2.88033e-13	2.98845e-13
103641049	0.126	1.06	3.09321	8.1361e-25	5.93035e-25
542388	67.5	571.543	3.08333	0	0
103637346	0.163	1.396	3.07878	7.39694e-36	4.24295e-36
103633567	0.153	1.276	3.06753	1.14546e-32	7.01351e-33
103635696	0.07	0.576	3.05687	4.64895e-10	5.49887e-10
109940853	0.11	0.92	3.0546	8.81178e-20	7.38001e-20
100281434	4.69	38.833	3.05081	0	0
103636731	0.086	0.723	3.04949	8.98316e-13	9.50274e-13
103637391	0.256	2.093	3.04949	1.17249e-07	1.56293e-07
103651403	2.306	16.563	3.04368	0	0
BGI_novel_G001670	0.793	6.493	3.03292	6.28192e-86	1.93465e-86
103635750	0.07	0.57	3.02712	1.88839e-08	2.41004e-08
100382651	3.576	29.076	3.02298	0	0
103640919	0.76	6.19	3.02129	1.45873e-126	3.27428e-127
103626200	1.19	9.616	3.01958	6.73004e-227	9.19455e-228
606403	25.783	207.656	3.00985	0	0
103633365	1.1	8.7	3.00112	2.06501e-121	4.79207e-122
542184	2.096	16.67	2.98956	9.14471e-236	1.208e-236
541850	15.78	124.99	2.98845	0	0
100383587	30.04	235.633	2.9882	0	0
100285462	3.43	27.126	2.98606	0	0
100192761	49.073	389.153	2.98599	0	0
100192349	0.813	6.426	2.98101	2.43328e-196	3.74573e-197
100501142	3.84	30	2.97417	0	0
541991	2.946	22.97	2.96694	0	0
100279391	0.013	0.103	2.96572	1.81875e-05	2.79571e-05
100284352	0.03	0.263	2.96572	1.81875e-05	2.79571e-05
103645584	0.026	0.19	2.9586	0.000202182	0.000339965
103649925	0.076	0.6	2.95547	3.55947e-08	4.60883e-08
541919	10.423	80.643	2.954	0	0
BGI_novel_G000105	0.21	1.646	2.95369	1.46879e-30	9.40868e-31
103632946	1.4	10.796	2.95134	9.45569e-255	1.16629e-255
100193753	0.936	7.223	2.95117	5.55988e-148	1.09338e-148
100304251	0.046	0.356	2.94768	1.96257e-10	2.28567e-10
BGI_novel_G000772	3.74	28.853	2.94399	0	0
100274555	6.256	47.653	2.93818	0	0
103654870	2.433	18.58	2.93462	0	0
103648285	0.006	0.07	2.93401	0.000440134	0.00076379
100273291	0.146	1.103	2.92834	1.70652e-22	1.32235e-22
100280876	0.196	1.48	2.92712	7.08161e-36	4.05799e-36
100272795	0.15	1.106	2.9202	3.64875e-27	2.52194e-27
541732	0.086	0.633	2.9202	3.44611e-10	4.05623e-10
103651469	20.463	154.31	2.91739	0	0
103654622	0.263	1.966	2.91609	2.75438e-34	1.63215e-34
103638130	21.29	160.856	2.91364	0	0
542228	3.946	29.68	2.91185	0	0
103638089	0.173	1.323	2.90976	2.65865e-11	2.97971e-11
100216807	0.153	1.133	2.90743	1.50996e-49	6.93686e-50
100281136	0.26	1.95	2.90426	4.37678e-60	1.75639e-60
100281089	15.946	119.076	2.90166	0	0
100281353	0.523	3.876	2.89062	3.89315e-65	1.47278e-65
100275181	3.483	25.933	2.89056	3.29041e-247	4.17878e-248
BGI_novel_G003319	0.1	0.736	2.89035	1.76164e-32	1.08253e-32
100125650	0.093	0.666	2.8851	9.57371e-16	9.12069e-16
103634995	0.413	3.04	2.88001	1.23693e-58	5.04349e-59
103651289	0.043	0.306	2.87511	1.81649e-07	2.44707e-07
100279865	0.373	2.816	2.86362	1.22508e-89	3.65149e-90
103635304	0.043	0.313	2.86362	1.05703e-09	1.27203e-09
BGI_novel_G002763	0.076	0.55	2.85906	2.10275e-08	2.69373e-08
103644036	9.76	70.546	2.85424	0	0
100280263	0.013	0.1	2.83447	0.000783643	0.00139436
BGI_novel_G001127	0.046	0.32	2.83447	0.000783643	0.00139436
103646317	1.606	11.363	2.83049	0	0
103655312	1.233	8.746	2.83026	9.53479e-56	4.04368e-56
100279950	0.133	0.91	2.82413	1.20876e-23	9.0792e-24
107546776	12.776	89.756	2.81883	0	0
100272256	2.106	14.783	2.81575	0	0
100191919	2.74	19.183	2.81229	1.27737e-224	1.76235e-225
100280826	2.616	18.38	2.80837	1.6216e-276	1.83631e-277
100037774	10.71	74.8	2.80655	0	0
100192038	0.24	1.68	2.80473	8.80954e-32	5.4855e-32
BGI_novel_G003646	0.18	1.243	2.80297	3.14619e-37	1.76231e-37
103654528	3.153	21.65	2.80225	0	0
BGI_novel_G000643	0.08	0.553	2.79971	4.2227e-08	5.49236e-08
BGI_novel_G001315	0.54	3.756	2.79818	9.51123e-51	4.29907e-51
541842	121.826	841.35	2.79399	0	0
103647886	5.72	39.566	2.79232	0	0
100192730	0.13	0.89	2.78685	6.684e-25	4.86228e-25
100191617	3.976	27.306	2.78037	0	0
103633113	0.123	0.85	2.78003	5.84586e-30	3.79306e-30
542587	37.48	257.093	2.77797	0	0
103645833	0.03	0.196	2.76176	4.15443e-07	5.71014e-07
100194341	0.103	0.696	2.75751	5.95836e-13	6.25713e-13
100281118	0.93	6.313	2.75582	4.98605e-73	1.7428e-73
100278795	27.766	187.316	2.75571	0	0
103628160	0.056	0.403	2.75504	7.47705e-10	8.92239e-10
100383982	1.386	9.68	2.75048	6.27316e-250	7.86422e-251
100191824	19.836	132.996	2.7466	0	0
103643388	0.483	3.333	2.74574	2.02362e-93	5.83111e-94
103649679	5.79	38.573	2.7395	0	0
103630342	0.976	6.546	2.7384	1.07616e-103	2.83694e-104
541841	27.02	180.18	2.73709	0	0
BGI_novel_G003529	0.05	0.33	2.72911	0.000180879	0.000302664
100284183	34.863	228.503	2.72531	0	0
100278463	11.27	74.663	2.72512	0	0
100281705	47.5	311.416	2.71996	0	0
100285053	7.256	47.71	2.7168	0	0
103634362	0.033	0.21	2.70857	1.55718e-05	2.383e-05
103638827	0.376	2.436	2.70519	5.02192e-21	4.04505e-21
BGI_novel_G002608	0.063	0.4	2.70519	1.68537e-06	2.4086e-06
100272659	0.233	1.48	2.69497	2.65432e-31	1.67066e-31
103631817	0.976	6.296	2.69433	1.09387e-147	2.15221e-148
100191569	5.273	33.883	2.69284	1.71181e-263	2.04715e-264
100216961	0.03	0.183	2.69008	0.000174399	0.000291336
103633033	0.013	0.076	2.69008	0.000174399	0.000291336
100383097	1.523	9.766	2.68511	1.55751e-189	2.486e-190
103643955	0.483	3.143	2.67646	3.04514e-80	9.91138e-81
109939623	0.226	1.44	2.67482	9.91951e-16	9.45299e-16
100275374	3.076	19.773	2.67249	0	0
BGI_novel_G000127	0.05	0.306	2.66939	3.50593e-10	4.12765e-10
103642133	0.123	0.773	2.65932	1.36541e-14	1.34809e-14
BGI_novel_G002380	0.343	2.18	2.64984	1.11986e-41	5.86769e-42
BGI_novel_G003550	0.046	0.293	2.64603	5.04345e-08	6.5895e-08
100281265	1.953	12.166	2.64311	5.07263e-209	7.44754e-210
103632960	0.786	4.92	2.64142	2.20726e-67	8.15258e-68
100286379	0.446	2.756	2.64065	1.16244e-46	5.58301e-47
100279999	0.08	0.483	2.63593	1.1752e-10	1.35602e-10
100281391	3.246	20.163	2.62975	0	0
103654965	10.26	63.383	2.62516	0	0
103635873	0.66	4.083	2.62196	4.12548e-87	1.25862e-87
100037740	0.063	0.39	2.62159	1.42507e-08	1.80804e-08
100276695	7.566	46.323	2.62103	0	0
103626649	2.226	13.61	2.61688	2.9521e-89	8.82749e-90
103629688	0.016	0.103	2.61208	0.000304045	0.000519289
103636246	0.613	3.733	2.61208	1.98609e-37	1.10943e-37
103654170	0.843	5.096	2.60203	2.12118e-22	1.6462e-22
100280788	2.356	14.44	2.60192	2.63387e-165	4.7159e-166
103633458	0.383	2.32	2.60038	3.49268e-34	2.07333e-34
100284558	0.13	0.783	2.60001	6.44083e-19	5.53435e-19
103639611	0.276	1.703	2.59596	1.47646e-14	1.45873e-14
100194130	3.12	18.71	2.59316	5.19707e-220	7.29522e-221
103645275	1.426	8.58	2.5919	3.10774e-73	1.08477e-73
100282611	1.49	8.943	2.58379	1.58845e-175	2.69433e-176
103626217	3.05	18.346	2.5829	0	0
103635704	9.046	54.31	2.58242	0	0
103638616	0.056	0.3	2.58171	1.96869e-08	2.51593e-08
103635434	0.05	0.296	2.57731	1.49077e-07	1.99871e-07
100382896	19.03	113.003	2.57158	0	0
100272412	0.753	4.473	2.56709	1.2059e-64	4.58167e-65
100274720	0.596	3.643	2.56586	2.52424e-32	1.55552e-32
103653643	2.343	13.736	2.56578	8.71459e-207	1.29371e-207
100274568	0.256	1.523	2.56317	2.41431e-22	1.87755e-22
100285223	0.653	3.83	2.56189	6.3445e-66	2.37755e-66
100383492	0.2	1.17	2.55319	4.10694e-22	3.2148e-22
100384611	0.116	0.673	2.55068	3.37104e-08	4.35836e-08
103627472	7.046	41.173	2.54982	0	0
103635633	0.276	1.603	2.54649	5.28827e-26	3.74825e-26
100274523	7.52	43.746	2.54564	0	0
100286374	0.353	2.046	2.53613	1.5992e-22	1.23796e-22
107403149	0.576	3.333	2.53558	1.89266e-58	7.73719e-59
103627543	0.2	1.166	2.53446	1.15612e-29	7.55037e-30
109941983	10.78	62.286	2.53183	0	0
103637909	0.04	0.223	2.52962	0.000527269	0.000921848
103651777	0.05	0.273	2.52962	3.05411e-11	3.43262e-11
BGI_novel_G003192	0.066	0.386	2.52935	5.99962e-12	6.55559e-12
103639524	20.006	115.4	2.52304	0	0
103644019	0.076	0.443	2.5226	0.000106706	0.00017467
100274527	2.54	14.446	2.51422	2.34436e-265	2.76528e-266
100384163	0.483	2.763	2.51352	5.01415e-43	2.56983e-43
541896	11.993	67.826	2.51232	0	0
103647813	1.136	6.493	2.50792	1.35566e-53	5.90715e-54
100191889	9.346	53.336	2.50546	0	0
109944005	0.193	1.076	2.5046	9.12438e-41	4.86601e-41
100275892	23.986	135.393	2.5038	0	0
103654971	0.433	2.446	2.49714	2.61931e-58	1.07203e-58
103649915	0.016	0.09	2.47952	0.00019346	0.000324537
542074	9.263	51.166	2.47935	0	0
BGI_novel_G003645	0.153	0.866	2.46771	7.63525e-21	6.18676e-21
BGI_novel_G001233	0.03	0.16	2.46317	1.68115e-06	2.40224e-06
103627746	0.9	4.896	2.45817	1.53394e-124	3.49622e-125
100276522	0.796	4.32	2.45267	5.26376e-70	1.90013e-70
103630785	2.603	14.15	2.45237	1.88634e-193	2.94734e-194
103651458	3.303	17.903	2.44653	5.75508e-299	6.13502e-300
BGI_novel_G001932	0.03	0.153	2.44652	9.78372e-07	1.37609e-06
103626276	0.056	0.296	2.44216	5.63967e-06	8.36089e-06
103633099	0.06	0.33	2.44216	3.73245e-08	4.83891e-08
103650878	0.03	0.146	2.44216	0.000909137	0.00162893
103655745	0.063	0.343	2.44216	5.63967e-06	8.36089e-06
103641262	0.143	0.776	2.43854	1.33675e-19	1.12547e-19
100285777	2.466	13.443	2.43584	8.56829e-257	1.04612e-257
100279578	2.593	13.93	2.43492	3.162e-215	4.54503e-216
103644073	1.503	8.036	2.42567	7.32412e-118	1.74545e-118
103649804	0.093	0.49	2.423	3.5197e-08	4.55497e-08
103635051	0.4	2.17	2.42242	5.48597e-34	3.26979e-34
BGI_novel_G000437	0.69	3.65	2.4218	2.26514e-42	1.17138e-42
100281878	0.18	0.943	2.41944	1.65962e-18	1.44505e-18
103636980	0.016	0.103	2.41944	0.000196915	0.000330579
103646787	0.023	0.096	2.41944	0.000196915	0.000330579
103646847	0.113	0.61	2.41944	1.77172e-32	1.08889e-32
BGI_novel_G004045	0.123	0.65	2.41944	2.81411e-07	3.83163e-07
103646189	0.143	0.763	2.40959	2.17364e-11	2.42755e-11
542525	140.83	744.473	2.4067	0	0
100285353	10.333	54.923	2.40657	0	0
100273678	0.256	1.346	2.4054	1.01351e-31	6.32067e-32
100281591	1.306	6.903	2.40511	2.17185e-147	4.2836e-148
100285936	0.436	2.303	2.40316	2.98579e-48	1.40243e-48
BGI_novel_G001244	0.096	0.51	2.40158	5.31893e-48	2.50701e-48
103625972	0.103	0.54	2.40058	3.18037e-09	3.91388e-09
103627301	0.053	0.273	2.39635	9.56826e-06	1.44051e-05
100304148	11.32	59.733	2.39532	0	0
542251	537.706	2820.38	2.391	0	0
100283469	3.876	20.343	2.39092	0	0
100501320	0.266	1.186	2.3909	1.05928e-35	6.09039e-36
109939432	0.126	0.673	2.38969	2.12622e-06	3.06051e-06
103635265	4.576	23.976	2.38871	1.99707e-277	2.25572e-278
103630553	6.663	34.946	2.38648	0	0
100276750	0.106	0.57	2.38467	4.75591e-07	6.55425e-07
100276388	2.903	14.986	2.38055	2.52297e-207	3.73815e-208
100384448	3.073	15.946	2.38007	3.76197e-155	7.11218e-156
100191301	47.246	243.826	2.37978	0	0
103638329	0.2	1.02	2.36881	8.00798e-21	6.49494e-21
BGI_novel_G002627	0.18	0.92	2.3685	1.90186e-23	1.43547e-23
103636741	0.156	0.8	2.36815	1.38433e-11	1.53445e-11
103648268	0.083	0.44	2.36815	1.38433e-11	1.53445e-11
100280929	0.373	1.933	2.36544	1.11645e-24	8.15704e-25
103634152	8.86	45.84	2.3626	0	0
103649824	9.256	47.55	2.35869	0	0
103646381	1.276	6.53	2.35381	6.00612e-80	1.96239e-80
BGI_novel_G001847	0.106	0.553	2.35215	2.76208e-08	3.5567e-08
109940845	0.066	0.323	2.34905	7.33133e-05	0.00011821
BGI_novel_G000523	0.086	0.44	2.34905	0.000335034	0.000574506
100280189	5.323	27.09	2.34811	0	0
100275156	0.726	3.693	2.33971	1.92611e-21	1.5368e-21
103651033	9.073	45.47	2.33819	0	0
109944285	1.653	8.273	2.33471	6.08427e-127	1.36392e-127
100275504	0.716	3.6	2.3309	5.51523e-42	2.87599e-42
103629419	1.206	6.093	2.32869	3.33586e-100	9.08599e-101
103630680	2.526	12.623	2.3257	2.89453e-204	4.33602e-205
100383423	13.986	70.19	2.32362	0	0
100285188	0.633	3.163	2.32257	1.96927e-15	1.8973e-15
BGI_novel_G001565	1.476	7.336	2.32006	1.26626e-35	7.2853e-36
100279545	10.28	51.096	2.31758	0	0
100272958	1.543	7.633	2.31729	1.13571e-92	3.29879e-93
100278788	0.176	0.893	2.31588	6.5252e-29	4.33305e-29
100282633	55.626	260.676	2.31567	0	0
103654477	0.026	0.13	2.31252	1.33868e-06	1.90076e-06
100501607	1.97	9.683	2.31167	4.72199e-242	6.09226e-243
100281448	1.543	7.66	2.30497	1.33425e-70	4.78945e-71
100194250	1.27	6.256	2.29858	3.86926e-79	1.27128e-79
BGI_novel_G003874	0.076	0.37	2.29782	9.74149e-07	1.37006e-06
100501444	0.346	1.72	2.28605	7.46963e-51	3.37052e-51
103630730	3.47	16.876	2.28507	7.18068e-150	1.39899e-150
103631697	0.123	0.59	2.28346	2.06596e-12	2.21388e-12
100278634	1.14	5.523	2.28296	1.72131e-41	9.05717e-42
103629788	0.153	0.673	2.28086	4.26998e-21	3.43198e-21
100281303	29.576	142.75	2.2798	0	0
100285455	1.343	6.54	2.27926	2.90988e-44	1.46112e-44
103632651	5.586	26.866	2.27012	0	0
BGI_novel_G003772	0.033	0.163	2.26639	0.000304934	0.000520896
100279381	6.623	31.866	2.26584	0	0
100278114	0.97	4.65	2.26319	7.50289e-54	3.26137e-54
103630124	5.813	27.863	2.25994	1.35331e-109	3.40481e-110
103644189	0.513	2.47	2.25556	5.36863e-31	3.40697e-31
103636108	0.886	4.18	2.25522	1.15733e-63	4.44834e-64
BGI_novel_G003399	0.9	4.333	2.25369	3.43827e-290	3.75788e-291
103636329	0.023	0.103	2.25062	0.000280416	0.000477368
541836	24.833	122.386	2.24538	0	0
100191433	0.096	0.46	2.24344	2.50267e-11	2.80225e-11
107521953	10.74	50.753	2.24043	0	0
103625869	10.863	51.236	2.23833	0	0
100272761	20.886	97.836	2.23201	0	0
100281295	9.33	43.866	2.23118	0	0
100382120	62.043	290.82	2.23073	0	0
103629978	0.03	0.14	2.22875	0.000206279	0.000347152
103637314	0.076	0.363	2.22875	0.000206279	0.000347152
100304256	6.713	31.383	2.22384	6.75766e-270	7.83444e-271
100284821	0.093	0.423	2.21976	1.6728e-05	2.56396e-05
100382002	4.733	21.67	2.2143	0	0
BGI_novel_G003603	0.033	0.16	2.21002	0.000266371	0.000452612
100281871	0.21	0.97	2.20769	8.06815e-10	9.64561e-10
100275201	3.466	15.953	2.20694	9.34369e-63	3.63362e-63
100285633	1.1	5.103	2.20681	4.67441e-84	1.47016e-84
103647485	2.08	9.59	2.20644	1.74525e-93	5.0273e-94
109940305	0.166	0.763	2.20621	1.23075e-12	1.30916e-12
109943549	0.093	0.436	2.19857	5.19038e-18	4.59222e-18
100281319	10.923	49.946	2.19634	0	0
100135422	257.9	1181.48	2.19596	0	0
BGI_novel_G001905	1.1	4.98	2.19068	3.12375e-153	5.97172e-154
100279877	12.116	55.36	2.18987	0	0
732819	8.093	36.906	2.18841	0	0
107522022	8.223	37.01	2.18165	3.24121e-248	4.09446e-249
100281016	7.26	32.946	2.17929	1.62585e-224	2.24625e-225
103639310	0.093	0.413	2.17833	3.33515e-05	5.23385e-05
100191791	0.04	0.18	2.17396	2.77215e-05	4.3202e-05
100383726	0.1	0.446	2.17396	5.86393e-09	7.31001e-09
100280821	0.453	2.053	2.17255	8.34982e-19	7.20439e-19
606463	303.46	1360.07	2.16861	0	0
103650113	1.093	4.946	2.16752	9.68266e-95	2.74909e-95
100275408	0.943	4.343	2.1673	6.52805e-27	4.5378e-27
103650164	5.5	24.72	2.16535	1.28287e-140	2.63269e-141
103636575	0.173	0.783	2.1641	1.10951e-10	1.27893e-10
103626986	0.5	2.256	2.16392	2.66112e-49	1.22612e-49
100304211	0.613	2.763	2.15937	2.66563e-65	1.00687e-65
100284526	5.266	23.613	2.15889	5.4253e-229	7.33894e-230
103637538	21.816	96.296	2.15419	0	0
100382386	3.89	17.103	2.14769	6.13346e-285	6.78622e-286
100383263	0.403	1.793	2.14489	1.86788e-24	1.37514e-24
103630676	0.173	0.77	2.14323	1.42792e-09	1.72949e-09
100285851	0.04	0.176	2.1426	0.000125063	0.000206091
BGI_novel_G000239	0.066	0.306	2.14041	3.52204e-05	5.53797e-05
100273206	29.46	130.013	2.14015	0	0
100274575	8.923	39.226	2.1378	0	0
100280483	30.46	134.2	2.13521	0	0
100277429	1.496	6.56	2.13476	1.00398e-36	5.67391e-37
100037814	76.976	334.883	2.12976	0	0
103632224	1.966	8.523	2.12554	9.34122e-171	1.62849e-171
100275282	25.243	113.26	2.12365	0	0
100285725	57.716	246.44	2.12159	0	0
100273052	1.49	6.52	2.11458	1.01695e-74	3.491e-75
103649724	0.47	1.936	2.11392	1.27802e-63	4.91591e-64
103631789	3.233	12.92	2.11339	4.72805e-241	6.12283e-242
103650717	19.816	84.68	2.10588	0	0
100286321	0.236	1.02	2.10241	2.57159e-08	3.30695e-08
100281023	10.693	45.966	2.1023	0	0
103635596	5.693	24.036	2.10158	0	0
103632875	0.04	0.17	2.10081	0.000221282	0.000373423
100274632	0.086	0.38	2.09751	0.00056908	0.000998508
103647403	0.05	0.223	2.09751	0.00056908	0.000998508
103649813	10.743	46.2	2.09715	1.58732e-275	1.80359e-276
BGI_novel_G003019	0.113	0.483	2.09697	2.83496e-08	3.65327e-08
BGI_novel_G002150	1.096	4.666	2.0959	1.01087e-61	3.97876e-62
100285235	0.333	1.42	2.09321	1.10428e-16	1.02153e-16
100383025	1.866	7.846	2.09058	2.02452e-154	3.84498e-155
BGI_novel_G000945	0.396	1.696	2.08727	6.84227e-24	5.10513e-24
103640734	0.076	0.326	2.08157	1.1316e-07	1.50755e-07
100272437	4.256	17.933	2.07774	3.82918e-258	4.64932e-259
103642291	0.156	0.66	2.07774	4.1839e-08	5.44069e-08
100383538	0.866	3.656	2.07648	7.78937e-38	4.32567e-38
100275817	9.406	39.286	2.07477	0	0
100281147	19.63	81.903	2.0739	0	0
542676	9.346	38.846	2.06968	0	0
100285121	0.063	0.263	2.06459	2.91099e-10	3.41516e-10
100279388	0.06	0.26	2.06274	3.6749e-06	5.37808e-06
100127530	0.34	1.423	2.06163	1.26467e-09	1.52787e-09
103631948	2.983	12.403	2.05864	1.05699e-97	2.93081e-98
100382569	0.12	0.496	2.05806	4.7882e-05	7.60441e-05
103637539	5.433	22.73	2.05763	7.7206e-294	8.364e-295
100285460	11.636	48.336	2.05701	0	0
100284654	8.363	34.62	2.0542	1.40767e-212	2.04233e-213
103653432	0.416	1.72	2.05291	1.0447e-44	5.20348e-45
103650969	0.98	4.056	2.05265	6.16134e-39	3.37059e-39
100281141	9.386	38.78	2.05239	0	0
542229	15.983	66.156	2.05117	0	0
606405	148.15	612.136	2.05088	0	0
100274637	21.606	84.233	2.04838	0	0
100856957	51.44	212.563	2.04461	0	0
100284129	13.12	54.05	2.04279	0	0
BGI_novel_G002923	0.033	0.13	2.04174	5.68577e-05	9.07583e-05
100284421	1.083	4.453	2.04059	2.5176e-28	1.69336e-28
103647285	1.41	5.81	2.03977	5.08991e-73	1.77959e-73
100279027	6.953	28.433	2.03704	4.78429e-269	5.57425e-270
101027228	3.4	14.433	2.03518	3.10874e-156	5.84132e-157
100279571	16.453	67.723	2.03451	0	0
100147737	2.47	10.106	2.03314	8.93246e-131	1.95686e-131
103634550	0.366	1.5	2.03292	1.7367e-28	1.16244e-28
100280003	22.63	91.646	2.0328	0	0
100277188	15.373	62.816	2.03137	0	0
100384044	38.693	160.073	2.03055	0	0
100281087	72.793	298.236	2.03022	0	0
100280949	0.66	2.683	2.02712	3.7931e-20	3.14175e-20
103626994	0.046	0.19	2.02712	4.45671e-05	7.05908e-05
103634444	0.02	0.096	2.02712	0.000935369	0.00167827
103636065	0.03	0.13	2.02712	0.000336892	0.000577788
103639496	0.053	0.22	2.02712	4.45671e-05	7.05908e-05
107522023	0.363	1.483	2.02712	1.04381e-10	1.202e-10
100275516	25.79	104.83	2.02116	0	0
100193704	12.706	52.846	2.01789	0	0
BGI_novel_G001515	1.186	4.786	2.01673	9.45838e-105	2.47338e-105
100384061	0.28	1.143	2.01647	4.36867e-16	4.11446e-16
103636098	0.41	1.67	2.01463	6.12069e-14	6.19322e-14
100193187	6.06	24.333	2.00747	3.43152e-256	4.20281e-257
100217037	0.066	0.27	2.0069	0.000607531	0.00106919
100273139	0.1	0.406	2.0044	2.41404e-08	3.10064e-08
BGI_novel_G002272	0.05	0.193	2.00176	3.21782e-05	5.04352e-05
103651542	1.503	10.043	1.99452	2.06206e-171	3.57107e-172
778428	1.15	4.6	1.99149	3.35947e-35	1.95094e-35
100283763	0.29	1.156	1.98864	1.96385e-09	2.39278e-09
103626973	3.1	12.21	1.98779	1.1698e-103	3.08605e-104
103649916	0.303	1.193	1.98737	2.08126e-20	1.71045e-20
103629542	27.793	109.16	1.98336	0	0
103626055	0.05	0.196	1.98131	7.2191e-05	0.00011631
100191807	1.893	7.466	1.98006	1.10161e-120	2.57019e-121
732815	54.273	212.896	1.97586	0	0
100273969	0.293	1.15	1.97465	2.7609e-21	2.21136e-21
100502465	0.113	0.446	1.97465	0.000197974	0.000332451
100273195	0.893	3.473	1.96572	1.171e-46	5.62527e-47
103633692	0.07	0.273	1.96572	0.000547491	0.0009591
103653298	0.066	0.263	1.96572	2.09236e-06	3.01057e-06
100285647	4.256	16.52	1.96378	5.51118e-126	1.24128e-126
103641516	7.963	30.6	1.96258	0	0
103632841	34.613	134.366	1.96097	0	0
100382288	3.44	13.45	1.96068	4.03611e-190	6.42279e-191
103636576	0.326	1.303	1.96	5.68763e-06	8.43364e-06
BGI_novel_G002127	0.22	0.846	1.95972	1.50467e-22	1.1642e-22
103643246	10.703	41.406	1.9519	0	0
103644153	1.486	5.743	1.95126	5.46407e-183	8.92645e-184
BGI_novel_G000798	0.08	0.31	1.9502	0.000239333	0.000405104
103642046	16.68	64.43	1.95012	0	0
100280478	37.52	144.293	1.94969	0	0
BGI_novel_G002324	0.693	2.64	1.94768	1.71964e-12	1.83879e-12
103630789	1.323	5.106	1.94631	2.33762e-100	6.36032e-101
103648234	0.616	2.343	1.94124	2.86062e-62	1.11988e-62
103650011	0.27	1.033	1.94041	3.79179e-13	3.95493e-13
100280912	5.506	24.906	1.93673	1.66552e-296	1.79149e-297
103652719	2.253	8.626	1.93478	2.18872e-143	4.42426e-144
103642028	0.033	0.136	1.93401	0.000116051	0.000190682
103650270	0.156	0.596	1.93401	9.91141e-08	1.31671e-07
100274292	124.296	473.86	1.93343	0	0
103639263	0.04	0.116	1.93179	2.07323e-05	3.19926e-05
100857067	0.256	0.973	1.93177	6.51395e-18	5.78457e-18
BGI_novel_G003190	0.103	0.39	1.93098	4.80081e-11	5.44892e-11
100275469	3.543	13.4	1.93063	4.49363e-141	9.19148e-142
103627751	4.7	17.95	1.9285	1.41149e-106	3.63538e-107
100286144	0.753	2.863	1.92555	3.00588e-44	1.5099e-44
100192073	27.06	104.196	1.92545	0	0
542479	39.98	151.14	1.92138	0	0
100285675	0.723	2.753	1.91936	3.8479e-26	2.7203e-26
103649745	0.213	0.8	1.91547	5.06116e-19	4.33473e-19
BGI_novel_G003872	0.976	3.683	1.91188	1.08762e-59	4.39075e-60
109939253	0.596	2.25	1.91176	1.99024e-58	8.13803e-59
100281943	0.283	1.066	1.91163	2.42515e-13	2.50825e-13
100216728	2.84	10.673	1.91118	2.84611e-121	6.62113e-122
100282290	1.16	4.29	1.90513	1.46269e-28	9.77205e-29
100284970	0.316	1.136	1.90437	7.1261e-09	8.91566e-09
BGI_novel_G004068	1.196	4.456	1.90301	1.14132e-51	5.09396e-52
542187	0.183	0.683	1.90102	2.82032e-09	3.4621e-09
100383532	3.29	12.366	1.90066	4.00817e-154	7.62776e-155
100283045	129.213	482.233	1.89613	0	0
100281550	0.666	2.48	1.89533	8.80196e-47	4.21983e-47
107403161	33.11	123.276	1.89332	0	0
103646128	0.05	0.18	1.88961	1.45319e-05	2.21674e-05
109943658	2.083	7.696	1.88941	4.51064e-63	1.74804e-63
103632881	0.943	3.493	1.88714	2.46632e-53	1.07705e-53
100191847	1.576	5.766	1.8851	3.20949e-72	1.13171e-72
100384623	12.756	46.893	1.88445	0	0
103643135	0.29	1.056	1.88294	1.43649e-12	1.53147e-12
100192612	0.266	0.976	1.88273	4.40406e-09	5.45538e-09
103651941	4.203	15.34	1.88128	8.01482e-147	1.59004e-147
100285934	1.503	5.51	1.88057	1.48761e-32	9.12561e-33
100383117	0.57	2.096	1.8804	7.55175e-39	4.13631e-39
103642212	66.466	245.45	1.87913	0	0
100193751	13.583	50.076	1.87817	0	0
103634690	1.38	5.09	1.87698	1.27858e-48	5.96739e-49
103631728	0.296	1.076	1.87194	9.80291e-13	1.03916e-12
109940239	1.393	5.083	1.86842	1.1818e-30	7.55661e-31
100277671	12.403	45.506	1.86837	0	0
103636985	2.153	7.78	1.86661	1.0054e-77	3.35946e-78
100384133	0.066	0.236	1.86362	0.000511379	0.000892837
100279536	100.993	363.22	1.86287	0	0
100275328	233.503	848.123	1.85998	0	0
100284029	63.063	227.866	1.85554	0	0
100274857	8.786	31.666	1.85336	0	0
100384154	3.88	13.966	1.84619	1.97712e-78	6.5474e-79
100194234	3.06	10.953	1.84495	3.00802e-132	6.52897e-133
103653024	3.926	13.873	1.84464	3.19146e-99	8.7633e-100
103628889	2.01	7.25	1.84367	5.28187e-24	3.93174e-24
100286151	0.313	1.126	1.84341	2.38602e-09	2.92048e-09
542475	15.646	55.9	1.84269	4.4146e-151	8.54137e-152
BGI_novel_G003191	0.116	0.423	1.84177	5.07062e-10	6.01176e-10
100278059	41.12	147.023	1.83871	0	0
100280600	100.373	359.803	1.83609	0	0
BGI_novel_G002548	0.21	0.736	1.83516	1.32863e-05	2.02251e-05
100281131	0.146	0.526	1.83447	6.2763e-05	0.000100619
100280923	0.076	0.283	1.83447	6.25464e-07	8.68286e-07
103637786	3.126	11.136	1.83201	4.8952e-275	5.57159e-276
103633049	9.05	32.246	1.82908	2.16242e-238	2.83155e-239
100191664	87.82	310.216	1.82772	0	0
100383760	0.203	0.733	1.82609	1.16454e-10	1.34349e-10
103636551	0.75	2.67	1.82528	7.24176e-31	4.61101e-31
103626249	1.893	6.706	1.82169	6.84452e-54	2.97321e-54
100282652	0.596	2.113	1.82137	3.65454e-27	2.5263e-27
100280283	2.32	8.006	1.82067	1.77689e-117	4.24998e-118
542665	0.066	0.24	1.81561	3.63852e-05	5.72637e-05
100191593	79.346	280.05	1.81378	0	0
100284657	0.12	0.423	1.81139	0.000170864	0.000285019
103643706	1.906	6.696	1.80992	6.15961e-42	3.21379e-42
BGI_novel_G003598	5.756	20.226	1.80938	0	0
103651548	0.466	1.633	1.80734	9.53754e-14	9.70654e-14
100281195	5.996	21.383	1.80631	0	0
100193855	7.983	30.073	1.80488	0	0
100383280	0.04	0.143	1.80473	0.000813044	0.00144941
103650266	0.033	0.113	1.80473	0.000813044	0.00144941
103650261	3.223	11.19	1.80352	5.10715e-253	6.34351e-254
103636118	5.21	18.14	1.8032	3.42004e-248	4.32365e-249
100273023	0.593	2.04	1.8019	9.21347e-22	7.27854e-22
100272526	0.316	1.103	1.80134	2.80354e-14	2.80009e-14
100272606	0.913	3.17	1.79825	2.15253e-39	1.17196e-39
100381829	25.3	85.153	1.7975	0	0
100283006	1.36	4.733	1.79719	6.22773e-54	2.70169e-54
103650041	0.423	1.476	1.79477	3.88062e-09	4.7943e-09
103633477	16.966	58.803	1.79442	0	0
103626043	0.6	2.063	1.79402	4.32609e-40	2.33373e-40
100501831	3.65	12.463	1.79379	8.44627e-48	3.98673e-48
100281015	39.416	136.413	1.79328	0	0
103633229	0.736	2.546	1.7913	3.80395e-21	3.05558e-21
100384677	9.013	30.993	1.78987	0	0
100276384	3.873	13.406	1.78875	3.92523e-55	1.67564e-55
100284797	25.27	87.253	1.78798	0	0
100283017	5.74	19.85	1.78685	1.82103e-109	4.59032e-110
103626554	6.4	21.946	1.78432	0	0
100274481	67.333	230.326	1.78252	0	0
100281562	8.706	30.056	1.78234	0	0
100274815	4.17	14.47	1.78023	1.21268e-230	1.62759e-231
100193498	7.11	24.366	1.7791	6.82723e-158	1.26904e-158
103655190	0.293	1.02	1.77909	4.26432e-05	6.74533e-05
100286212	21.043	71.78	1.77217	0	0
100192005	6.036	20.093	1.77094	1.63375e-271	1.88307e-272
103626028	1.936	6.6	1.76453	2.57556e-191	4.05645e-192
103633005	0.15	0.51	1.76408	6.54225e-08	8.60881e-08
103635063	0.07	0.236	1.76408	3.30489e-05	5.18445e-05
542602	10.553	35.726	1.76218	1.50589e-248	1.89797e-249
103639521	0.133	0.456	1.7618	2.85172e-07	3.88394e-07
BGI_novel_G003017	0.03	0.11	1.75942	0.000435895	0.000756099
103632894	1.966	6.69	1.75785	9.46755e-36	5.43979e-36
542333	12.45	42.003	1.75633	0	0
103639211	0.07	0.226	1.75294	1.91264e-05	2.94427e-05
100284640	8.93	33.596	1.75151	0	0
BGI_novel_G004346	2.8	9.446	1.75054	4.43805e-123	1.02008e-123
100277835	11.13	37	1.75043	4.21842e-288	4.62678e-289
100304295	1.483	4.61	1.74891	8.9055e-96	2.50873e-96
100273935	19.366	64.643	1.74787	0	0
103634994	0.593	1.963	1.74617	4.10396e-46	1.98647e-46
100382552	272	911.52	1.74605	0	0
100384376	20.856	69.846	1.74554	0	0
100283200	0.286	0.98	1.74199	1.06884e-05	1.6146e-05
103627147	0.54	1.806	1.74112	4.83761e-18	4.27627e-18
100277300	0.486	1.626	1.74081	7.50152e-09	9.39474e-09
103649798	146.203	488.886	1.74049	0	0
100281471	10.336	34.493	1.73711	0	0
109617030	3.036	10.063	1.73669	8.55435e-79	2.8205e-79
100382754	28.276	94.133	1.73646	0	0
103654657	1.876	6.266	1.73571	4.91231e-50	2.23879e-50
101202726	0.146	0.483	1.73494	6.40069e-06	9.52544e-06
103654335	0.73	2.443	1.73429	5.6582e-53	2.48455e-53
103629098	8.723	28.85	1.7306	0	0
BGI_novel_G001039	0.123	0.42	1.7302	0.000237555	0.000402027
103648044	0.256	0.873	1.72957	3.36545e-17	3.05887e-17
103645846	2.056	6.716	1.72883	3.61043e-26	2.55138e-26
103652526	2.52	8.29	1.72589	0	0
103650965	0.38	1.26	1.72101	3.72167e-11	4.20584e-11
100281851	0.866	2.856	1.7206	3.10658e-37	1.73922e-37
100275257	0.426	1.39	1.71678	2.90903e-10	3.41258e-10
103629867	6.853	22.496	1.71403	2.3858e-264	2.83711e-265
100284673	1.383	4.54	1.71248	2.057e-52	9.10168e-53
100286330	0.7	2.306	1.71162	4.64206e-17	4.24063e-17
100381807	1.45	4.746	1.71038	2.45012e-44	1.2272e-44
103654463	0.456	1.493	1.71038	6.16093e-16	5.83562e-16
103627226	1.826	5.933	1.70964	6.35641e-46	3.09203e-46
103652900	0.136	0.41	1.70814	1.32863e-09	1.6068e-09
100193958	0.1	0.33	1.70519	9.92317e-06	1.49528e-05
100281450	18.16	60.77	1.70445	0	0
100285613	1.68	5.46	1.7025	5.73311e-56	2.42313e-56
103627259	5.87	19.046	1.70141	4.8116e-124	1.10038e-124
100282631	2.553	8.256	1.70135	4.96465e-65	1.87909e-65
103652928	0.24	0.796	1.70089	2.42553e-07	3.29275e-07
100282065	11.96	38.563	1.69981	2.24045e-200	3.39501e-201
103629923	0.096	0.306	1.69954	5.73013e-06	8.49941e-06
100277012	3.983	12.85	1.69898	8.72456e-123	2.00952e-123
100191570	29.933	97.1	1.69784	0	0
100191982	3.363	10.866	1.6968	1.75224e-131	3.81507e-132
100283098	50.336	161.94	1.69618	0	0
100194091	2.336	7.686	1.69338	8.14238e-57	3.40068e-57
103653099	0.5	1.623	1.69312	1.08888e-21	8.62509e-22
BGI_novel_G004069	1.91	6.153	1.69212	8.92991e-46	4.35678e-46
103636208	4.713	15.18	1.69181	2.54019e-246	3.2309e-247
103637029	4.83	15.56	1.69147	8.97851e-235	1.19209e-235
103642791	0.103	0.333	1.69008	7.98294e-05	0.000129201
109940010	0.056	0.18	1.69008	7.98294e-05	0.000129201
100284548	9.133	29.55	1.68947	5.69534e-165	1.02303e-165
100382495	9.44	30.073	1.68638	1.80469e-169	3.16876e-170
103636366	0.663	2.143	1.68637	2.50485e-23	1.89855e-23
103646021	0.37	1.176	1.68637	2.50485e-23	1.89855e-23
100282090	177.07	568.046	1.68511	0	0
100274287	0.633	2.013	1.68423	2.21868e-15	2.14038e-15
100285177	73.343	236.526	1.68328	0	0
100280416	2.553	8.233	1.68324	2.27065e-48	1.06369e-48
100216895	1.09	3.503	1.68198	2.54275e-26	1.7915e-26
100191817	0.27	0.876	1.67919	1.15774e-12	1.23017e-12
100277915	2.136	6.743	1.67919	3.43426e-38	1.89922e-38
100272647	1.796	5.706	1.67901	2.66797e-60	1.06654e-60
103648259	225.423	722.5	1.67726	0	0
103652692	0.39	1.226	1.67558	3.22616e-17	2.92948e-17
100101548	0.186	0.596	1.67482	1.5287e-05	2.3375e-05
109940938	6.29	20.43	1.67449	2.09315e-247	2.65424e-248
100194073	2.773	8.823	1.67339	1.04776e-112	2.58365e-113
100381320	3.646	11.576	1.67308	2.2409e-79	7.35625e-80
100384287	3.69	11.856	1.672	6.14487e-103	1.62877e-103
100283393	22.283	71.15	1.67184	0	0
541959	3.82	12.11	1.67143	9.18935e-100	2.51443e-100
BGI_novel_G004166	0.133	0.416	1.6713	2.80215e-05	4.36829e-05
101027108	0.09	0.28	1.67097	8.82901e-06	1.32616e-05
103627425	0.416	1.32	1.6704	2.2013e-08	2.82146e-08
100284067	10.19	18.91	1.67036	0	0
100279052	13.056	41.616	1.66873	6.38599e-213	9.2529e-214
103652814	55.233	176.066	1.66839	0	0
100191472	0.31	0.973	1.66599	8.27762e-11	9.48192e-11
100275030	1.42	4.543	1.66255	7.03401e-28	4.78461e-28
103642522	1.306	4.16	1.66255	7.03401e-28	4.78461e-28
103648254	3.573	11.336	1.66167	8.66248e-61	3.44122e-61
109939901	1.546	4.87	1.66105	6.61974e-46	3.2214e-46
100284541	0.366	1.163	1.66099	4.7707e-09	5.92056e-09
109944060	0.166	0.53	1.66099	4.7707e-09	5.92056e-09
100283996	34.55	109.193	1.65861	0	0
100194202	6.226	19.556	1.65838	3.19966e-200	4.85159e-201
BGI_novel_G002529	6.71	21.156	1.65766	9.38028e-138	1.96561e-138
541837	6.48	20.4	1.65717	5.18414e-118	1.23446e-118
103627537	2.893	9.08	1.6567	1.79068e-84	5.59919e-85
100382154	6.54	20.58	1.65557	2.65068e-78	8.7958e-79
100526748	0.056	0.18	1.65515	0.000213785	0.000360278
103654294	0.793	2.476	1.65401	5.10547e-42	2.65986e-42
100284471	4.51	14.19	1.65353	1.5797e-47	7.4822e-48
100501753	8.19	25.75	1.65248	0	0
103647667	5.496	17.323	1.65161	1.8086e-142	3.67503e-143
BGI_novel_G001447	0.193	0.62	1.65161	1.11038e-07	1.47875e-07
BGI_novel_G003606	0.086	0.276	1.65119	1.31055e-06	1.85968e-06
100384429	2.783	8.84	1.65115	3.30005e-16	3.0985e-16
100274874	7.926	24.66	1.64925	0	0
100217252	36.33	113.993	1.64828	0	0
100381666	3.236	10.146	1.64802	1.55096e-93	4.46165e-94
103636412	0.58	1.81	1.64556	2.74768e-19	2.3356e-19
100281676	1.413	4.42	1.64087	1.75121e-54	7.54478e-55
100382812	2.196	6.733	1.64055	7.43573e-47	3.55911e-47
100283314	17.363	53.93	1.64023	0	0
100193251	9.42	29.67	1.63903	0	0
100194390	4.08	12.426	1.63802	1.86972e-109	4.71664e-110
103630127	2.51	7.793	1.63623	6.02529e-98	1.66664e-98
100276702	0.906	2.783	1.63535	1.07423e-11	1.18566e-11
100275772	0.226	0.71	1.63198	1.69298e-07	2.27793e-07
100193744	11.53	35.81	1.63172	8.43039e-202	1.27099e-202
103649872	1.046	3.24	1.63138	1.58179e-73	5.50152e-74
100284707	123.903	384.06	1.63008	0	0
109945996	10.376	32.226	1.62965	0	0
100282849	19.636	60.516	1.62963	0	0
103636527	14.096	44.243	1.62924	0	0
103644195	46.326	142.963	1.62763	0	0
103647499	0.216	0.66	1.62751	3.72859e-09	4.60289e-09
100281053	6.86	21.11	1.62695	4.29285e-187	6.91395e-188
100272507	2.886	8.91	1.62636	6.16793e-50	2.81638e-50
100284831	11.02	33.94	1.62587	4.48472e-168	7.93058e-169
BGI_novel_G000711	0.16	0.493	1.62468	8.30187e-11	9.51049e-11
103636297	2.106	6.496	1.62346	3.26321e-92	9.50033e-93
542005	5.283	16.326	1.62126	7.99755e-64	3.06703e-64
103631225	6.13	18.846	1.61881	6.74454e-154	1.28482e-154
100285604	3.11	9.62	1.6181	2.63121e-58	1.07716e-58
103647136	0.32	0.98	1.61773	7.55719e-22	5.95483e-22
100274367	74.373	227.036	1.61739	0	0
100277347	63.886	194.016	1.61723	0	0
100216857	6.006	19.743	1.61718	9.3315e-180	1.5469e-180
BGI_novel_G003499	0.48	1.48	1.61592	0.000554663	0.000972198
BGI_novel_G001091	0.08	0.24	1.61523	0.00037883	0.000653286
100278150	0.213	0.656	1.61425	4.22443e-11	4.78578e-11
100274400	58.483	178.656	1.61415	0	0
100277445	5.013	15.393	1.61351	1.0746e-80	3.48316e-81
103637295	40.343	123.62	1.61259	0	0
BGI_novel_G002981	0.206	0.626	1.61224	1.08103e-15	1.03175e-15
100277134	1.93	5.91	1.61208	1.1304e-51	5.04415e-52
100285318	0.113	0.343	1.61208	0.000328556	0.000562828
100383391	0.076	0.223	1.61208	0.000188262	0.000315436
103627924	0.176	0.543	1.61208	0.000188262	0.000315436
103629963	0.08	0.243	1.61208	0.000328556	0.000562828
103651060	0.37	1.123	1.61208	5.58682e-17	5.12197e-17
103652518	0.326	0.983	1.61208	1.49077e-07	1.99882e-07
100191682	3.986	12.17	1.61059	7.28487e-153	1.39546e-153
100284845	0.593	1.826	1.61029	8.32148e-22	6.56426e-22
732717	1.116	3.396	1.60701	6.32528e-46	3.07628e-46
100191217	0.776	2.37	1.60648	1.00338e-21	7.94013e-22
103625926	1.143	3.47	1.60574	2.22163e-19	1.88138e-19
100284462	4.803	14.673	1.6029	2.64024e-135	5.60877e-136
100384438	0.083	0.253	1.60206	0.000121243	0.00019954
107305677	0.823	2.47	1.60068	5.5694e-31	3.53599e-31
100273921	5.446	16.24	1.59978	2.56406e-164	4.61806e-165
103651211	6.026	18.076	1.59315	0	0
100216722	57.533	174.973	1.5926	0	0
100191598	5.19	15.646	1.59183	6.93353e-67	2.57493e-67
103626183	2.54	7.633	1.59125	7.8417e-23	6.01831e-23
BGI_novel_G001697	0.26	0.786	1.59102	6.74495e-07	9.38819e-07
BGI_novel_G001300	0.55	1.66	1.59067	2.12118e-22	1.64632e-22
103641113	0.596	1.79	1.59015	3.15913e-11	3.55339e-11
100283113	0.996	3.006	1.58872	1.73206e-20	1.42013e-20
103655203	1.803	5.363	1.58844	1.26903e-17	1.13817e-17
103637414	1.513	4.556	1.58783	2.34587e-51	1.05243e-51
BGI_novel_G003604	2.78	8.366	1.58581	1.80665e-57	7.48119e-58
103646132	36.033	107.746	1.58496	0	0
100277177	1.703	5.11	1.58422	1.88649e-56	7.91888e-57
100280419	142.803	426.676	1.58376	0	0
103635353	1.766	5.266	1.58351	5.24029e-36	2.99529e-36
100278733	0.21	0.63	1.58072	1.29431e-08	1.63802e-08
100273338	8.25	24.496	1.57864	8.30773e-196	1.28127e-196
100281430	0.86	2.57	1.57853	5.87419e-34	3.504e-34
100383037	10.103	30.226	1.57686	0	0
100275389	0.61	1.72	1.57601	1.14393e-07	1.5242e-07
100284919	1.733	5.163	1.57235	1.94152e-31	1.21809e-31
100280987	7.046	21.013	1.56926	6.26381e-159	1.15648e-159
100285278	0.65	1.923	1.56869	2.01216e-21	1.60642e-21
542569	56.346	167.21	1.56669	0	0
103654395	1.623	4.79	1.56529	1.25598e-42	6.47821e-43
100037812	146.083	430.34	1.56334	0	0
100281912	70.233	205.83	1.55997	0	0
100285708	4.413	13.113	1.55763	5.37372e-52	2.38859e-52
103633392	3.903	11.473	1.55608	4.14906e-285	4.58664e-286
100037760	66.413	194.303	1.55466	0	0
100283009	1.206	3.556	1.55319	2.18572e-44	1.09372e-44
109943953	2.996	8.79	1.55209	1.63882e-88	4.9383e-89
100194164	0.74	2.173	1.55068	9.92981e-19	8.5877e-19
100275754	5.26	15.423	1.55068	5.10303e-34	3.04007e-34
100382214	0.22	0.66	1.55068	1.69722e-08	2.16132e-08
103627250	0.886	2.603	1.55015	5.43204e-27	3.76915e-27
103653427	2.81	8.226	1.54888	2.22013e-171	3.84695e-172
103649832	0.363	1.066	1.54649	3.26914e-11	3.68175e-11
100216890	8.693	25.086	1.54041	1.92647e-178	3.22689e-179
100382299	1.536	4.43	1.53963	7.87706e-53	3.46645e-53
100284288	44.82	130.1	1.53942	0	0
103639268	5.883	17.176	1.53805	2.13655e-158	3.95908e-159
103649747	3.216	9.316	1.53713	1.23786e-90	3.65385e-91
103651344	1.286	3.726	1.53642	3.67383e-30	2.37279e-30
103646229	3.976	11.56	1.5362	5.6322e-242	7.27202e-243
100276661	20.716	59.846	1.53464	1.04678e-298	1.11689e-299
100282827	25.926	74.72	1.53414	0	0
103642284	0.046	0.14	1.53395	0.000112614	0.000184808
103626189	0.316	0.916	1.53301	7.70624e-07	1.0764e-06
100382104	4.65	13.406	1.52812	1.66345e-175	2.82315e-176
100192351	4.7	13.506	1.52757	5.84249e-177	9.85381e-178
100275821	4.133	11.896	1.52565	3.74783e-67	1.3886e-67
100282108	4.303	12.443	1.52549	1.14861e-106	2.9539e-107
103642973	6.693	19.246	1.52462	7.05772e-116	1.70437e-116
109940819	2.226	6.383	1.5244	5.92257e-28	4.02119e-28
100279567	1.576	4.523	1.52354	1.74075e-24	1.28021e-24
100282281	65.883	188.76	1.52266	0	0
103633044	0.063	0.19	1.52188	0.000758971	0.00134849
103645515	0.203	0.576	1.52188	0.000758971	0.00134849
100275437	30.37	87.38	1.52168	3.59854e-275	4.09231e-276
100274332	11.74	33.773	1.52124	0	0
100191687	11.736	33.726	1.52048	0	0
100284433	70.763	202.876	1.52005	0	0
100382910	7.733	21.916	1.519	2.51448e-223	3.48849e-224
100274724	0.726	2.083	1.5181	3.73916e-09	4.61629e-09
100276401	11.696	33.36	1.51796	2.94236e-181	4.85212e-182
103650038	0.896	2.566	1.51761	1.22605e-22	9.46387e-23
BGI_novel_G002911	0.266	0.766	1.51706	2.91147e-09	3.57735e-09
100273000	0.18	0.506	1.51691	1.34871e-05	2.05385e-05
100272870	5.466	15.613	1.51612	3.27449e-94	9.35359e-95
100193579	0.376	1.09	1.51587	3.65942e-14	3.67251e-14
100284920	21.22	60.873	1.51524	0	0
103639125	1.356	3.886	1.51506	1.41193e-34	8.31224e-35
103636673	1.24	4.023	1.51443	1.52741e-45	7.48139e-46
103634037	0.223	0.64	1.51254	0.000123767	0.00020386
103636453	6.38	18.156	1.5105	4.71275e-142	9.60339e-143
100277808	1.133	3.233	1.50951	5.62567e-22	4.41932e-22
103643350	0.343	0.97	1.50899	5.51514e-19	4.73045e-19
BGI_novel_G000323	1.026	2.913	1.50824	3.18559e-11	3.58439e-11
100193895	0.36	1.02	1.50774	3.20355e-10	3.76671e-10
103636274	7.41	20.97	1.50496	0	0
100280792	3.16	8.936	1.50481	3.13169e-83	9.93998e-84
103633148	13.4	37.783	1.50338	0	0
100192611	0.613	1.733	1.50019	8.06535e-15	7.91339e-15
100285526	5.913	16.823	1.49978	2.69752e-117	6.46751e-118
541958	20.543	57.76	1.49873	0	0
100283357	10.613	30.036	1.49862	2.49908e-168	4.41445e-169
BGI_novel_G002963	0.7	1.97	1.4986	5.1058e-21	4.1131e-21
100273483	0.803	2.226	1.49823	1.09925e-25	7.84629e-26
103626905	0.203	0.596	1.49775	1.64967e-08	2.09919e-08
100285110	65.566	185.453	1.49772	0	0
103653783	0.386	1.1	1.49744	2.09923e-20	1.72582e-20
103635931	3.646	10.29	1.49667	5.1042e-235	6.772e-236
103625775	0.08	0.223	1.49424	6.16093e-05	9.8669e-05
100275438	14.646	41.373	1.49418	3.03578e-174	5.18433e-175
103637907	6.65	18.956	1.49407	5.19436e-69	1.89307e-69
103637805	5.33	15	1.49361	8.60602e-91	2.5378e-91
100283948	4.033	11.356	1.49269	1.36795e-108	3.47455e-109
103630485	32.82	92.09	1.48995	0	0
100286244	0.646	1.823	1.48946	2.39223e-10	2.79597e-10
100194047	0.693	1.87	1.48817	3.04744e-17	2.76485e-17
103636577	0.26	0.733	1.48655	0.000106697	0.000174646
BGI_novel_G002122	0.076	0.213	1.48548	3.72908e-05	5.8732e-05
100384250	10.703	30.186	1.48542	0	0
103630558	3.003	8.403	1.48528	5.60589e-41	2.98152e-41
100276124	8.246	23.036	1.48498	4.13215e-113	1.01616e-113
103641391	2.523	7.046	1.48255	4.1684e-51	1.87569e-51
100285361	1.823	5.103	1.48111	1.06125e-33	6.36109e-34
100275369	9.656	27.07	1.48066	0	0
107548113	3.056	8.566	1.48063	1.08376e-43	5.49711e-44
109941188	1.553	4.29	1.47971	3.06965e-18	2.69522e-18
100284098	8.083	22.496	1.47963	9.1689e-88	2.77877e-88
103632597	48.093	133.216	1.47754	0	0
542314	22.186	61.143	1.47649	0	0
100284564	1.8	4.94	1.47302	3.02001e-36	1.71894e-36
103627704	2.536	7.05	1.47268	4.44659e-30	2.87874e-30
103638361	0.293	0.83	1.47122	1.04279e-09	1.2546e-09
100037792	117.02	320.706	1.46843	0	0
100276586	1	2.776	1.46834	3.30151e-23	2.51159e-23
103651017	2.646	7.213	1.46825	1.08368e-81	3.48755e-82
103639971	20.613	56.39	1.46673	0	0
100281224	6.653	18.456	1.46508	1.08017e-103	2.84856e-104
100281342	22.373	61.846	1.46389	0	0
542202	217.436	600.833	1.46373	0	0
103627700	5.75	15.886	1.4631	0	0
541845	52.793	144.9	1.46271	0	0
100191940	47.926	131.163	1.462	0	0
100281627	21.41	58.926	1.46128	1.88183e-207	2.7846e-208
100281707	0.096	0.26	1.46008	2.62677e-05	4.08654e-05
100857062	21.13	57.873	1.45981	0	0
103651602	1.28	3.503	1.45757	5.39256e-25	3.91556e-25
100384479	13.236	36.343	1.45583	5.62319e-223	7.82304e-224
100278301	60.316	165.033	1.45581	0	0
100285326	233.96	643.536	1.45548	0	0
100284758	182.61	498.486	1.45524	0	0
100192521	4.196	11.363	1.45361	3.9582e-122	9.15878e-123
100280582	27.923	76.573	1.45187	0	0
100283680	122.34	334.646	1.45175	0	0
100382983	17.82	48.87	1.45087	1.23019e-205	1.83692e-206
100502296	1.696	4.613	1.45033	2.00583e-25	1.4412e-25
100383812	0.436	1.183	1.44907	1.05997e-15	1.01124e-15
100501883	7.383	20.226	1.44881	8.8758e-268	1.0384e-268
103653528	6.133	16.78	1.44875	1.96068e-102	5.22341e-103
103644157	63.91	174.193	1.44865	0	0
100283151	121.373	330.44	1.44802	0	0
100273398	73.806	199.62	1.448	0	0
100283040	4.733	12.943	1.44695	1.4987e-115	3.62497e-116
100272542	4.32	11.763	1.44244	2.30515e-112	5.70197e-113
103629994	0.08	0.21	1.44216	6.47455e-06	9.63661e-06
100274223	13.29	36.04	1.44078	0	0
542216	1.14	3.08	1.44013	1.98594e-17	1.79108e-17
103625909	1.81	4.916	1.43998	2.29295e-16	2.14275e-16
100277605	14.696	39.78	1.43994	1.77415e-274	2.021e-275
542630	4.51	12.44	1.43983	4.23127e-70	1.52579e-70
103654095	1.64	4.463	1.4381	1.22857e-48	5.7328e-49
100276624	54.456	147.686	1.43748	0	0
100502335	154.42	417.036	1.43743	0	0
100281532	1.133	3.066	1.43533	2.10938e-42	1.09002e-42
103640644	31.123	83.59	1.4333	0	0
100283896	5.466	14.636	1.43299	1.42295e-118	3.37467e-119
100285848	9.556	25.576	1.43101	1.9834e-224	2.74215e-225
100191966	79.756	207.97	1.43096	0	0
103637478	9.046	24.376	1.43052	1.80089e-255	2.21086e-256
100273092	81.69	220.056	1.42886	0	0
103636213	1.563	4.126	1.42844	6.93221e-31	4.41124e-31
BGI_novel_G003607	0.17	0.46	1.42837	0.000245626	0.000416088
100275046	0.58	1.55	1.42766	5.53773e-06	8.2039e-06
103636474	2.376	6.353	1.4276	2.5884e-68	9.49811e-69
BGI_novel_G003315	0.136	0.37	1.42701	0.000758856	0.00134813
100217220	4.703	12.61	1.42668	2.74497e-112	6.79256e-113
100273965	22.516	61.153	1.42618	0	0
100272911	2.836	7.763	1.42567	4.57486e-100	1.24695e-100
100286029	2.13	5.743	1.42567	6.75928e-51	3.04869e-51
103642210	0.253	0.683	1.42567	1.92326e-05	2.96173e-05
542506	0.31	0.82	1.42567	1.92326e-05	2.96173e-05
732839	8.146	21.576	1.4241	8.59794e-264	1.02492e-264
100285109	0.26	0.68	1.42401	7.98556e-07	1.11657e-06
100193294	12.296	32.963	1.42255	0	0
100192110	302.18	803.813	1.42045	0	0
BGI_novel_G002092	1.603	4.276	1.42043	9.57756e-49	4.4599e-49
BGI_novel_G003831	0.046	0.12	1.41985	9.45378e-05	0.000154024
103628237	1.913	5.036	1.41616	5.49525e-55	2.35009e-55
100194241	57.633	158.716	1.41495	0	0
100382116	11.5	30.483	1.4143	2.00587e-268	2.34286e-269
BGI_novel_G003483	0.22	0.58	1.41327	3.50775e-06	5.12402e-06
103638672	0.9	2.4	1.41318	4.17017e-09	5.16084e-09
100502492	0.3	0.8	1.41178	8.89753e-11	1.02074e-10
103633384	0.123	0.33	1.41178	0.00011568	0.000190039
103643334	0.2	0.526	1.41178	0.00011568	0.000190039
103636168	1.31	3.493	1.4102	3.42433e-34	2.03144e-34
BGI_novel_G001258	1.336	3.55	1.40855	9.36227e-21	7.60596e-21
100382444	8.563	22.68	1.40812	8.45618e-195	1.31067e-195
103626181	2.046	5.45	1.4067	1.88571e-122	4.35785e-123
100191690	3.31	8.786	1.40656	5.04033e-81	1.62938e-81
100285862	59.67	157.76	1.40641	0	0
100275925	24.44	64.836	1.40624	0	0
103627909	0.21	0.55	1.40583	8.02194e-16	7.62846e-16
542702	35.45	93.263	1.40387	0	0
100273835	1.803	4.79	1.40376	4.17972e-41	2.21576e-41
100382369	27.18	71.7	1.40283	0	0
103632962	0.516	1.36	1.40215	1.03368e-22	7.96011e-23
100281272	8.443	22.32	1.40208	3.25241e-146	6.48052e-147
103644045	8.076	21.38	1.40111	7.56153e-87	2.31127e-87
100286352	0.313	0.83	1.40058	2.82479e-05	4.40603e-05
103635045	2.46	6.503	1.40011	1.13506e-64	4.30923e-65
103627559	0.836	2.386	1.39948	1.4575e-18	1.2671e-18
BGI_novel_G000139	0.263	0.69	1.39944	3.41658e-05	5.36787e-05
100272792	17.633	45.326	1.39829	0	0
100284778	16.666	43.733	1.39723	1.95812e-218	2.76748e-219
103649764	5.286	13.95	1.39662	3.06673e-58	1.25752e-58
100127535	121.88	319.296	1.39496	0	0
100284713	14.7	38.216	1.3939	7.212e-283	8.01424e-284
103643525	2.82	7.44	1.3934	1.04898e-78	3.46268e-79
103651195	3.74	9.89	1.38985	7.21362e-84	2.27503e-84
100279230	0.07	0.18	1.38969	0.000705835	0.00124946
BGI_novel_G001615	0.056	0.143	1.38969	0.000705835	0.00124946
103654473	0.073	0.196	1.38467	0.000345441	0.000593149
BGI_novel_G002716	0.416	1.09	1.38293	3.53318e-14	3.54411e-14
100277332	5.21	13.52	1.37987	1.69808e-35	9.81062e-36
100272413	4.173	11.15	1.37978	1.27019e-113	3.11259e-114
100279598	100.81	261.996	1.3794	0	0
103651678	5.2	13.563	1.37778	4.1819e-55	1.7856e-55
103627244	7.176	18.503	1.37723	1.71369e-94	4.87867e-95
732788	18.816	48.29	1.37565	0	0
100193887	5.113	13.103	1.3748	3.70458e-101	1.0019e-101
103644252	5.483	14.143	1.37478	3.05449e-94	8.72224e-95
103639193	0.286	0.74	1.37392	6.42726e-09	8.02648e-09
100194368	13.883	36.106	1.37333	0	0
100286298	32.64	84.223	1.37293	0	0
100280896	14.643	37.976	1.37111	8.16715e-288	8.97349e-289
100501536	38.243	98.883	1.37073	0	0
100274378	97.21	249.396	1.36985	0	0
103641458	30.966	79.963	1.36964	8.57535e-225	1.18229e-225
103627198	0.113	0.293	1.36815	0.000597543	0.00105063
109944068	0.26	0.67	1.36815	0.000597543	0.00105063
103649554	3.88	10.036	1.36757	6.82632e-93	1.97818e-93
103630470	0.33	0.85	1.36697	1.23366e-06	1.74727e-06
103626387	0.166	0.426	1.36592	0.0002927	0.000499237
109939223	0.1	0.253	1.36592	0.0002927	0.000499237
107548105	1.973	5.083	1.36562	1.71027e-36	9.70001e-37
103627656	2.18	5.403	1.36491	1.08013e-68	3.95105e-69
103641623	10.22	26.346	1.36357	1.43572e-272	1.65067e-273
BGI_novel_G002983	0.116	0.3	1.36299	5.69724e-07	7.88714e-07
100192522	21.85	55.956	1.36291	0	0
103641204	62.05	159.36	1.36258	0	0
103649859	0.12	0.313	1.36154	3.5013e-05	5.50468e-05
BGI_novel_G002611	4.336	11.17	1.35998	3.89455e-197	5.98019e-198
100283130	0.18	0.463	1.35969	8.5702e-06	1.28621e-05
103633022	4.236	10.86	1.35913	6.02439e-54	2.61289e-54
100192350	334.803	852.54	1.35858	0	0
100281142	59.753	153.876	1.35842	0	0
103629710	0.22	0.56	1.35776	1.04777e-06	1.47642e-06
BGI_novel_G002755	0.246	0.643	1.35703	8.91937e-08	1.18175e-07
109945304	0.443	1.136	1.35607	6.39742e-08	8.41268e-08
BGI_novel_G000669	2.14	5.466	1.3541	2.44443e-10	2.85815e-10
100502174	0.446	1.133	1.3526	5.96556e-14	6.03396e-14
100281172	7.873	19.976	1.35067	8.94077e-109	2.26749e-109
100191526	20.086	50.48	1.35023	0	0
542091	48.826	124.06	1.34943	0	0
100383396	0.166	0.426	1.34905	0.000121836	0.000200551
100501926	0.28	0.706	1.34905	7.26282e-06	1.08462e-05
100279586	2.256	5.763	1.34799	1.40541e-42	7.25026e-43
100274266	18.17	46.486	1.3475	0	0
BGI_novel_G001736	0.423	1.076	1.34684	9.14049e-08	1.21192e-07
100274141	5.993	15.323	1.34682	4.62382e-79	1.52099e-79
103655502	0.33	0.83	1.34565	2.15706e-14	2.14361e-14
103626091	20.156	51.09	1.34418	0	0
100276626	96.893	244.603	1.34408	0	0
100285877	4.09	10.466	1.34325	4.33053e-120	1.01495e-120
100280903	1.113	2.843	1.34247	9.14632e-15	8.98984e-15
100277984	2.27	5.676	1.34163	4.8655e-19	4.16528e-19
100274480	130.44	330.876	1.3394	0	0
100281899	0.463	1.173	1.33832	1.20063e-09	1.44854e-09
103653021	0.96	2.416	1.33763	8.1663e-12	8.97255e-12
103647718	0.35	0.883	1.33746	4.8265e-09	5.99167e-09
103629310	16.903	42.54	1.3372	0	0
100279471	1.25	3.153	1.33512	3.41094e-35	1.98248e-35
103640885	9.213	23.27	1.33354	2.18797e-94	6.23941e-95
542365	140.12	352.856	1.3335	0	0
100381549	82.436	202.583	1.3335	0	0
100273276	5.2	13.153	1.33336	7.64984e-45	3.79481e-45
100275085	2.863	7.243	1.3327	2.15169e-22	1.67103e-22
100501672	3.52	8.866	1.33264	2.40792e-76	8.15008e-77
100191551	52.036	131.336	1.33222	0	0
100383996	23.486	59.293	1.33138	7.03036e-281	7.85974e-282
100273345	0.946	2.376	1.33112	1.78029e-13	1.82982e-13
100192938	7.57	18.986	1.32956	2.91739e-92	8.49071e-93
100193733	0.87	2.206	1.32891	2.51705e-16	2.3546e-16
103633252	5.056	16.593	1.32868	2.47841e-160	4.54248e-161
100279427	19.773	49.406	1.32861	0	0
100217128	0.43	1.073	1.32668	3.4651e-09	4.26961e-09
103625867	20.956	53.073	1.32483	0	0
542661	2.696	6.576	1.3219	2.48248e-58	1.01555e-58
103630076	56.573	140.283	1.32148	0	0
100277582	18.936	47.41	1.32069	0	0
100282305	8.496	21.33	1.32031	1.15886e-102	3.08062e-103
103647910	1.26	3.146	1.31888	4.58391e-14	4.61882e-14
103647706	0.52	1.3	1.31872	1.86715e-19	1.57778e-19
100285304	12.49	30.973	1.31485	4.55177e-111	1.13205e-111
100283375	16.583	41.223	1.31103	2.19303e-269	2.54881e-270
100277532	3.333	8.206	1.31054	4.95388e-21	3.98929e-21
100272880	432.176	1062.72	1.30927	0	0
100284973	1	2.486	1.30782	1.8502e-21	1.47499e-21
103646958	6.59	16.243	1.30699	7.15672e-230	9.65354e-231
103639107	14.936	36.916	1.30544	0	0
100384311	3.466	8.726	1.30513	3.94011e-91	1.15734e-91
103638673	10.846	26.846	1.30382	1.63494e-70	5.87825e-71
BGI_novel_G004265	0.26	0.643	1.30364	0.000834619	0.0014898
100281108	45.206	111.656	1.3034	0	0
103638131	10.92	26.9	1.30336	8.93588e-108	2.28258e-108
103628949	0.263	0.646	1.30275	0.000302732	0.000516902
100281190	18.476	45.976	1.30202	0	0
103641980	3.943	9.69	1.3015	1.2165e-101	3.27362e-102
103641961	5.426	13.39	1.30106	5.80705e-107	1.49006e-107
103653485	0.38	0.926	1.30014	1.31599e-06	1.86792e-06
103654758	6.113	15.066	1.29858	5.51807e-190	8.78638e-191
BGI_novel_G001421	0.24	0.586	1.29797	5.74863e-08	7.53961e-08
BGI_novel_G000993	0.11	0.266	1.29715	2.69859e-12	2.90738e-12
100277380	7.47	18.383	1.29668	3.09758e-119	7.31045e-120
100274829	136.49	336.496	1.2958	0	0
103650090	4.416	10.856	1.29519	4.81395e-127	1.07823e-127
100501075	12.496	30.703	1.2949	3.00708e-159	5.54615e-160
100383182	10	24.55	1.2947	4.36128e-116	1.05153e-116
100304388	2.676	6.553	1.29422	1.06897e-25	7.62611e-26
100284252	0.873	2.12	1.29313	4.39799e-18	3.88014e-18
100277580	0.63	1.536	1.29015	2.23267e-06	3.21825e-06
100278639	3.223	7.89	1.28948	4.8478e-74	1.67862e-74
103652667	6.083	14.8	1.28904	6.5042e-211	9.4805e-212
103635837	1.54	3.753	1.28882	5.45332e-26	3.86576e-26
103633262	0.72	1.763	1.28818	3.26914e-11	3.68186e-11
103647650	21.75	53.186	1.28808	0	0
100275488	2.186	5.336	1.2865	9.50157e-24	7.11395e-24
100279832	0.556	1.343	1.28565	5.49456e-16	5.19703e-16
100384718	46.063	112.303	1.28553	0	0
100282529	10.53	25.683	1.2853	3.00327e-84	9.41969e-85
100501686	15.616	37.863	1.28482	0	0
103654295	3.186	7.723	1.28413	1.41547e-41	7.43185e-42
BGI_novel_G004151	0.13	0.323	1.28391	3.70911e-09	4.57776e-09
103625861	21.243	51.783	1.2836	0	0
100191716	1.49	3.633	1.2836	1.92554e-33	1.16009e-33
100272780	50.096	120.576	1.28357	3.92667e-269	4.56747e-270
103625710	0.736	1.796	1.28346	1.15123e-13	1.17601e-13
103639741	1.153	2.823	1.28205	1.771e-17	1.59519e-17
100281764	7.7	18.706	1.28025	3.4286e-171	5.95413e-172
103639545	0.196	0.473	1.27985	8.29498e-05	0.000134419
100384122	4.436	11.02	1.2794	1.6282e-109	4.10268e-110
103627405	0.643	1.57	1.27866	1.55846e-15	1.49551e-15
100281558	31.886	77.293	1.27801	0	0
103645419	0.356	0.87	1.2771	1.58629e-06	2.26288e-06
100274249	49.46	119.436	1.27552	0	0
542495	9.123	22.063	1.27452	6.15466e-265	7.28339e-266
100278866	1.106	2.69	1.27356	2.74969e-28	1.85132e-28
103647370	11.233	26.976	1.27213	3.13392e-120	7.33593e-121
103646445	1.506	3.633	1.27211	3.14691e-25	2.27348e-25
103647760	0.48	1.153	1.27157	1.09612e-12	1.16342e-12
778438	4.616	11.1	1.27041	7.81366e-183	1.27874e-183
103651007	0.9	2.173	1.26997	1.82998e-09	2.22686e-09
100217148	7.506	18.03	1.26897	2.91089e-163	5.27072e-164
103627824	6.963	16.89	1.26877	6.98466e-213	1.01271e-213
100285277	2.606	6.293	1.26797	7.45123e-49	3.46401e-49
100286293	15.22	36.65	1.26758	3.47122e-235	4.60209e-236
103630227	1.646	3.973	1.26721	5.61171e-33	3.41492e-33
103625886	0.143	0.343	1.2659	7.46552e-05	0.000120453
100191666	0.286	0.693	1.26498	1.74395e-08	2.22251e-08
100382449	23.436	56.16	1.26486	0	0
100501931	3.68	8.86	1.26416	6.06509e-34	3.61846e-34
109939160	0.263	0.633	1.26342	0.000343724	0.000590035
100192722	12.916	30.9	1.26341	3.68336e-173	6.31858e-174
BGI_novel_G002217	1.2	2.856	1.2631	5.55575e-11	6.32503e-11
103650822	19.51	46.756	1.26295	0	0
103634525	6.47	15.57	1.26275	4.25934e-53	1.86703e-53
100193673	2.706	6.456	1.26182	7.99808e-21	6.48614e-21
100283401	0.173	0.426	1.26158	0.000888494	0.00159049
BGI_novel_G001357	0.246	0.593	1.26158	5.39736e-06	7.98505e-06
BGI_novel_G000440	0.813	1.956	1.26011	3.98306e-09	4.92392e-09
100282132	23.563	56.156	1.26001	0	0
542567	11.116	26.626	1.25987	6.51994e-218	9.24625e-219
100193582	19.42	45.206	1.25826	8.21381e-278	9.26973e-279
100284063	65.263	155.363	1.25741	0	0
100272492	6.353	15.22	1.25724	1.19649e-105	3.10696e-106
100285316	4.06	9.626	1.25721	1.7182e-45	8.42417e-46
103627330	0.4	0.956	1.25492	2.91918e-11	3.27705e-11
542611	0.313	0.75	1.25492	1.89856e-06	2.72368e-06
100382573	0.583	1.39	1.25268	7.76877e-10	9.27724e-10
100193518	7.01	16.84	1.25243	3.52135e-169	6.19312e-170
100502216	0.79	1.883	1.25208	1.03701e-11	1.14378e-11
100284359	13.66	32.636	1.25188	8.60644e-273	9.88672e-274
100191734	1.876	4.546	1.25096	8.38601e-55	3.59764e-55
100278922	2.403	5.756	1.25095	1.48842e-19	1.25474e-19
103636298	1.603	3.79	1.25079	8.64591e-22	6.82352e-22
100384463	0.126	0.303	1.24951	0.00074465	0.00132103
103633102	0.17	0.406	1.24951	0.000126624	0.000208761
606430	11.423	27.203	1.24935	0	0
100281436	13.45	32.016	1.2466	1.49194e-255	1.83015e-256
103648265	1.01	2.386	1.2453	9.89738e-08	1.31475e-07
100284405	6.776	17.143	1.24516	1.80521e-130	3.96687e-131
100526753	0.4	0.853	1.24494	2.19662e-09	2.68464e-09
100274267	5.44	12.883	1.24482	5.57852e-83	1.77384e-83
100281231	5.483	12.986	1.24435	1.10627e-65	4.15736e-66
103642777	6.266	14.74	1.24435	1.19309e-129	2.63669e-130
100281061	3.863	9.12	1.24235	1.74155e-26	1.22165e-26
100282086	3.43	8.166	1.24231	2.01006e-47	9.5438e-48
100170665	106.13	250.816	1.24187	0	0
100384658	3.216	7.666	1.24159	2.10076e-62	8.21198e-63
103625899	1.056	2.48	1.24099	1.40137e-13	1.43456e-13
100272801	69.013	162.663	1.24022	0	0
103632658	1.88	4.463	1.23955	2.07002e-57	8.58773e-58
100281692	37.2	87.33	1.2393	0	0
103652915	0.163	0.383	1.23862	0.000622752	0.00109675
100384601	2.373	5.62	1.23801	1.56269e-34	9.20882e-35
BGI_novel_G003970	2.676	6.25	1.23691	1.48956e-43	7.57259e-44
100285512	8.516	20.05	1.23669	5.92002e-125	1.34305e-125
103626979	1.236	2.913	1.23636	1.27137e-24	9.3122e-25
100272836	40.583	95.503	1.2342	0	0
103644304	1.486	3.496	1.23319	5.09279e-17	4.66072e-17
100277171	18.566	43.896	1.23279	1.82267e-128	4.05434e-129
109942318	0.23	0.54	1.23274	2.5519e-07	3.46872e-07
100273791	0.393	0.92	1.23223	5.40159e-06	7.99286e-06
103643999	0.736	1.713	1.23223	5.40159e-06	7.99286e-06
100280247	15.656	36.823	1.23198	1.34579e-227	1.83344e-228
103638752	2.2	5.153	1.23016	8.62542e-34	5.15924e-34
100382106	33.123	77.88	1.22952	0	0
100285266	595.983	1393.08	1.2287	0	0
103639522	0.343	0.803	1.22783	1.20797e-05	1.83232e-05
100273162	5.766	13.3	1.22763	8.25158e-55	3.53917e-55
100281583	11.223	26.423	1.2276	7.04329e-249	8.86356e-250
100284108	29.496	68.906	1.22706	0	0
100191821	22.646	52.846	1.22654	0	0
103637381	0.116	0.266	1.22643	7.46964e-05	0.000120534
BGI_novel_G000038	39.396	91.166	1.22642	0	0
100274191	34.396	78.45	1.22633	0	0
100193529	5.12	11.993	1.22518	1.51591e-70	5.44738e-71
103644256	23	53.843	1.2251	0	0
100273773	0.463	1.21	1.22392	2.17938e-09	2.66335e-09
103655911	0.546	1.26	1.22392	2.17938e-09	2.66335e-09
100280547	0.606	1.413	1.2215	8.28437e-08	1.09586e-07
100191305	7.136	17.166	1.22128	2.58919e-134	5.53769e-135
100279636	16.07	37.256	1.2212	1.51117e-193	2.35824e-194
BGI_novel_G003979	0.946	2.213	1.22006	3.20894e-36	1.8271e-36
100278514	22.333	51.653	1.22001	1.96416e-157	3.66419e-158
100526751	1.94	4.513	1.21925	8.0187e-43	4.12437e-43
103649667	47.81	110.766	1.21862	0	0
100281048	13.65	31.666	1.21842	3.90453e-223	5.42075e-224
100280732	59.72	137.893	1.21651	0	0
103646542	4.246	9.833	1.21613	1.4545e-80	4.71735e-81
103650692	1.01	2.353	1.21532	8.67596e-09	1.09015e-08
100276523	3.286	7.683	1.21505	1.94972e-28	1.30672e-28
103649526	29.266	66.996	1.21501	0	0
100274597	12.503	28.913	1.2142	1.01038e-114	2.45648e-115
BGI_novel_G002908	0.116	0.273	1.21385	0.000354113	0.000608652
100192876	4.63	10.693	1.2136	2.18374e-76	7.3829e-77
100191688	1.116	2.59	1.21353	3.69816e-15	3.59184e-15
100284336	6.796	15.796	1.21128	4.46476e-52	1.98327e-52
100284486	32.91	76.26	1.21077	0	0
100283437	1.746	4.08	1.20912	7.72941e-41	4.11687e-41
100284924	6.76	15.6	1.2088	1.77763e-76	6.00135e-77
100502452	0.613	1.406	1.2083	9.44779e-09	1.18949e-08
BGI_novel_G003605	0.74	1.71	1.20803	1.2058e-16	1.11661e-16
542698	19.863	45.733	1.20716	3.48933e-303	3.68276e-304
100281202	2.996	6.91	1.20707	5.46221e-80	1.78205e-80
103651062	1.9	4.893	1.20635	8.10387e-47	3.88281e-47
100279792	2.973	6.79	1.20493	4.81304e-61	1.90691e-61
BGI_novel_G001929	0.31	0.723	1.20171	7.76625e-15	7.61694e-15
103646487	0.143	0.323	1.20115	4.48481e-06	6.6022e-06
BGI_novel_G002062	0.693	1.583	1.20115	4.48481e-06	6.6022e-06
BGI_novel_G000204	0.4	0.923	1.20112	0.000565004	0.000990976
100274286	29.633	67.766	1.19973	0	0
100283256	49.42	114.84	1.19745	0	0
100501175	1.3	4.08	1.19704	3.93814e-24	2.92164e-24
100383082	19.1	43.62	1.1967	0	0
BGI_novel_G003702	0.16	0.373	1.19536	3.9116e-06	5.73728e-06
100281575	4.52	10.54	1.19398	1.88735e-112	4.65943e-113
103633255	0.8	1.83	1.19392	2.36001e-22	1.83395e-22
BGI_novel_G002121	0.166	0.376	1.1933	2.64788e-06	3.83712e-06
100283718	1.353	3.086	1.19254	1.33777e-13	1.36868e-13
100278439	3.893	8.933	1.19131	2.59891e-51	1.16645e-51
100383395	12.263	27.92	1.19082	0	0
100384534	9.126	20.843	1.19071	1.61395e-178	2.70186e-179
100283108	8.636	19.706	1.19018	1.70223e-40	9.11561e-41
542298	367.166	835.276	1.18991	0	0
103653028	0.65	1.476	1.18988	3.41675e-16	3.20971e-16
100280077	3.29	7.506	1.18956	5.45823e-42	2.84522e-42
100281003	21.496	48.35	1.18911	6.80576e-140	1.40387e-140
103643281	0.393	0.89	1.18887	3.40045e-08	4.39803e-08
100285031	0.42	0.963	1.18758	2.73228e-07	3.71916e-07
100283886	2.896	6.636	1.18738	7.86725e-22	6.20141e-22
100272277	11.733	26.613	1.18683	1.02781e-210	1.5011e-211
541873	57.836	130.866	1.1866	0	0
100278613	24.003	54.253	1.18528	9.73234e-195	1.51035e-195
BGI_novel_G000137	0.326	0.736	1.18426	5.14135e-09	6.39292e-09
100281152	18.46	41.983	1.18224	7.46579e-190	1.18949e-190
103643339	0.73	1.663	1.18184	3.09295e-13	3.21501e-13
109939325	4.17	10.193	1.1806	8.29361e-123	1.90946e-123
100276850	0.673	1.52	1.17912	2.31318e-14	2.30186e-14
100279054	1.046	2.133	1.1787	4.3194e-30	2.79474e-30
100284409	18.11	40.99	1.17644	1.35931e-172	2.33966e-173
100282518	0.37	0.84	1.17598	0.000428641	0.000742938
100381545	17.69	39.406	1.17593	0	0
100285384	3.78	8.526	1.17562	9.34163e-44	4.73381e-44
100283251	18.403	41.69	1.17482	2.92196e-210	4.27871e-211
100281009	2.493	5.633	1.17434	1.14372e-14	1.12679e-14
100281698	9.14	20.51	1.17405	1.02503e-158	1.89646e-159
100277341	10.98	24.843	1.17349	1.07246e-64	4.06643e-65
100216773	66.623	148.91	1.17244	0	0
100304363	0.26	0.586	1.17151	1.05239e-05	1.58884e-05
107457592	8.56	19.32	1.17144	8.79987e-57	3.67698e-57
100304315	71.786	162.29	1.17134	0	0
103637226	1.793	4.033	1.17008	6.75006e-12	7.38856e-12
103629916	3.346	7.536	1.16968	2.45916e-59	9.9584e-60
100273476	70.84	158.926	1.16965	0	0
103641964	0.153	0.34	1.16914	0.00010346	0.000169079
103633578	1.093	2.473	1.16895	7.00452e-16	6.64544e-16
BGI_novel_G003517	0.653	1.46	1.16776	3.64763e-06	5.33608e-06
103633249	227.713	507.226	1.16748	0	0
BGI_novel_G001465	0.443	0.996	1.16705	4.20265e-13	4.39357e-13
542634	29.09	65.173	1.16641	2.28088e-210	3.33338e-211
103650928	37.093	86.106	1.16621	0	0
100272756	4.756	11.006	1.1662	3.63429e-80	1.18394e-80
100383525	4.026	9.073	1.1662	1.16686e-106	3.00197e-107
100278161	0.93	2.073	1.16462	5.52904e-08	7.24415e-08
103654184	0.293	0.656	1.16462	6.36612e-07	8.84131e-07
100284979	8.406	18.88	1.16398	7.46214e-45	3.70098e-45
100283826	7.62	17.073	1.16361	2.76305e-110	6.92236e-111
103654471	0.12	0.266	1.16312	0.000674384	0.00119158
103627039	1.633	3.673	1.16307	1.3767e-54	5.92597e-55
100277476	4.36	10.35	1.16174	3.95803e-49	1.82863e-49
100283021	7.953	17.746	1.16003	3.35299e-58	1.37716e-58
BGI_novel_G001780	0.386	0.863	1.15957	0.000248584	0.00042129
103651628	1.846	4.17	1.15933	3.24586e-35	1.88372e-35
103630536	2.273	5.06	1.15906	3.0122e-48	1.41524e-48
103627123	0.296	0.663	1.15836	0.000866785	0.00154946
100280402	13.053	29.103	1.15795	3.28338e-87	1.00013e-87
103643812	33.296	74.603	1.15744	0	0
100193627	0.356	0.783	1.15487	4.95141e-10	5.86662e-10
100278127	1.19	2.976	1.15461	3.65532e-11	4.1298e-11
103643139	0.346	0.776	1.15423	1.46707e-05	2.23889e-05
100277731	7.35	16.173	1.15392	9.19283e-36	5.28017e-36
103646297	3.163	6.976	1.15323	2.58862e-44	1.29807e-44
BGI_novel_G001004	0.103	0.233	1.15293	3.66044e-08	4.74414e-08
100285997	16.02	35.566	1.15265	4.32764e-257	5.27953e-258
100281793	6.12	13.65	1.15239	1.08891e-121	2.52379e-122
103633404	0.756	1.683	1.15226	3.92564e-11	4.44012e-11
103651348	31.743	70.413	1.1519	0	0
100502257	1.976	4.346	1.15181	1.96766e-16	1.83517e-16
100272353	25.736	57.283	1.15165	0	0
103634623	13.796	30.726	1.15123	0	0
100274220	46.026	102.13	1.151	0	0
103634601	9.843	21.24	1.14981	0	0
100283984	10.61	23.276	1.14977	1.90008e-179	3.15894e-180
103626330	6.283	13.82	1.14955	1.2855e-106	3.30964e-107
103626398	0.463	1.07	1.14937	1.15779e-16	1.07159e-16
100282765	28.653	63.813	1.14898	0	0
103634590	0.92	2.033	1.14796	4.29836e-15	4.18057e-15
100304070	19.786	43.783	1.14779	7.70014e-209	1.13126e-209
100277379	60.4	133.24	1.14643	1.97512e-287	2.17393e-288
103654233	21.56	47.093	1.14561	9.15128e-102	2.45823e-102
100282443	2.556	5.89	1.14541	3.06542e-61	1.21274e-61
542150	304.15	674.393	1.14503	0	0
103651693	2.57	5.68	1.14471	2.20598e-41	1.1635e-41
100281457	2.176	4.796	1.1445	1.21605e-42	6.26989e-43
103650721	7.56	16.75	1.144	4.75202e-57	1.97875e-57
100279839	2.31	5.11	1.14334	1.29581e-31	8.10111e-32
103651291	5.576	12.253	1.14207	1.26738e-106	3.26178e-107
100283088	77.713	171.826	1.14175	0	0
103636636	0.586	1.293	1.14138	8.36793e-11	9.58859e-11
100279570	217.486	480.783	1.14133	0	0
100281135	124.606	273.37	1.14122	0	0
103635867	3.576	7.913	1.14105	1.48378e-37	8.27413e-38
732845	4.893	11.13	1.14099	1.10457e-63	4.24342e-64
BGI_novel_G000572	0.443	0.983	1.14073	8.67164e-19	7.48623e-19
100281217	10.086	21.87	1.1401	2.37457e-68	8.7066e-69
100217060	7.673	16.98	1.13933	4.70685e-49	2.17957e-49
100282750	19.283	42.31	1.13875	8.26077e-134	1.76997e-134
100273033	9.59	20.133	1.1381	3.78777e-156	7.12086e-157
103637988	1.79	3.93	1.13774	3.29511e-81	1.06394e-81
103627487	13.81	30.3	1.13733	1.4135e-66	5.26568e-67
100281643	3.663	8.036	1.13709	9.98703e-22	7.90213e-22
100501794	7.41	16.153	1.13644	5.73761e-116	1.38502e-116
103631794	12.066	26.33	1.13553	3.6577e-250	4.58188e-251
100280810	1.076	2.36	1.13547	4.8035e-10	5.68767e-10
BGI_novel_G002642	0.406	0.893	1.13493	0.000782341	0.00139181
103654885	1.36	2.79	1.13418	4.54282e-19	3.88554e-19
100281831	6.206	13.626	1.13364	5.22455e-53	2.29212e-53
103652675	0.45	0.976	1.13343	4.64937e-10	5.4998e-10
100275184	10.173	22.393	1.133	1.22082e-99	3.34515e-100
100191740	1.443	3.146	1.13273	5.63928e-25	4.09633e-25
103646825	1.91	4.15	1.13006	3.24886e-18	2.85413e-18
BGI_novel_G000219	0.81	1.766	1.12922	5.27072e-09	6.55733e-09
100282747	243.306	531.236	1.1288	0	0
103636459	1.91	4.663	1.12771	4.58262e-46	2.22257e-46
103638580	30.296	66.253	1.12707	0	0
103625785	0.243	0.526	1.12677	1.31569e-06	1.86736e-06
100281734	21.836	47.8	1.12668	0	0
100277719	0.686	1.5	1.12665	2.02618e-06	2.91261e-06
100383895	4.676	10.256	1.12589	5.42304e-147	1.07534e-147
100193934	32.23	70.526	1.12579	0	0
103642003	1.156	2.513	1.12489	1.49035e-17	1.33953e-17
100281373	3.346	7.293	1.12304	3.68771e-40	1.98687e-40
103626074	2.696	5.833	1.12276	1.33697e-36	7.56607e-37
100502509	20.626	44.883	1.12142	2.66636e-280	2.98605e-281
100275957	1.693	3.696	1.12138	1.48307e-06	2.11234e-06
100281160	38.746	84.046	1.11978	0	0
100282657	21.846	47.366	1.11892	2.18913e-271	2.52531e-272
100501299	1.083	2.36	1.11875	2.43521e-13	2.5189e-13
103635602	1.173	2.56	1.11827	4.79208e-17	4.37998e-17
103654251	0.133	0.286	1.11827	0.000837165	0.0014945
103647034	7.103	15.44	1.11804	6.2863e-88	1.90153e-88
100192585	244.17	527.056	1.1153	0	0
103633553	36.79	81.633	1.11461	0	0
100274968	2.753	5.983	1.11458	2.55732e-15	2.47174e-15
100191524	13.14	28.463	1.1128	2.39012e-208	3.52292e-209
100382458	69.953	151.373	1.11221	0	0
100281437	1.823	3.926	1.11136	9.28912e-30	6.05135e-30
100285253	28.95	62.31	1.11134	0	0
541726	1.433	3.106	1.11084	1.28759e-16	1.19321e-16
103633411	0.846	1.806	1.11078	2.87029e-14	2.86702e-14
BGI_novel_G000718	0.253	0.546	1.11073	1.62705e-06	2.3229e-06
BGI_novel_G000398	0.31	0.67	1.11037	2.82126e-10	3.30773e-10
100285908	15.653	33.676	1.1097	3.06814e-226	4.20645e-227
100272893	11.35	24.536	1.1075	5.50392e-254	6.81515e-255
100278711	10.15	21.833	1.10703	8.25999e-72	2.92848e-72
103637435	1.56	3.333	1.10668	2.75864e-14	2.75444e-14
100279301	13.806	29.456	1.10565	1.62847e-242	2.09634e-243
BGI_novel_G003554	0.93	1.993	1.10558	3.16062e-06	4.60508e-06
100275684	12.08	25.986	1.10519	1.7721e-106	4.57439e-107
100279706	3.26	7.136	1.10484	8.44473e-52	3.76176e-52
109939248	21.853	46.883	1.10411	0	0
103630609	0.63	1.36	1.10241	3.54817e-17	3.22768e-17
BGI_novel_G004212	6.04	12.88	1.10216	7.70906e-13	8.13344e-13
103636556	1.863	3.923	1.10112	6.84494e-21	5.53913e-21
100273297	302.723	648.533	1.10094	0	0
103627506	0.813	1.766	1.10037	4.60554e-06	6.78347e-06
103642019	0.25	0.543	1.09987	5.52287e-07	7.63937e-07
109943478	0.436	0.95	1.09987	1.16048e-09	1.3991e-09
100284527	7.653	16.406	1.09987	8.66032e-47	4.15109e-47
103645181	0.866	1.896	1.09828	8.11432e-10	9.70315e-10
100282724	25.35	54.04	1.09794	2.1271e-261	2.55813e-262
103630717	10.853	23.24	1.09693	9.38658e-209	1.37992e-209
100501109	5.02	10.753	1.09595	1.04672e-65	3.93257e-66
103636499	0.426	0.633	1.09583	2.2548e-05	3.48985e-05
100191538	19.083	40.74	1.09559	8.57578e-151	1.66172e-151
103638137	183.066	390.386	1.09525	0	0
BGI_novel_G000193	0.606	1.293	1.09518	1.82285e-20	1.4951e-20
100276886	17.273	36.7	1.09491	1.35401e-128	3.00924e-129
100275828	0.886	1.9	1.09486	2.23362e-06	3.22004e-06
100279200	0.293	0.626	1.09486	2.23362e-06	3.22004e-06
BGI_novel_G002496	1.656	3.53	1.09483	1.13051e-37	6.29004e-38
103643618	0.516	1.09	1.09476	5.02201e-13	5.2603e-13
100276145	4.323	8.193	1.0946	8.22054e-34	4.91469e-34
100191365	33.976	72.203	1.09457	0	0
100217287	64.566	137.823	1.0942	0	0
100284894	38.823	82.996	1.09378	2.1029e-236	2.76979e-237
100275339	14.423	30.713	1.09373	6.29282e-186	1.01714e-186
103627199	12.056	25.533	1.09328	2.76443e-230	3.71824e-231
100502242	0.29	0.616	1.09321	0.000160073	0.000266248
BGI_novel_G002920	1.503	3.203	1.09312	2.87871e-23	2.1869e-23
100286064	48.586	103.28	1.09298	0	0
100278201	2.6	5.543	1.09297	4.00199e-18	3.52461e-18
103653019	0.803	1.71	1.09251	3.47332e-07	4.75325e-07
100277154	0.37	0.786	1.09241	1.55678e-06	2.21973e-06
100284456	123.476	264.783	1.09203	0	0
100127017	4.92	10.426	1.09175	1.96373e-35	1.13511e-35
100193403	26.74	56.803	1.09133	4.22433e-245	5.39329e-246
BGI_novel_G000034	0.506	1.066	1.09031	1.00588e-13	1.02476e-13
103648828	4.603	9.546	1.09009	3.74498e-152	7.19536e-153
100272621	2.046	4.343	1.08979	6.76057e-25	4.91928e-25
BGI_novel_G003636	0.786	1.663	1.08937	2.19772e-50	9.97808e-51
103637881	4.21	8.983	1.08871	1.16113e-43	5.894e-44
103632934	6.086	13.253	1.08811	2.49063e-119	5.87083e-120
103654866	1.113	2.363	1.08755	2.23598e-18	1.95463e-18
107228385	11.106	23.713	1.08697	5.85923e-71	2.09818e-71
100276276	40.816	87.066	1.08683	3.92028e-133	8.45247e-134
100193553	29.03	61.64	1.08617	0	0
732822	225.17	476.483	1.08568	0	0
100280431	10.9	23.11	1.08562	7.7301e-170	1.35506e-170
100280812	18.993	40.706	1.08491	6.04818e-136	1.28309e-136
103640490	6.903	14.516	1.08332	3.90695e-117	9.37097e-118
100286241	27.646	58.493	1.08321	0	0
100273311	158.24	333.593	1.08304	0	0
100285450	8.113	15.696	1.08234	2.65159e-104	6.9569e-105
100193434	88.973	188.94	1.08148	0	0
100273138	57.133	120.283	1.08073	0	0
100280253	24.233	51.283	1.08052	1.28796e-251	1.60594e-252
100284066	3.436	7.303	1.07949	1.15453e-46	5.54394e-47
100382682	3.64	7.67	1.0794	1.7932e-96	5.01703e-97
100274912	1.14	2.413	1.07931	5.1525e-10	6.11231e-10
100285370	4.126	8.71	1.07881	4.46579e-22	3.49784e-22
109946070	8.623	18.26	1.07865	1.58423e-106	4.08333e-107
100274974	48.566	98.94	1.0782	0	0
100382462	5.09	10.743	1.07808	3.54489e-67	1.31273e-67
100384450	0.52	1.103	1.07779	0.000307751	0.000525886
100383091	0.263	0.553	1.07755	1.23652e-06	1.75142e-06
100286313	1.516	3.23	1.07603	8.71854e-12	9.58686e-12
100280608	1.03	2.183	1.07442	7.19847e-07	1.00374e-06
103634944	1	2.1	1.07151	5.8687e-10	6.97378e-10
103640594	0.453	0.943	1.07151	8.64476e-06	1.29765e-05
103653870	9.91	20.45	1.07116	2.9534e-97	8.22045e-98
BGI_novel_G003713	1.64	3.433	1.07095	4.18064e-35	2.43345e-35
103637322	33.643	70.713	1.07033	0	0
100284248	16.036	33.583	1.06991	8.89898e-201	1.34677e-201
100194339	128.85	270.923	1.0696	0	0
BGI_novel_G003295	24.856	52.18	1.06928	0	0
100382803	0.416	0.873	1.06922	0.000112848	0.000185224
103647375	2.4	5.173	1.06868	1.76812e-29	1.15864e-29
100304275	0.723	1.516	1.06834	1.41278e-07	1.89126e-07
103633263	11.12	23.283	1.06733	1.95976e-182	3.2129e-183
100281524	60.456	126.6	1.06697	0	0
100193121	12.523	26.31	1.06648	5.65951e-120	1.32805e-120
100283346	16.556	34.743	1.06615	1.50872e-221	2.1062e-222
100193401	6.053	12.65	1.0661	9.15872e-50	4.1926e-50
100281104	15.206	31.846	1.06604	1.73055e-99	4.7452e-100
109944053	22.393	46.663	1.0659	0	0
100275738	37.13	78.046	1.06563	0	0
100279994	73.526	150.316	1.06482	0	0
100275405	1.996	4.176	1.06459	1.68775e-06	2.41232e-06
100275047	6.25	13.12	1.06385	2.12424e-39	1.15595e-39
BGI_novel_G002785	0.083	0.176	1.06189	4.06518e-05	6.41819e-05
100284761	15.926	33.463	1.0618	7.93326e-90	2.35926e-90
103652694	0.306	0.65	1.06107	3.52041e-05	5.53508e-05
100281770	3.02	6.28	1.06005	7.14915e-49	3.3222e-49
100279937	10.466	21.626	1.05993	2.45432e-167	4.34721e-168
103633519	36.023	75.19	1.05988	0	0
BGI_novel_G003183	0.733	1.526	1.05887	1.54352e-06	2.20053e-06
100283053	3.52	7.403	1.0572	2.34768e-31	1.47607e-31
100285166	25.953	54.153	1.05694	0	0
100275634	8.83	18.376	1.05653	6.68578e-139	1.38748e-139
109940007	0.44	0.94	1.05642	1.62421e-11	1.80489e-11
100502520	50.786	103.67	1.05527	0	0
BGI_novel_G001132	0.356	0.746	1.05472	0.000618902	0.00108956
103645828	7.806	16.21	1.05388	6.2249e-90	1.85001e-90
100192725	104.213	213.78	1.0531	0	0
541914	7.233	14.946	1.05274	5.77149e-96	1.62086e-96
BGI_novel_G004227	0.55	1.126	1.05168	2.85412e-22	2.22369e-22
103635987	20.806	43.18	1.05104	9.82379e-277	1.1115e-277
103638134	144.686	299.393	1.05061	0	0
100283162	85.81	178.033	1.05033	0	0
100274392	41.506	85.75	1.04826	0	0
732829	49.7	102.753	1.04821	0	0
103627266	4.233	8.763	1.04818	1.35187e-15	1.2948e-15
BGI_novel_G000216	0.906	1.886	1.04806	4.6092e-33	2.79953e-33
BGI_novel_G004079	0.506	1.04	1.04788	9.6848e-07	1.36162e-06
100217089	7.57	15.76	1.04649	2.16532e-112	5.34986e-113
BGI_novel_G003590	0.246	0.496	1.04616	0.000142297	0.000235614
100280983	9.143	18.89	1.04583	2.89887e-76	9.82019e-77
103637541	0.466	0.953	1.04504	6.92383e-05	0.000111333
BGI_novel_G000897	5.58	11.586	1.04425	2.04415e-25	1.46913e-25
100284817	30.843	63.593	1.04424	0	0
100284161	101.74	209.046	1.04367	0	0
103635455	0.346	0.686	1.04367	7.9016e-06	1.18298e-05
100037767	1.916	3.936	1.04361	1.00791e-08	1.27014e-08
103653849	1.746	3.623	1.04294	1.1023e-12	1.17019e-12
109939207	2.726	5.636	1.04291	2.13125e-32	1.3115e-32
103651551	0.313	0.696	1.04289	0.00088792	0.0015893
103654608	13.633	28.72	1.04254	2.80396e-215	4.025e-216
100191405	9.67	19.9	1.04106	1.70284e-150	3.3094e-151
100193743	19.336	42.85	1.04091	0	0
100501636	46.08	96.003	1.04058	0	0
100281723	15.923	32.846	1.04053	4.64131e-212	6.74283e-213
103644115	0.893	1.84	1.04041	5.37094e-06	7.94545e-06
100192756	20.423	42.123	1.04039	1.64737e-192	2.58189e-193
103636555	99.15	202.716	1.04037	0	0
100280395	0.53	1.083	1.03994	3.73146e-06	5.46301e-06
103643987	9.593	22.62	1.03907	1.32805e-133	2.85318e-134
100284880	28.173	57.773	1.03755	1.89311e-303	1.99441e-304
100285839	3.12	6.366	1.03737	8.40993e-41	4.48338e-41
100193085	24.163	48.893	1.03676	3.13799e-209	4.59808e-210
BGI_novel_G004228	0.503	1.026	1.03658	6.60108e-20	5.50692e-20
BGI_novel_G003365	0.556	1.133	1.03485	1.27242e-10	1.47064e-10
100281530	23.003	47.066	1.03446	0	0
732761	0.75	1.526	1.03369	2.0158e-18	1.75925e-18
100384005	12.82	26.2	1.03255	2.08482e-137	4.38274e-138
100284328	5.54	11.68	1.03228	1.29192e-45	6.32052e-46
103629301	14.426	29.09	1.03174	3.43317e-124	7.83821e-125
103625990	1.32	2.693	1.0316	2.02549e-19	1.71294e-19
100303864	196.516	398.74	1.03101	0	0
100382841	2.383	4.726	1.03057	1.76862e-34	1.04308e-34
100277656	3.053	6.25	1.02925	3.89358e-28	2.6301e-28
103636652	8.463	17.263	1.02875	2.99279e-105	7.79164e-106
100274035	22.223	45.14	1.0284	1.3435e-220	1.88331e-221
100281806	363.7	740.406	1.02813	0	0
100277555	2.663	5.41	1.02712	8.38716e-16	7.98141e-16
100277705	2.056	4.196	1.02712	6.87558e-11	7.8534e-11
100284716	0.46	0.933	1.02712	4.51302e-05	7.15044e-05
103626509	0.336	0.676	1.02712	1.25556e-05	1.90741e-05
103634843	1.343	2.716	1.02712	5.86095e-16	5.54753e-16
103643528	0.193	0.39	1.02712	0.000162732	0.000270891
103643997	0.316	0.646	1.02712	0.000592449	0.00104128
100279784	12.556	25.843	1.02636	7.76839e-223	1.08149e-223
100277173	9.256	18.823	1.02609	2.68267e-60	1.07267e-60
103646899	45.926	95.093	1.02516	0	0
100282583	40.203	81.776	1.02495	4.85203e-272	5.58315e-273
541689	12.18	24.763	1.02347	7.58546e-63	2.94695e-63
100382202	3.19	6.533	1.02326	4.10645e-61	1.62578e-61
107403167	4.036	8.186	1.02308	2.20914e-45	1.08461e-45
542578	22.43	45.533	1.02257	0	0
100277139	12.893	26.1	1.0224	7.8477e-96	2.20848e-96
542190	30.273	61.436	1.02178	2.1744e-199	3.30539e-200
103630767	6	12.076	1.02156	1.16063e-31	7.24933e-32
107403158	15.763	30.29	1.02105	5.17896e-93	1.49831e-93
103636505	4.77	9.73	1.02023	4.85543e-98	1.34211e-98
100273828	5.433	10.94	1.01995	3.79956e-71	1.35696e-71
100383653	181.596	373.386	1.01977	0	0
BGI_novel_G003789	0.59	1.196	1.01908	1.44198e-08	1.83015e-08
103654397	0.396	0.8	1.01829	6.11172e-08	8.02639e-08
BGI_novel_G003014	0.706	1.44	1.01774	7.01614e-16	6.65782e-16
100304328	9.156	18.553	1.01658	1.05359e-74	3.61881e-75
100283530	3.423	6.833	1.01605	1.96874e-36	1.11716e-36
100193231	34.013	68.013	1.01573	3.99125e-281	4.45827e-282
103645927	30.11	60.49	1.01522	0	0
103627496	3.213	6.516	1.0135	8.23965e-38	4.57731e-38
103642035	2.84	5.746	1.01349	8.15561e-70	2.9511e-70
BGI_novel_G001083	1.793	3.596	1.01251	1.00141e-20	8.14031e-21
100274659	1.886	3.806	1.01247	3.81613e-09	4.71279e-09
103642057	5.42	10.903	1.01079	2.07489e-121	4.81701e-122
100191184	85.053	171.1	1.00947	0	0
103651028	4.82	9.703	1.00901	1.96749e-73	6.85246e-74
100276757	2.506	4.96	1.00877	2.94566e-28	1.98468e-28
100279111	3.563	7.203	1.00838	8.25786e-25	6.0207e-25
100286265	6.236	12.5	1.00739	8.28118e-32	5.15252e-32
BGI_novel_G001944	27.896	55.596	1.00725	2.03717e-99	5.58987e-100
732831	12.33	24.61	1.00651	3.92407e-157	7.33179e-158
100272363	13.186	26.64	1.00634	9.14968e-103	2.43051e-103
542304	685.37	1381.2	1.00627	0	0
100274759	9.433	18.763	1.00574	1.84401e-39	1.00239e-39
103654103	0.64	1.286	1.00547	2.50811e-09	3.07257e-09
100285572	2.113	4.243	1.005	1.01188e-18	8.75506e-19
100281609	33.85	67.176	1.00491	0	0
100381631	4.606	9.046	1.0034	1.21994e-62	4.75002e-63
BGI_novel_G003387	3.366	6.71	1.00321	9.45014e-24	7.07454e-24
100274748	48.16	96.876	1.00281	0	0
100194247	0.796	1.593	1.00237	1.63346e-12	1.74507e-12
100277324	0.55	1.1	1.00203	0.000967225	0.0017385
100278465	1.56	3.063	1.00181	3.84238e-10	4.53042e-10
BGI_novel_G003015	0.29	0.593	1.00123	7.23739e-08	9.54302e-08
103650970	2.326	4.616	1.00089	5.6623e-18	5.01739e-18
103635843	1.843	3.686	1.00023	1.80542e-25	1.29616e-25
100382415	8.026	4.02	-1.00004	1.33385e-52	5.89423e-53
103627063	14.926	7.456	-1.00009	1.83403e-140	3.77082e-141
100193113	27.256	13.8	-1.00015	1.43541e-85	4.43997e-86
100285599	2.35	1.19	-1.00036	1.70007e-07	2.28778e-07
100276469	0.836	0.42	-1.00077	1.06308e-06	1.4985e-06
100282784	0.726	0.366	-1.0009	1.84118e-05	2.83178e-05
100382699	2.373	1.163	-1.00101	1.13485e-20	9.24688e-21
100277427	1.686	0.863	-1.00103	1.80024e-23	1.35791e-23
100281671	40.926	20.41	-1.00235	0	0
100274214	5.34	2.626	-1.00236	2.44609e-34	1.44735e-34
100281312	7.716	3.85	-1.00252	3.5296e-43	1.80558e-43
103652960	2.383	1.203	-1.00278	4.93847e-16	4.6644e-16
103634678	11.75	6.086	-1.0029	3.26318e-100	8.88489e-101
100194085	5.316	2.656	-1.00299	6.26393e-25	4.55157e-25
100273662	2.873	1.433	-1.00364	3.86835e-19	3.30233e-19
100383369	18.043	9.063	-1.00373	7.06152e-101	1.91318e-101
100278326	17.06	8.483	-1.00385	3.1142e-43	1.59248e-43
100383845	0.873	0.436	-1.00391	7.34402e-07	1.02446e-06
103654206	1.563	0.92	-1.00405	1.67637e-15	1.61108e-15
100191984	1515.3	763.693	-1.00409	0	0
103646161	1.49	0.743	-1.00416	0.000673024	0.00118911
100191592	16.476	8.193	-1.00424	9.80051e-49	4.56466e-49
100193156	2.66	1.33	-1.00459	7.17568e-12	7.86342e-12
100282656	15.103	7.326	-1.00507	1.79546e-103	4.74008e-104
109945462	0.283	0.14	-1.00509	4.91587e-07	6.78131e-07
100283643	12.323	6.23	-1.00511	1.00313e-26	7.00003e-27
100192556	62.223	31.053	-1.0052	1.06188e-242	1.36594e-243
541716	41.396	20.786	-1.00553	1.80287e-240	2.34339e-241
100125642	2.023	1.006	-1.00573	3.48754e-13	3.63222e-13
100384864	2.446	1.256	-1.00624	1.23527e-14	1.21782e-14
BGI_novel_G003821	1.846	0.92	-1.00682	2.81036e-21	2.25125e-21
100191380	0.883	0.44	-1.00683	1.94474e-06	2.79236e-06
103642199	18.7	9.4	-1.00699	6.37224e-65	2.41247e-65
109941256	0.503	0.25	-1.00705	0.000109192	0.00017893
103650051	3.823	1.916	-1.00708	2.5336e-94	7.22993e-95
103654581	2.903	1.443	-1.00712	2.2994e-36	1.30679e-36
103643502	7.98	3.996	-1.00723	1.19389e-78	3.94217e-79
100281762	4.813	2.49	-1.00768	1.67366e-40	8.96103e-41
100191975	7.273	3.63	-1.00851	1.06417e-42	5.47859e-43
100304239	12.106	5.766	-1.00855	1.96588e-76	6.64069e-77
103634411	4.506	2.253	-1.00867	4.35105e-79	1.43042e-79
103638997	2.92	1.433	-1.0087	2.55364e-15	2.46794e-15
103636164	4.753	2.42	-1.0091	4.50172e-42	2.34229e-42
103644263	9.36	4.683	-1.00932	4.44536e-18	3.92236e-18
103654311	1.21	0.596	-1.00941	0.000131797	0.000217606
103626169	1.353	0.673	-1.00978	2.01871e-16	1.88356e-16
100274415	33.58	16.706	-1.01014	8.68895e-181	1.43536e-181
100216899	129.35	64.923	-1.01041	6.15793e-265	7.29319e-266
103654087	0.813	0.4	-1.01102	2.92412e-10	3.43142e-10
BGI_novel_G002795	0.416	0.206	-1.01136	0.000183086	0.000306482
103635636	11.596	5.766	-1.01156	7.97505e-23	6.12142e-23
100384030	4.666	2.323	-1.01176	2.70725e-70	9.7519e-71
100276032	10.32	5.263	-1.01226	2.61875e-83	8.30183e-84
103637601	2.263	1.133	-1.01241	9.47551e-13	1.00354e-12
BGI_novel_G000114	0.92	0.456	-1.01282	4.46211e-18	3.93757e-18
100285624	5.323	2.653	-1.01301	4.02408e-29	2.66057e-29
103638756	0.61	0.303	-1.01352	4.67249e-07	6.43793e-07
103650874	3.166	1.566	-1.01352	1.0297e-44	5.12579e-45
100278884	2.75	1.366	-1.01378	2.69855e-06	3.91419e-06
100191518	28.803	14.376	-1.01429	2.7091e-185	4.39186e-186
542629	4.596	2.273	-1.01446	6.93945e-15	6.79347e-15
100193448	4.393	2.123	-1.01547	2.5307e-22	1.96952e-22
100276492	2.913	1.436	-1.01553	5.31751e-16	5.02803e-16
100273352	158.67	78.913	-1.01604	0	0
100192665	1.606	0.796	-1.01621	4.98707e-08	6.51103e-08
100273995	2.623	1.296	-1.01647	2.5137e-14	2.50504e-14
100278444	1.663	0.823	-1.01678	1.68447e-15	1.61935e-15
100272519	3.253	1.616	-1.01764	1.2282e-20	1.00181e-20
100272503	8.11	4.206	-1.01825	1.37421e-110	3.43228e-111
100274490	1.756	0.88	-1.01837	1.23597e-17	1.10816e-17
100276838	6.376	3.163	-1.01909	7.16538e-15	7.02004e-15
103627706	1.05	0.526	-1.01958	1.31706e-07	1.76071e-07
100277570	7.513	3.743	-1.01979	7.75797e-29	5.15988e-29
103642112	5.06	2.49	-1.01993	4.66053e-71	1.66668e-71
100284135	3.563	1.766	-1.02019	6.77794e-10	8.07445e-10
BGI_novel_G001489	0.86	0.426	-1.02027	9.93163e-10	1.19336e-09
BGI_novel_G003773	0.66	0.323	-1.02035	6.71331e-06	1.00023e-05
100272318	32.283	14.55	-1.02044	8.45956e-143	1.71489e-143
100191390	38.923	19.583	-1.02113	1.20456e-286	1.32812e-287
100281691	1.776	0.883	-1.02125	4.89191e-12	5.3264e-12
103643744	2.67	1.32	-1.02125	1.73855e-15	1.67235e-15
100277783	3.823	1.913	-1.02179	8.60657e-70	3.11511e-70
100285413	14.223	7.013	-1.02199	3.63462e-40	1.95687e-40
103646569	5.31	2.626	-1.02207	2.25928e-83	7.15575e-84
100284467	1	0.493	-1.02264	3.85177e-06	5.64656e-06
BGI_novel_G000569	0.963	0.476	-1.0229	5.1769e-14	5.2253e-14
107436073	2.066	0.986	-1.02301	1.78257e-09	2.16729e-09
103643213	0.313	0.156	-1.02351	6.00483e-05	9.60534e-05
100276610	15.06	7.483	-1.02369	1.41481e-45	6.92581e-46
100284517	290.126	144.813	-1.02386	0	0
103635410	3.906	1.936	-1.02421	7.78846e-41	4.14907e-41
103651489	18.483	9.166	-1.02548	5.41806e-159	9.9981e-160
100274212	38.56	18.913	-1.02573	1.18899e-218	1.67931e-219
100192925	9.613	4.713	-1.02599	5.75684e-46	2.79871e-46
100193588	0.52	0.253	-1.02599	8.32701e-05	0.000134954
103627755	1.77	0.9	-1.02608	1.44633e-18	1.25724e-18
100192027	3.536	1.913	-1.02625	5.25661e-29	3.48609e-29
103641241	5.66	2.783	-1.02641	1.54304e-135	3.27645e-136
100281841	57.003	28.343	-1.02694	1.525e-165	2.72755e-166
100304336	3.55	1.786	-1.02698	3.10086e-19	2.64058e-19
100192790	11.6	5.68	-1.02725	2.02599e-57	8.40114e-58
103637824	5.71	2.806	-1.02753	7.9324e-44	4.01053e-44
109941319	2.433	1.2	-1.02763	1.52468e-07	2.04604e-07
103630666	9.443	4.663	-1.02821	2.53596e-40	1.36194e-40
100279881	0.896	0.443	-1.02838	8.20757e-10	9.81861e-10
103645946	2.003	1.046	-1.02866	6.84337e-21	5.53721e-21
BGI_novel_G003832	0.306	0.15	-1.03012	0.000677128	0.00119675
100283333	3.146	1.553	-1.03022	1.43486e-10	1.66184e-10
103638645	1.636	0.806	-1.03024	2.24394e-11	2.50715e-11
103645724	27.306	13.253	-1.03165	2.35181e-274	2.6813e-275
100216792	0.426	0.2	-1.03178	0.000160467	0.000266965
BGI_novel_G003119	0.546	0.266	-1.03182	0.000161264	0.000268338
103639303	72.31	35.2	-1.03226	2.54007e-154	4.82655e-155
100191918	1.02	0.506	-1.03238	2.53365e-09	3.10484e-09
100281235	81.56	40.436	-1.03253	9.69154e-211	1.41357e-211
100275158	170.016	84.103	-1.03264	0	0
100125655	62.63	30.963	-1.03268	6.4985e-217	9.26586e-218
103626482	11.83	5.803	-1.03368	6.73201e-255	8.29047e-256
103634135	0.526	0.263	-1.03481	2.86553e-06	4.16548e-06
100857060	6.013	2.95	-1.03492	2.42161e-28	1.62717e-28
100285937	7.236	3.576	-1.03499	2.59892e-39	1.4165e-39
100273649	2.863	1.5	-1.03513	1.00441e-44	4.997e-45
100383172	183.17	89.283	-1.03515	0	0
100284538	0.63	0.306	-1.03517	0.000222714	0.000375924
103636588	4.936	2.416	-1.03521	5.02682e-41	2.67015e-41
BGI_novel_G002331	1.283	0.63	-1.03542	4.50594e-08	5.87031e-08
103653706	4.753	2.126	-1.03567	1.04689e-40	5.5901e-41
100283818	9.403	4.626	-1.03601	3.90533e-45	1.92639e-45
100193871	1.18	0.566	-1.03608	4.22245e-07	5.80444e-07
541872	20.366	9.533	-1.03617	3.55077e-106	9.18965e-107
103630024	6.493	3.2	-1.03646	1.60355e-47	7.60132e-48
100381978	1.476	0.713	-1.0365	1.36212e-11	1.50879e-11
100191581	218.75	107.47	-1.03704	0	0
606431	210.5	102.26	-1.0371	0	0
109941464	6.69	3.263	-1.03718	6.80764e-53	2.99256e-53
103643286	4.303	2.37	-1.0373	1.70121e-94	4.84152e-95
103644346	66.84	32.536	-1.03757	0	0
100194029	41.966	20.606	-1.03758	1.44286e-163	2.60563e-164
103635826	3.903	1.953	-1.03798	2.8078e-12	3.02666e-12
100275786	1.633	0.806	-1.03847	1.08343e-08	1.36676e-08
100281982	1.976	0.96	-1.03847	3.29523e-12	3.5635e-12
103643131	0.926	0.466	-1.03847	1.02896e-15	9.81061e-16
100284109	50.103	24.66	-1.03849	8.16696e-188	1.31063e-188
100282902	5.073	2.603	-1.03909	3.36653e-31	2.12541e-31
100273565	0.506	0.253	-1.03955	9.89492e-06	1.49093e-05
100274533	36.786	18.026	-1.04	8.64061e-91	2.54883e-91
103651005	0.783	0.386	-1.04	4.45308e-05	7.05205e-05
100194394	21.736	10.55	-1.04006	7.1672e-84	2.2597e-84
100037775	10.633	5.346	-1.04033	2.20255e-211	3.20619e-212
100216923	6.616	3.13	-1.04051	1.16701e-93	3.35154e-94
100216767	81.2	39.903	-1.04067	0	0
100274851	2.696	1.32	-1.04105	7.35533e-12	8.06312e-12
100383880	0.686	0.333	-1.04105	0.000365388	0.000629192
100285976	1.026	0.506	-1.04159	5.24668e-05	8.35272e-05
103629384	92.58	45.336	-1.04185	0	0
100280750	1.633	0.796	-1.04214	1.11538e-06	1.57426e-06
542605	2194.64	1079.27	-1.0422	0	0
100281973	28.903	14	-1.04239	3.73292e-78	1.24086e-78
100216847	5.383	2.536	-1.04257	8.97726e-26	6.39319e-26
100276391	1.263	0.52	-1.04266	1.48575e-12	1.58512e-12
100193703	2.203	1.063	-1.04282	4.00328e-14	4.02222e-14
100283194	70.496	34.393	-1.04295	0	0
100274042	15.29	7.45	-1.04327	6.77848e-84	2.13453e-84
103641260	0.75	0.363	-1.04327	8.94735e-06	1.34479e-05
103652042	0.58	0.283	-1.04327	0.000431045	0.000747395
103653295	0.673	0.326	-1.04327	1.31046e-06	1.85944e-06
103645915	0.586	0.286	-1.04338	8.91355e-07	1.24993e-06
100384340	31.33	15.293	-1.04359	1.64491e-142	3.34083e-143
778429	7.38	3.593	-1.04361	1.21773e-51	5.44085e-52
100272482	9.39	4.58	-1.0443	1.69559e-84	5.30024e-85
100275617	11.126	5.646	-1.04447	4.0571e-166	7.23685e-167
103639583	7.286	3.576	-1.04463	8.58232e-27	5.97816e-27
103647464	0.733	0.356	-1.04467	1.05331e-05	1.59044e-05
100281407	2.346	1.15	-1.04487	1.81729e-19	1.53477e-19
100285511	0.643	0.31	-1.04503	7.27263e-05	0.000117229
100280172	18.986	12.543	-1.04539	1.5573e-167	2.75535e-168
103642293	0.87	0.453	-1.04539	1.01738e-09	1.22325e-09
103643581	1.91	0.93	-1.04539	9.38231e-18	8.36876e-18
103645877	6.136	3.123	-1.04549	3.08902e-39	1.686e-39
100501987	6.516	3.153	-1.04688	2.54112e-14	2.53261e-14
103650187	2.133	1.036	-1.04688	2.12918e-06	3.06517e-06
100273369	1.376	0.666	-1.04731	9.45134e-09	1.19003e-08
100281154	11.163	5.45	-1.04747	1.51546e-77	5.07399e-78
103637608	0.706	0.346	-1.04765	1.45823e-05	2.22513e-05
100191875	26.963	13.156	-1.04773	7.60241e-164	1.37071e-164
103630002	0.306	0.146	-1.04817	0.000600058	0.0010554
103638141	0.27	0.13	-1.04817	0.000600058	0.0010554
100283244	152.366	74.593	-1.04831	0	0
103647148	132.193	64.203	-1.04849	0	0
100273427	69.076	34.01	-1.04851	1.76608e-206	2.62861e-207
103642161	0.82	0.396	-1.04923	1.71609e-05	2.6323e-05
103654352	24.78	12.116	-1.04978	4.34085e-157	8.11469e-158
103650109	1.593	0.766	-1.04984	8.81382e-08	1.16734e-07
103636020	0.75	0.363	-1.04996	1.53464e-08	1.94986e-08
100383415	0.876	0.436	-1.05005	2.66979e-09	3.27475e-09
100281910	51.236	24.936	-1.05019	4.78471e-148	9.40478e-149
100280561	5.816	2.8	-1.05048	1.3208e-17	1.18574e-17
100383645	0.79	0.383	-1.05194	3.76731e-06	5.51659e-06
100384794	4.083	1.963	-1.05201	5.60423e-30	3.63467e-30
103636615	2.753	1.333	-1.05232	2.09906e-28	1.40882e-28
100284812	35.443	17.23	-1.05265	1.91549e-160	3.50891e-161
107275227	3.87	1.866	-1.05295	3.4466e-17	3.13329e-17
103654128	5.33	2.59	-1.0538	4.74085e-17	4.33178e-17
109942441	0.593	0.286	-1.0538	4.78649e-06	7.05966e-06
100170244	2.58	1.243	-1.05398	4.19825e-14	4.22336e-14
100278088	1.823	0.883	-1.05441	2.79728e-05	4.36042e-05
100502523	22.99	11.213	-1.05453	1.3015e-80	4.21986e-81
100282798	0.963	0.486	-1.05456	6.13077e-08	8.0526e-08
103647073	2.596	1.263	-1.05492	1.22323e-09	1.4764e-09
542014	31.043	15.05	-1.05532	5.61933e-136	1.19157e-136
103632693	0.496	0.236	-1.05534	0.000164728	0.000274277
100285808	32.126	15.583	-1.05552	7.75823e-176	1.31446e-176
100280071	5.636	2.72	-1.05554	4.12778e-36	2.35622e-36
100280021	1.256	0.606	-1.05675	9.35119e-14	9.51509e-14
100193833	2083.16	1011.79	-1.05677	0	0
100274133	2.573	1.246	-1.05682	4.04028e-20	3.34804e-20
100281366	19.59	9.496	-1.05735	4.48178e-117	1.07584e-117
109944103	3.686	1.776	-1.05754	2.42209e-40	1.30032e-40
103629037	0.913	0.44	-1.05886	1.57764e-06	2.24992e-06
100382800	2.323	1.123	-1.05895	4.1577e-12	4.51338e-12
100191879	2.34	1.123	-1.05922	4.53528e-21	3.64783e-21
100193748	2.56	1.23	-1.05969	9.98523e-35	5.85732e-35
100281333	4.546	2.196	-1.05973	4.23555e-25	3.06893e-25
103627584	9.076	4.406	-1.05975	6.97158e-84	2.19668e-84
100192496	23.71	11.443	-1.05986	1.85004e-131	4.02978e-132
100275335	88.686	43.613	-1.05995	4.20665e-147	8.33331e-148
BGI_novel_G002289	1.236	0.596	-1.05998	1.75596e-07	2.36435e-07
100274833	4.496	2.18	-1.05999	2.68046e-22	2.0871e-22
100193089	7.903	3.48	-1.06011	5.45065e-54	2.36195e-54
103630495	7.306	3.433	-1.06016	2.27972e-78	7.55824e-79
100272449	1.12	0.536	-1.06034	1.85346e-06	2.65683e-06
100382237	0.853	0.413	-1.06034	2.78342e-11	3.12115e-11
[truncated: 3,833 more rows]
