# Supplementary material for: Mutant lpa1 Analysis of ZmLPA1 Gene Regulates Maize Leaf-Angle Development through the Auxin Pathway
Source: Int J Mol Sci. 2022 Apr 28;23(9):4886. doi: 10.3390/ijms23094886 (PMC9102400; doi:10.3390/ijms23094886)
Supplement: Supplementary file 1 [file ijms-23-04886-s001.zip › Supplementary Table S5.xlsx]

## Sheet: Sheet1
Supplementary Table S5 Transcription factor identification
gene_id	Family	diffexp_log2fc_B73_CK-vs-B73_100I	diffexp_log2fc_B73_CK-vs-B73_500I	diffexp_log2fc_lpa1_CK-vs-lpa1_100I	diffexp_log2fc_lpa1_CK-vs-lpa1_500I
541636	ARR-B	0.252732	0.317085	0.00596982	0.204105
541638	ARR-B	-0.330934	-0.422208	0.0376094	0.30883
541639	ARR-B	-0.495892	-0.392313	0.00835195	0.13151
541684	AP2-EREBP	-0.0474806	-0.0907017	-0.12703	-0.492323
541691	Sigma70-like	-0.830211	1.35415	0.508784	-0.666336
541692	Sigma70-like	-0.186111	0.0901002	0.346095	-0.335973
541693	C2H2	-0.359675	-0.542914	0.607397	-0.720116
541694	bHLH	-0.298156	-0.101497	-0.174605	0.622233
541716	Sigma70-like	-0.936978	-0.904861	0.150964	-1.00553
541717	Sigma70-like	-0.635035	-0.72685	0.328026	-0.549736
541726	MYB	-0.724672	3.03039	0.24826	1.11084
541728	MYB	0.994211	0.450548	0.573745	-0.112045
541730	MYB	-0.6257	0.434686	-0.105326	-0.412304
541732	MYB	-2.38002	-3.62497	0.922846	2.9202
541734	MYB	NA	NA	NA	NA
541747	MYB	0.0122933	1.61535	0.0297615	1.17912
541748	MYB	NA	NA	NA	NA
541753	MYB	-3.57267	-3.55458	-3.14016	-4.14281
541755	MYB	-1.13455	-1.33885	-2.05513	-0.333981
541757	MYB	-2.57267	-1.81761	1.68184	0.679195
541758	MYB	-4.57267	-4.55458	-1.5552	-4.14281
541761	MYB	-4.14758	-3.95956	-1.4425	-3.45351
541764	MADS	-0.919175	-0.0208115	-0.139558	-0.684256
541765	MADS	NA	NA	NA	NA
541799	MADS	0.427331	0.767351	-1.87713	-0.420341
541882	G2-like	-0.79932	-1.60325	-0.0524727	-0.823449
541957	AP2-EREBP	-1.68038	-1.66229	-0.243257	-1.12037
541960	HB	NA	1.61535	-5.57015	-0.590942
541961	HB	NA	NA	-6.18294	-1.16321
541962	MYB	-0.383001	-0.173288	-0.0738436	-0.048196
541969	MYB	0.133203	1.01958	-1.25769	-0.424244
541985	MADS	-1.88079	-3.08509	-0.269799	-1.16553
541995	SBP	NA	NA	-3.0577	-0.060345
541996	SBP	-1.08724	0.647057	-2.94752	-3.14281
542013	MADS	NA	NA	NA	NA
542019	MADS	-0.772809	-0.564892	0.418257	-0.023866
542020	MADS	-1.2101	-1.19201	0.280305	-2.2459
542031	MYB	-0.0330665	0.00788403	-0.0167863	0.13657
542032	MADS	0.0122933	2.35231	1.02976	NA
542033	MADS	-0.638864	0.243918	-0.074004	0.0359242
542034	MADS	-0.794211	-0.378545	0.224379	0.131263
542035	MADS	-0.789711	-0.916715	0.079709	-0.402198
542037	MADS	0.295571	0.15385	-0.880984	-0.332019
542038	MADS	NA	NA	0.515188	0.290152
542039	MADS	NA	NA	-0.970238	NA
542040	MADS	0.977528	-0.0400037	0.721639	-0.673322
542041	MADS	-2.53203	-1.92897	1.02976	1.61208
542042	MADS	-1.2505	0.123736	-0.73475	-0.746111
542043	MADS	1.01229	-0.969614	0.766727	1.02712
542044	MADS	-1.70167	0.582354	-1.16384	-0.38823
542045	MADS	0.80876	0.826852	-1.38528	0.727558
542081	Sigma70-like	-1.47291	-1.04749	-0.0138278	-0.740709
542098	LFY	-1.57267	-1.55458	-3.67068	-3.08836
542109	MYB	0.182005	-0.065876	0.19861	0.28333
542123	MYB	-0.333283	-0.325595	0.018826	0.0333297
542124	MYB	-0.138585	-0.16288	0.0201861	-0.144996
542125	MYB	-0.145676	-0.228006	0.00702515	-0.14127
542128	C2C2-YABBY	NA	NA	-0.292167	-0.709848
542129	C2C2-YABBY	-0.518221	-0.523213	-0.829376	0.337905
542130	C2C2-YABBY	NA	NA	-4.77759	-0.972882
542131	NAC	NA	NA	NA	NA
542138	GRAS	-0.0632067	-1.04595	0.345123	0.133473
542187	bZIP	-1.68815	1.37434	-0.275093	1.90102
542188	bZIP	1.56005	1.75681	0.0684999	0.691428
542193	VOZ	-0.0137019	-0.0636105	-0.0124539	0.0798794
542197	C2H2	-0.436209	-0.476431	0.302711	-0.0302579
542198	C2H2	-0.0127676	-0.905931	0.20709	-0.204799
542199	C2H2	-0.395547	-0.607571	0.197889	-0.227931
542244	MADS	0.451178	-0.291542	0.495425	0.219763
542255	HB	NA	NA	-5.2097	0.81002
542256	MADS	NA	NA	NA	NA
542257	MADS	3.01229	2.61535	0.292796	0.0271179
542272	MYB	1.38646	-3.80957	NA	NA
542309	bZIP	0.952648	1.37763	0.358022	0.559467
542325	MADS	-3.10318	-0.146492	NA	NA
542326	MADS	NA	NA	NA	NA
542351	FHA	-0.140201	-0.106213	0.0616941	-0.338835
542353	C2C2-Dof	1.01229	2.35231	1.61472	2.34905
542391	HB	NA	NA	-8.03633	-1.64665
542426	MYB	0.723103	0.653071	-0.454379	0.256653
542466	bZIP	-0.196557	0.00190556	0.0962569	-0.0659915
542484	Sigma70-like	-0.0419813	0.142129	0.181302	-0.493824
542487	HB	NA	NA	-5.0577	-0.0848276
542488	MYB	-4.23563	-1.6744	0.00480264	-1.54499
542493	G2-like	-0.5458	-0.208257	0.113655	-0.323165
542506	MADS	2.33422	2.39962	-0.844708	1.42567
542523	ABI3VP1	NA	NA	NA	1.02712
542528	SBP	-2.57267	-2.55458	-1.34875	0.818531
542534	MYB	0.558819	0.0759156	-0.0468508	0.0501971
542591	MYB	-0.746959	-0.320126	-0.52469	-0.138409
542612	MYB	NA	NA	-1.84471	-0.432314
542665	SBP	NA	NA	-4.42967	1.81561
542666	SBP	-2.44714	0.963271	-1.71851	-1.80457
542677	MYB	0.194397	-0.0980003	0.0208028	0.13624
542683	MYB	-0.213382	-0.0684062	0.164782	-0.164711
542697	C2H2	0.115705	0.172838	0.0327454	-0.202845
542709	MADS	NA	NA	-5.61409	-5.61674
542744	C2C2-YABBY	NA	NA	-0.555201	NA
542756	bZIP	0.18627	-0.691173	-0.233763	-0.31911
606433	NAC	NA	NA	NA	NA
606435	NAC	NA	NA	-5.8406	-2.14281
606437	NAC	NA	NA	-2.97024	-1.97288
606438	NAC	NA	NA	-4.97024	-3.97288
606458	HB	-1.57267	NA	-2.73577	-0.332425
732738	WRKY	-0.467093	-1.2364	0.238288	-0.280856
732739	LOB	-0.284908	-1.13189	0.177568	-0.285859
732756	HB	-0.0270346	-0.0614467	0.231863	0.329572
732760	MYB	4.01229	NA	-0.735773	4.31469
732777	bHLH	-0.142368	-0.785523	0.25042	0.173417
732788	AP2-EREBP	0.212874	0.273681	0.252241	1.37565
732799	MYB	-3.90418	-1.78175	0.474325	-0.661842
732805	AP2-EREBP	-6.59257	-4.70001	-0.756695	-4.51908
100037740	MYB	2.51587	2.07063	0.543411	2.62159
100037746	MYB	1.74926	0.445423	-0.636815	0.481684
100037755	MYB	-0.115257	-0.12436	0.49754	0.568129
100037764	MADS	-0.78301	-0.458604	0.794969	0.700206
100038320	G2-like	-0.548007	-0.262811	0.265764	-0.0513279
100101510	MYB	-1.50771	-1.82522	-0.527928	-1.68438
100101512	MYB	-1.57267	-2.13954	0.444799	1.61208
100101513	MYB	-0.576697	-1.00582	-1.06614	-1.7259
100101535	GRF	-0.81524	-0.9025	-0.828219	-2.02351
100101536	GRF	-0.210099	-0.192007	-1.67965	-0.682292
100101537	GRF	0.0115056	-0.198716	0.0321016	0.119349
100101538	GRF	-2.77081	-0.0495912	1.06677	-0.0331177
100101540	GRF	-0.0220582	-0.0214533	0.10108	-0.85824
100101542	GRF	0.0973339	0.147597	-0.0702309	0.0461706
100101543	GRF	0.64833	1.85985	-0.0685406	-0.390802
100101548	LOB	0.0122933	0.615348	-1.87713	1.67482
100101549	LOB	-0.240826	-0.827595	-0.216399	-1.47538
100125635	MYB	-7.29149	-2.02547	-1.60356	-2.54208
100125640	GRF	-0.151895	0.103236	0.0990242	-0.918726
100125641	GRF	NA	NA	NA	NA
100125642	GRF	-1.21272	-0.380726	-0.158252	-1.00573
100125643	GRF	-0.368612	-0.408764	-0.0291322	-0.820272
100125644	GRF	-0.0734366	0.129921	0.0754845	-0.232308
100126972	bHLH	0.399316	-0.554577	-0.767147	-2.17033
100127016	SBP	NA	NA	-2.5552	-0.972882
100127531	GRAS	-0.218854	-0.722454	0.617732	-0.0459325
100147736	C2C2-CO-like	-0.666455	-1.20786	-0.279758	-0.500711
100147737	WRKY	-0.892549	1.09452	-3.55038	2.03314
100170235	PBF-2-like	-0.827338	-0.993522	-0.0213617	-0.76369
100170665	NAC	0.879248	1.29147	0.112857	1.24187
100191160	mTERF	-0.446751	0.0700814	-0.246001	0.194875
100191170	WRKY	1.073	0.046046	-0.0288434	0.557937
100191172	BBR/BPC	-0.278496	-0.445004	-0.211635	-0.0978302
100191175	TCP	2.59726	2.35231	NA	5.19704
100191182	bZIP	-0.944267	-1.4165	0.0159557	-0.879773
100191185	C3H	-1.09794	-0.611036	-0.279555	-0.299853
100191188	RWP-RK	-0.0893809	-0.601356	-0.119076	-0.415474
100191206	WRKY	-5.5423	-4.5242	-0.201564	-2.14281
100191216	DBP	-0.703768	-0.913658	-0.331517	0.0104391
100191233	bZIP	-0.596409	-0.640569	-0.00634537	-0.808747
100191257	Tify	-0.269478	0.785141	-0.380594	0.827758
100191305	TAZ	-0.21548	-0.00347314	-0.0490939	1.22128
100191342	SRS	0.275328	-1.29154	-5.52483	-1.64483
100191346	SBP	-0.162251	-0.410158	0.0249202	-0.0658304
100191412	ARR-B	-1.22571	-1.23265	0.167067	-0.407698
100191441	SBP	-0.63943	-0.944239	0.065182	-0.314753
100191448	FHA	-3.00033	-1.51056	0.269124	-0.79891
100191470	GRF	-1.11019	-0.513236	-0.526632	-1.2017
100191533	MYB	0.386689	0.275498	-1.68645	0.632839
100191556	NAC	-0.171789	-0.160392	0.0275716	0.339322
100191563	C2C2-GATA	-0.834797	-1.12039	0.0433755	-1.41644
100191575	ARF	4.33422	NA	NA	NA
100191630	WRKY	-0.829161	-0.711446	-0.0104736	-0.411857
100191641	HSF	0.125718	-0.174042	-0.076635	0.721026
100191716	NAC	-0.629659	-0.990078	-0.496066	1.2836
100191728	GRAS	-0.0591124	-0.632752	0.316653	-0.243424
100191731	MYB	-0.349993	-0.216423	0.521358	0.161996
100191777	C3H	-0.275903	-0.113736	0.30145	-0.0874833
100191782	MYB	-0.219073	-0.631422	0.197427	-0.382719
100191784	ARF	-1.46986	-1.20023	-1.26706	-1.3261
100191858	C3H	0.0724748	0.147316	-0.00484723	0.219013
100191872	Trihelix	-0.172003	-0.0569448	0.0766281	-0.00135405
100191878	HRT	1.09298	0.395082	-0.999268	-1.16307
100191897	GeBP	-0.246334	0.039725	-0.0604474	-0.00813337
100191903	TUB	0.186922	-0.192745	0.20853	-0.138471
100191909	bHLH	0.383344	0.903376	0.158852	0.465438
100191919	AP2-EREBP	0.75223	0.17194	-0.726002	2.81229
100191921	LIM	0.165947	0.200678	-0.0989215	0.478891
100191923	C3H	0.0316477	-0.31782	-0.00827531	-0.362677
100191937	WRKY	0.194008	-0.183394	-0.255233	0.612254
100191954	TUB	-1.65947	-0.877822	-1.29861	-1.33944
100191993	C3H	-0.0659569	-0.00839981	-0.103014	0.152855
100192020	C3H	-0.496637	-0.507205	0.0385786	0.0356987
100192057	E2F-DP	0.202687	0.0992576	-0.270496	0.0328739
100192062	ABI3VP1	-0.149652	0.439696	-0.0333353	-0.152588
100192069	WRKY	-0.224539	-1.07398	-0.113638	0.584358
100192074	Alfin-like	-0.263655	-0.560886	-0.119282	-0.577284
100192091	C3H	-0.440784	-0.304335	-0.0973265	-0.219331
100192457	AP2-EREBP	-1.86761	-0.936283	-1.77469	0.0430275
100192554	C3H	-0.266082	-0.284731	-0.0367483	0.105201
100192560	C3H	-1.26764	-1.45086	-0.0716906	-0.934218
100192577	bHLH	0.358407	-0.337239	0.399985	-0.718946
100192578	TCP	-0.961594	-1.88642	-0.266371	0.353995
100192588	FHA	-0.284466	-0.332636	0.0619047	-0.25086
100192608	BES1	0.841757	0.525654	-0.465189	0.0787467
100192609	MYB	-0.797484	-0.111967	-0.153685	0.688949
100192634	MYB	0.291147	0.182304	0.0536647	0.198955
100192643	NAC	-0.69254	-1.51231	0.0885053	-0.703616
100192709	bZIP	0.168189	0.0907126	0.19157	0.0205437
100192722	WRKY	0.66312	1.06049	-0.0888523	1.26341
100192736	C3H	-4.79506	-4.77697	-1.19263	-3.78024
100192747	Alfin-like	0.298512	0.149617	0.0297615	-0.0198635
100192750	MYB	NA	NA	NA	1.02712
100192868	MYB	0.469092	-0.156351	0.0967346	-0.60524
100192894	WRKY	-0.226092	-0.0936264	0.223073	0.449879
100192914	NAC	0.0595456	0.436284	0.116872	-0.0444692
100192921	bHLH	-2.26541	-0.930845	-0.316381	-1.15659
100192937	MYB	-0.506963	-0.774738	-0.0360809	-0.199034
100192961	MYB	-0.36686	0.0992475	0.0479089	-0.0110478
100192994	ABI3VP1	NA	NA	-5.32779	-4.16051
100193013	C2C2-Dof	-0.0395113	-0.32212	0.0429964	-0.445408
100193016	Alfin-like	-0.0306838	-0.0584956	-0.0367561	-0.234038
100193050	HB	-0.154357	0.833988	0.17961	0.227815
100193057	AP2-EREBP	-0.306101	-0.43925	0.158669	-0.0906943
100193064	DBP	0.115146	-0.000836183	0.0465748	0.149284
100193098	AP2-EREBP	-2.62242	-2.3287	-1.26569	0.0847286
100193110	GeBP	-0.203576	0.00290618	0.0195867	0.136606
100193126	C2C2-Dof	NA	NA	0.515188	-1.29481
100193142	C2C2-Dof	-1.71017	-0.370152	-0.465766	0.913736
100193143	AP2-EREBP	0.46885	-2.81972	-0.100635	-0.218215
100193144	bHLH	1.04016	0.48483	-0.325539	0.546686
100193150	TIG	0.0384074	0.0905494	0.143824	0.0148067
100193160	bHLH	0.411563	0.00932405	-1.82711	-0.0178295
100193167	bHLH	-0.264361	-0.474537	-0.307273	0.491399
100193169	TUB	-0.172267	0.0764382	0.110784	-0.0992693
100193179	bHLH	-3.57267	-3.55458	-3.5552	-0.650954
100193187	LOB	0.344536	0.264285	-0.0183328	2.00747
100193195	C2C2-CO-like	-0.279275	0.207162	0.131619	-0.0783085
100193196	MYB	-3.10405	0.510231	0.239167	-0.754297
100193200	C3H	-0.311583	-0.277065	-0.0417998	0.0912701
100193234	MYB	0.719806	0.460086	0.384885	0.575658
100193301	AP2-EREBP	-0.190636	0.127661	0.118059	-0.204353
100193305	C2H2	0.0948262	-0.0684828	0.291263	0.0524319
100193306	G2-like	0.0413842	0.17533	-0.480433	0.403266
100193308	LOB	NA	NA	-4.3917	-0.934914
100193310	ABI3VP1	-2.44714	-1.42905	-0.793361	-2.03701
100193330	bZIP	0.425062	-0.00634949	0.148118	0.328262
100193380	AP2-EREBP	NA	NA	NA	NA
100193384	FAR1	-0.762656	-0.85602	-0.0816248	-0.28637
100193389	mTERF	-0.306178	-0.288086	-0.0539853	-0.237902
100193399	Alfin-like	-0.233118	-0.273521	0.106286	-0.373645
100193411	C3H	-0.545702	-0.818389	-0.452239	-0.221882
100193428	HSF	-0.977703	-0.609625	-0.0690767	0.369707
100193434	WRKY	0.169093	-0.342928	0.603791	1.08148
100193442	C2C2-YABBY	NA	NA	NA	NA
100193481	MYB	0.0122933	1.03039	NA	0.0271179
100193483	MYB	-6.1519	-5.48173	-1.43835	-3.0542
100193498	WRKY	1.81477	0.517434	-0.389009	1.7791
100193507	SBP	-0.772468	-0.897966	0.0964526	-0.322216
100193529	MYB	-0.621835	-0.270319	0.171548	1.22518
100193531	C2C2-YABBY	0.539026	-0.402568	-0.327045	-0.122531
100193577	BSD	-0.304039	-0.189932	0.14801	0.100367
100193610	AP2-EREBP	0.427331	-0.554577	-1.84994	-1.45205
100193615	bHLH	-1.12521	-2.2364	-0.15527	-0.414887
100193646	bHLH	1.74555	2.01645	0.0297615	0.182187
100193697	bZIP	0.14515	0.348598	-0.0911342	-0.109482
100193706	TUB	-0.239092	-0.135344	0.0584803	-0.00270367
100193719	SBP	NA	NA	NA	NA
100193765	bHLH	-0.115656	-0.989894	0.28397	-0.245849
100193780	ABI3VP1	-0.402744	NA	-3.4938	-2.17452
100193811	mTERF	0.00819115	0.207221	-0.00966364	0.657622
100193925	MYB	1.50706	1.50169	-0.42967	0.93692
100193930	TUB	-0.953841	-0.303304	-0.193086	-0.918434
100193949	BSD	-0.0412272	-0.0465645	0.148566	0.116233
100193957	FHA	-0.105276	0.0815083	-0.105626	-0.0532697
100193967	bZIP	0.420975	0.353962	0.273566	-0.356884
100193990	bHLH	0.37752	0.225151	0.0600625	0.409455
100194000	bHLH	-2.07517	-0.735149	-0.526632	-0.224421
100194004	C2C2-Dof	0.779094	0.564209	0.714848	0.945434
100194019	mTERF	-0.423761	-0.343021	0.221882	-0.113745
100194090	MYB	-7.24509	-6.227	-0.271408	-1.91148
100194109	BES1	0.274279	-0.317728	0.350313	0.462477
100194157	GRAS	-0.199581	-0.843888	0.0813092	-0.240876
100194200	ARF	0.739377	0.359191	-0.739194	-0.255025
100194214	TCP	-1.30425	-1.01232	0.194489	-0.386555
100194255	WRKY	-0.350755	-1.48921	0.216985	-0.423586
100194263	OFP	NA	NA	NA	NA
100194274	bHLH	-3.60242	-1.99936	-0.299546	-2.26566
100194276	WRKY	1.17752	2.16503	-0.299788	0.937489
100194332	MYB	-1.00996	-1.05235	-0.126297	-1.69048
100194335	LIM	NA	NA	NA	NA
100194372	bHLH	NA	NA	NA	NA
100194377	C3H	-0.846312	-0.685081	0.235826	-0.33811
100194380	G2-like	-3.57267	-1.55458	-2.47274	-1.92284
100194394	MYB	-0.0670669	0.250684	-0.124629	-1.04006
100194400	OFP	0.0122933	2.03039	-2.12552	-0.378139
100216587	OFP	0.0462406	-0.661492	0.273033	-0.633396
100216597	bHLH	-2.09701	-0.263945	-0.468489	-1.07882
100216617	bZIP	-0.373715	1.32389	0.287293	0.199482
100216625	bHLH	-0.741223	-0.322033	0.189731	0.11817
100216626	AP2-EREBP	-1.2517	-1.84676	-0.0677043	0.799884
100216628	bHLH	-2.5933	-3.00817	-0.491875	-1.25828
100216637	FAR1	-0.0888895	-0.34077	0.0389927	-0.385056
100216639	EIL	0.323074	0.137362	0.211283	0.573665
100216655	bZIP	-0.03633	-0.193932	0.108763	-0.106952
100216676	C2H2	0.0870422	0.0303857	-0.284097	0.296784
100216717	C3H	0.0270399	-0.106483	-0.155984	-0.154961
100216719	WRKY	-0.0673239	-0.52108	-0.126504	0.168099
100216738	C3H	-2.35028	-1.48133	-1.40051	0.115274
100216751	G2-like	-0.342119	-0.433927	-0.0423883	0.646846
100216759	C2C2-Dof	-2.03351	-1.01542	-0.624063	0.971023
100216772	C2H2	-0.430268	-0.179832	-0.0953756	-0.237651
100216773	NAC	3.21245	3.33921	-1.38045	1.17244
100216775	CPP	-0.60587	-0.579919	-0.00527902	-0.834098
100216783	MYB	-0.280341	-0.138985	0.121622	0.125211
100216818	G2-like	-2.30963	-4.29154	-0.510807	-1.65095
100216850	MYB	0.0351914	-0.307498	0.272751	-0.336935
100216887	MYB	-0.140094	-0.107673	-0.103579	-0.173151
100216893	Alfin-like	0.0408624	-0.0298749	-0.0640372	-0.0385907
100216901	ABI3VP1	-0.880617	-0.76178	0.391516	-0.983716
100216906	GRAS	-0.238419	-0.0619767	-0.0148975	-0.0800826
100216929	BES1	-0.858309	-0.752151	-0.16633	-0.0907186
100216971	AP2-EREBP	-0.68594	-0.192694	0.138538	0.503827
100217096	Alfin-like	-0.0910465	0.000638318	0.184713	0.0197194
100217104	SBP	-1.40274	0.837741	-2.17835	-1.51541
100217117	G2-like	NA	NA	0.0297615	-1.19527
100217129	AP2-EREBP	NA	NA	-5.21817	0.47963
100217134	mTERF	-0.0946219	-0.247584	-0.189884	-0.0482292
100217142	MYB	0.326313	0.72317	-0.0585309	0.667302
100217205	NAC	-1.69225	-2.72861	-0.555201	-0.847351
100217221	SBP	-2.47956	-0.507271	-0.624148	-1.18675
100217234	MYB	0.61435	-0.0171678	-0.765768	-0.561736
100217237	AP2-EREBP	-0.380024	1.35231	-1.32932	0.304346
100217256	G2-like	-1.80971	-3.01401	0.473861	-1.31168
100217281	CPP	-0.827863	-0.701348	0.210586	-0.240204
100271892	AP2-EREBP	-0.96612	-0.798884	-0.811918	-1.08084
100272246	bHLH	-1.06936	-0.722188	0.251187	-0.395028
100272251	MADS	-0.325116	-0.62	0.413993	-0.289739
100272313	MYB	-4.23233	-3.15284	-1.04979	-2.91821
100272346	MADS	-1.57523	0.918464	-0.357577	0.285476
100272390	RWP-RK	0.231462	0.329594	-0.131301	0.21989
100272406	bHLH	-2.98771	-1.96961	0.0414813	-0.906196
100272413	AP2-EREBP	-0.973249	-0.23431	0.451934	1.37978
100272415	TCP	0.435947	-0.230252	0.0305218	-0.374546
100272451	MYB	1.68689	0.732532	-1.10323	0.861246
100272452	BSD	-0.0366163	-0.300941	-0.0979698	-0.0459541
100272474	BSD	-0.374024	-0.0218803	0.254374	0.239127
100272501	mTERF	-0.360672	-0.515275	0.151013	-0.164879
100272505	SBP	-0.294179	-0.217311	0.201816	0.0026821
100272507	AP2-EREBP	-1.13971	-0.291542	2.18767	1.62636
100272511	ARF	-0.889076	-0.929488	0.415415	-0.492847
100272524	G2-like	-0.84493	-0.664	0.0773646	-0.178093
100272535	MYB	-0.0568143	-0.13401	0.00215704	-0.048266
100272543	C2H2	0.269681	-0.228147	-0.44547	-0.0356179
100272565	ABI3VP1	-0.728835	-0.853512	0.0741719	-0.487379
100272580	C3H	-0.00226481	-0.176957	0.0775453	0.280237
100272581	AP2-EREBP	0.287621	1.34453	0.733314	0.699727
100272590	bHLH	NA	NA	-4.94752	-5.95016
100272603	AP2-EREBP	-2.59436	-0.450741	0.342919	0.268126
100272614	G2-like	-0.194327	-0.527335	-0.111868	0.159767
100272616	LIM	NA	NA	NA	NA
100272652	NAC	NA	0.0303857	0.265829	-1.0053
100272654	C2C2-CO-like	-2.37574	-4.36294	-0.400676	-2.26499
100272660	MYB	0.12235	0.376183	-0.124749	-1.32121
100272663	bZIP	0.0122933	0.0303857	-1.23507	-1.37306
100272675	MYB	-4.98771	-1.96961	-4.76032	-3.84542
100272717	C3H	0.240933	0.025479	0.0780598	0.026026
100272799	TCP	-0.398495	-0.773781	0.141467	-1.36719
100272800	GRAS	-0.357157	-0.296095	-0.192148	-0.0780157
100272853	MYB	0.470949	-0.309798	-0.140805	-1.18646
100272921	C2C2-YABBY	-0.297074	-0.0300098	0.0297615	-0.40666
100272925	bHLH	-3.57267	-3.55458	-1.15466	-1.61674
100272929	GeBP	-0.03289	-0.158143	-0.000473758	0.477176
100272994	C2C2-Dof	0.078827	0.00894849	0.231261	-0.0522583
100272997	bHLH	NA	NA	-4.29217	-2.29481
100273049	WRKY	-0.210099	-0.237548	0.483752	0.830141
100273077	HSF	0.0980232	0.187218	0.197671	0.168642
100273081	TUB	0.00869405	-0.0237396	0.149244	0.0415305
100273092	NAC	1.20552	1.76604	-1.19692	1.42886
100273108	Tify	-0.36551	-0.0708782	-0.0494288	-0.198841
100273110	ABI3VP1	0.0356922	-0.231656	0.0524396	-0.506987
100273130	MYB	-0.291506	-0.620666	0.194092	-0.114436
100273177	GRAS	0.308955	0.126297	0.117619	0.325503
100273182	NAC	NA	NA	NA	NA
100273183	C2C2-GATA	0.888947	-0.237466	0.178261	-0.348004
100273194	AP2-EREBP	-0.855256	0.29573	1.04826	-0.0395532
100273197	C2C2-GATA	-0.320282	-0.421112	0.151683	-0.154303
100273243	C3H	-0.248846	-0.558876	0.0768257	-0.297588
100273260	MYB	0.33284	1.81488	0.32144	0.57132
100273264	Trihelix	1.47233	1.11192	-0.715039	0.817631
100273284	bHLH	-0.42695	-0.382171	-0.27178	-0.540786
100273299	Trihelix	-0.525507	-0.504181	0.41087	0.35538
100273300	bHLH	-0.614379	1.8281	-0.272801	0.0560693
100273304	Trihelix	-3.98827	-3.06233	-0.638293	-1.6863
100273310	ULT	-0.318913	-1.34813	-0.0577013	0.984049
100273362	Trihelix	-0.279573	-0.203626	0.0220876	0.182943
100273393	MYB	0.234686	0.989744	0.244774	-0.107812
100273414	MYB	-0.051613	0.111067	-0.00726874	0.2306
100273419	E2F-DP	-0.0409941	-0.241125	-0.175586	-0.0873628
100273444	NAC	0.0122933	1.35231	-0.670678	-0.21389
100273446	NAC	-6.01007	-5.99198	-0.907503	-1.14281
100273483	MYB	-2.54823	-1.30775	0.982065	1.49823
100273484	bHLH	0.430996	-0.240423	0.0586118	-0.0902595
100273501	ARF	0.188904	0.271172	0.303924	0.0446875
100273544	ARF	-0.991518	-0.341527	0.136393	-0.0709038
100273616	MYB	-1.85797	-0.81698	-0.385276	0.861108
100273632	GeBP	-0.613371	-0.395814	-0.174451	0.373921
100273654	C2C2-Dof	-0.374924	-0.379488	-0.000587013	-0.738174
100273696	GeBP	0.289711	0.334816	0.0518307	-0.0625687
100273698	C2C2-Dof	NA	NA	-3.97024	-1.97288
100273710	GeBP	0.243776	-0.00189074	-0.469149	0.32488
100273738	MYB	-1.07679	-0.4809	-0.00219526	0.242588
100273746	MADS	-0.453593	-0.78519	0.201942	0.212761
100273749	NAC	-1.0834	-1.11541	0.703139	3.10203
100273773	ABI3VP1	1.80671	2.70987	-0.822681	1.22392
100273838	bHLH	-0.362386	-0.425617	0.12474	-0.478671
100273857	Alfin-like	-0.165901	-0.233041	0.170191	-0.214914
100273858	MYB	-1.09951	-0.892864	-0.0392332	-0.135062
100273859	TUB	-0.310766	-0.0922701	-0.575417	-1.16031
100273866	bHLH	0.45211	0.616095	-0.243472	0.0602564
100273875	AP2-EREBP	-0.0849835	0.0495986	-0.191651	0.00604666
100273879	GRAS	0.19903	0.151041	0.239257	0.684672
100273887	MYB	NA	0.0303857	-2.94424	-1.94689
100273894	mTERF	-0.570586	-0.199671	-0.245155	-0.220525
100273901	C2C2-YABBY	1.33382	1.55323	-0.094712	0.625979
100273916	bHLH	5.63378	4.33557	-0.465003	0.854281
100273924	TAZ	-0.114738	-0.244716	0.0183222	-0.0266981
100273955	GeBP	-0.679068	-1.30599	-0.0969603	-0.231149
100273963	BBR/BPC	-0.57066	-1.026	0.300666	-0.456361
100273972	C2C2-Dof	-0.0636907	-0.565657	0.36425	0.266431
100274000	MYB	0.258567	0.00290493	0.122613	0.414171
100274010	G2-like	-0.293418	-0.422088	0.423847	-0.28392
100274036	MYB	0.773106	1.08543	-0.211643	0.551248
100274099	bHLH	-0.785767	0.517291	-0.618667	-0.299383
100274117	AP2-EREBP	-0.138634	-1.8723	0.905868	-0.436532
100274128	HSF	0.104023	-0.023872	0.154807	0.00109242
100274144	bHLH	-2.30963	-1.29154	-0.970238	0.0271179
100274145	FAR1	0.272629	-0.419613	-0.0187012	-0.120139
100274148	bZIP	0.0122933	2.20031	-0.707204	-1.70985
100274187	GeBP	-0.436842	-0.313875	-0.0178497	0.225162
100274197	Trihelix	0.0278133	-0.258101	0.0947169	0.00800906
100274201	GRAS	0.437584	0.263642	-0.0807922	0.0978835
100274206	MYB	0.56445	-0.154424	2.02976	0.0271179
100274252	bHLH	1.01229	1.44542	-1.60767	-1.78024
100274293	MYB	0.616365	0.908522	0.674731	0.239128
100274320	GRAS	-0.447237	-1.27536	0.0193917	-0.0950119
100274330	bHLH	-1.98771	-1.38465	0.292796	-0.879773
100274388	bHLH	-0.780474	0.80897	-1.8294	-1.42943
100274393	bHLH	-0.313312	-0.336842	0.0606209	-0.500376
100274398	AP2-EREBP	0.566381	0.0740745	-0.470084	0.40335
100274444	C2H2	-0.160439	-0.422127	0.0675671	0.763334
100274454	EIL	-1.57267	0.445423	0.35169	-1.97288
100274468	MYB	-1.20841	-1.68872	0.375231	-0.749521
100274485	HSF	0.0972219	-0.253347	0.0257795	0.074834
100274561	FHA	-0.904416	-0.768143	-0.0880215	-0.201151
100274564	ARF	-0.148312	-0.0124131	0.349856	-0.162619
100274570	TCP	-0.450289	0.272347	0.296568	0.195867
100274571	ARF	0.752458	0.336577	0.350858	0.406508
100274707	Trihelix	0.443256	0.401544	-0.151095	0.00153958
100274709	Trihelix	-0.21677	-1.45878	NA	NA
100274967	OFP	NA	NA	-3.29217	-3.29481
100275086	GeBP	-0.165104	-0.0955982	-0.01829	0.237398
100275133	Tify	-0.727049	0.503889	NA	NA
100275160	G2-like	0.642348	0.0512865	0.226022	-0.663818
100275164	C2C2-Dof	-0.758235	-0.598894	-0.167302	0.0675546
100275168	C2C2-Dof	-0.471209	-0.535447	0.270003	0.468739
100275184	LOB	-1.78126	-2.25502	-0.208621	1.133
100275216	MYB	1.03067	0.526343	-3.2172	-0.0217917
100275291	G2-like	0.775914	-0.67358	-0.224718	-0.298948
100275351	bZIP	-2.7743	-1.64518	-0.821095	-0.996888
100275354	C2C2-GATA	-0.222011	-0.590611	0.232494	-0.433332
100275361	C2C2-Dof	0.636164	-0.106588	0.218722	-0.534895
100275501	mTERF	-0.106979	-0.15868	-0.260325	-0.0644841
100275504	AP2-EREBP	-0.290634	0.115275	0.456026	2.3309
100275540	C2C2-Dof	0.304452	-0.292356	0.476513	0.552794
100275567	C2C2-Dof	-0.149219	0.00547846	0.567225	0.16258
100275623	WRKY	-0.79068	0.156041	0.0825985	-0.479298
100275712	C2C2-Dof	-1.42429	-1.53658	0.561725	0.158245
100275733	NAC	-4.44714	-4.42905	-1.38052	-0.930654
100275794	GeBP	-0.801294	-0.65767	-0.32254	-0.420341
100275868	C3H	-2.76958	0.441064	1.07581	0.360705
100276093	C2C2-Dof	0.464967	-0.0267017	0.263042	0.446248
100276104	C2H2	NA	1.03039	NA	NA
100276144	Trihelix	NA	NA	NA	NA
100276261	C2C2-Dof	-0.0617316	-0.0772745	0.187587	-0.344574
100276272	GeBP	-0.352058	-0.031172	-0.0595427	0.118705
100276333	FAR1	-0.265332	-0.206486	0.074101	-0.460731
100276383	Tify	0.594586	0.526265	-0.501531	0.67523
100276519	NAC	2.31185	0.776202	-0.0573241	0.452681
100276548	bHLH	-2.57267	1.41505	-3.12224	-3.22442
100276585	Tify	0.374202	0.788479	-0.292136	0.670843
100276588	LOB	NA	NA	NA	NA
100276666	ABI3VP1	-0.224932	-0.559471	0.127266	-0.0787364
100276694	C2C2-GATA	-0.0730597	-0.0815311	-0.182442	0.120771
100276786	Trihelix	0.0200151	0.113135	-0.115159	-0.101167
100276787	PLATZ	0.211186	0.762771	0.236829	0.216962
100276826	ULT	-0.0300014	0.311696	-0.631158	0.510564
100276850	MYB	-1.6949	-1.12446	0.170624	1.17912
100276908	mTERF	-0.815754	-0.969614	-0.0673797	-1.09172
100276996	C2C2-Dof	-0.583144	-0.133335	0.377201	0.073768
100277057	PLATZ	0.649127	0.490575	-0.277973	0.766527
100277066	GeBP	-0.968953	-0.403653	-0.0722731	-0.162806
100277167	zf-HD	-0.242204	0.11558	-0.129682	-1.21681
100277177	C2C2-Dof	0.286327	0.0986704	0.695214	1.58422
100277272	WRKY	2.35098	2.83743	-1.71398	0.559614
100277279	HSF	-1.57267	0.0303857	-3.37234	-2.86041
100277405	G2-like	-0.746699	-0.844083	-0.484812	-0.38792
100277492	HSF	-0.267815	2.6224	-0.924435	-0.37249
100277562	C3H	-0.0657092	1.83587	0.370061	-0.239844
100277644	C2C2-Dof	-0.987707	2.81175	-2.16664	0.493686
100277655	bHLH	-0.390576	-0.302003	0.222613	0.0613723
100277669	C2C2-GATA	-0.598643	-0.253876	0.0471402	-0.322858
100277696	GeBP	-0.196485	-0.353319	0.181765	0.060635
100277728	PLATZ	-0.572501	0.103841	0.172261	0.682797
100277907	OFP	NA	2.35231	0.766727	0.0271179
100277965	MYB	0.242977	0.245406	0.224366	0.190684
100278132	NOZZLE	-2.75324	0.152376	0.7643	-2.80881
100278142	GeBP	-0.0526425	-0.0456869	-0.0589539	0.217895
100278364	BES1	-0.309866	-0.128667	NA	NA
100278452	C2H2	0.0128524	-0.106168	0.0437668	-0.196832
100278482	GeBP	-0.395433	-0.278429	0.0152068	-0.224495
100278484	C2C2-Dof	-0.127039	-0.601459	0.349874	0.224293
100278824	SBP	-0.366218	-0.862699	0.122586	-0.729768
100278938	bHLH	0.20765	-0.363104	0.0585166	-0.699414
100278959	MADS	NA	NA	NA	NA
100278975	MYB	0.580577	-0.0550058	-1.15521	0.527856
100278991	RWP-RK	0.0792371	-0.269864	0.291928	-0.0689637
100279070	MYB	-1.22251	-1.23665	0.902832	0.775726
100279191	zf-HD	0.636325	0.29342	-0.348301	0.0494166
100279196	MYB	-2.14574	-1.65973	-0.445018	-0.780237
100279210	FHA	-0.978384	-0.977379	0.0446561	-0.415611
100279234	SBP	-0.352188	-0.295498	-0.0492744	-0.783833
100279237	bHLH	-0.161408	-1.11145	0.271234	-0.126565
100279240	SBP	-1.40274	0.0303857	-1.68645	-2.62197
100279244	C3H	-0.55381	-0.374377	-0.137552	0.120082
100279263	GRAS	-0.194398	-0.538275	0.279787	-0.261339
100279282	FHA	-0.394531	-0.556003	0.1863	-0.175425
100279287	bHLH	0.194562	0.510306	0.18466	-0.0802751
100279301	WRKY	0.445253	-0.733887	0.0729281	1.10565
100279334	AP2-EREBP	-0.857869	-1.1706	-0.244815	-1.68704
100279410	mTERF	-0.484722	-0.553547	0.16344	-0.0256608
100279420	GRAS	-0.371907	-0.380206	-0.11627	-0.464558
100279436	SBP	NA	NA	NA	NA
100279449	WRKY	0.146981	-0.0617415	0.0615653	0.608542
100279451	MYB	0.0310759	-0.0969989	0.0481273	-0.00516612
100279452	zf-HD	0.123325	-0.0360417	0.00869989	-0.43416
100279468	OFP	NA	-0.969614	-2.87713	-0.709848
100279487	bHLH	NA	-0.969614	-4.45137	-0.156328
100279507	C3H	0.0910538	-0.277377	0.187563	0.318115
100279519	GRAS	0.567508	-0.280543	-0.747846	0.707238
100279528	GRAS	0.100398	-0.367387	0.127518	-0.162422
100279537	bHLH	1.64234	0.00730205	-0.716612	-0.265965
100279540	zf-HD	-0.451654	-0.875861	-0.241503	-1.10392
100279550	G2-like	-0.813028	-0.639141	-0.185967	-0.741928
100279555	MYB	-4.84569	-5.8276	0.133597	-1.33853
100279576	C2H2	NA	NA	NA	NA
100279589	G2-like	NA	3.20031	-0.970238	-4.55784
100279595	TCP	-0.666713	-1.03814	0.124631	-1.28358
100279601	C3H	-0.118317	-0.00586275	0.101632	0.174857
100279611	mTERF	-0.755891	-1.03736	-0.491289	-0.273603
100279625	C2C2-GATA	-0.608118	0.736203	-0.627351	-0.136662
100279630	MADS	-1.21576	-0.210906	0.0631845	-0.43114
100279631	C2H2	0.697408	0.872425	-0.230267	0.929361
100279722	MYB	-6.76907	-5.16601	-2.0577	-1.06034
100279729	E2F-DP	0.219951	0.210336	-0.322744	-0.0328247
100279731	MYB	0.0138121	-0.114644	-0.00341306	-0.0977205
100279738	bHLH	-1.34898	-0.915768	0.464162	-0.634427
100279751	MYB	-0.450659	-0.445551	0.189505	-0.14635
100279769	ABI3VP1	-0.234607	0.0489285	0.0731119	-0.0226146
100279784	Trihelix	0.713488	0.499598	-0.354382	1.02636
100279789	EIL	-0.236421	-0.297598	0.168286	0.351027
100279793	WRKY	0.12345	0.191386	0.0996635	0.126229
100279803	AP2-EREBP	0.0319482	0.308076	0.189838	0.359172
100279818	bHLH	-0.1633	0.186106	0.0496068	0.209381
100279834	MYB	0.137824	1.74088	-0.970238	-0.0659915
100279838	LIM	-2.66013	-3.05708	-1.84471	-1.99935
100279854	ARF	-0.393944	-0.546752	-0.3196	-0.413172
100279868	Trihelix	-0.0850955	-0.127583	0.647906	-0.0952001
100279888	NAC	0.255485	0.394235	0.254044	0.797669
100279912	NAC	-1.28727	-1.38465	-0.768335	-1.50615
100279914	AP2-EREBP	-3.38002	-3.04	0.323793	-1.54791
100279931	MADS	0.484045	-2.2381	0.350059	-1.39609
100279943	C3H	-0.00764753	-0.117552	-0.00861959	0.298354
100279991	bHLH	-0.179755	-0.917864	0.542323	-0.611072
100280076	Trihelix	0.0155208	-0.0613243	0.241849	-0.308027
100280093	bHLH	-0.230266	-0.196615	0.0432707	-0.0384275
100280102	OFP	NA	NA	-2.73577	-1.35991
100280103	NAC	-0.485826	-0.591913	-1.14956	0.135371
100280131	HSF	-1.11157	-2.28673	-0.601792	-0.803986
100280136	ARF	-0.344316	-1.02782	0.461568	0.0633641
100280171	VOZ	-0.218124	-0.768239	-0.012599	0.362343
100280229	FAR1	-0.129249	-0.231727	-0.109498	-0.366503
100280246	G2-like	0.466702	1.34387	-0.5754	0.695917
100280247	NAC	0.987471	0.861555	0.0957248	1.23198
100280248	WRKY	-2.67802	-1.9764	-0.970238	-0.666221
100280252	NAC	0.0432596	-0.251553	-0.587784	-0.615783
100280260	bHLH	-1.48247	-1.11646	-0.342207	-1.57433
100280264	TAZ	0.286574	-0.220979	0.661842	0.50392
100280318	HSF	-1.00657	0.0153182	-0.213951	-1.08521
100280326	C3H	0.0742569	0.200627	-0.0573641	0.927036
100280329	MYB	-1.19864	-2.10201	0.0980369	-0.290357
100280340	bHLH	NA	NA	-2.1132	-0.452875
100280364	NAC	0.160392	0.106335	-0.211247	0.469636
100280414	AP2-EREBP	-0.221921	-0.395041	-0.0288632	-0.14736
100280442	MYB	-0.583598	-0.752405	0.0242585	-0.732813
100280487	OFP	-0.665779	-0.0627237	-1.10774	-0.432314
100280525	OFP	-0.639783	-0.429046	-0.292167	-0.879773
100280543	OFP	-0.482471	-0.675883	-0.118519	-0.372347
100280552	bHLH	-0.956456	-2.00156	-0.0715992	-1.53882
100280553	AP2-EREBP	-0.179149	-0.173738	0.193854	-0.139737
100280646	Alfin-like	1.02242	NA	-0.909632	NA
100280658	C3H	-1.01572	-0.969614	0.179787	0.296725
100280700	WRKY	-0.39893	-0.236612	0.210894	0.17369
100280710	MYB	-1.53899	-1.08383	0.146235	-0.902773
100280718	AP2-EREBP	0.153598	0.45727	-0.0109246	0.0651859
100280736	HSF	1.43465	2.0901	-0.44756	0.711779
100280765	HSF	1.67361	2.10301	-1.04919	0.539128
100280778	AP2-EREBP	0.528869	-0.713275	2.15409	1.05569
100280788	AP2-EREBP	-0.0155186	-0.390402	-0.881883	2.60192
100280812	WRKY	0.0100789	0.0185359	0.017345	1.08491
100280827	TAZ	-3.57207	-0.649973	-2.72441	-4.31202
100280828	HSF	-0.567947	0.428772	0.644844	0.789426
100280906	AP2-EREBP	-1.44714	-1.95511	-0.0803279	-0.0734697
100280929	AP2-EREBP	0.701953	0.950658	0.0297615	2.36544
100280930	G2-like	0.102392	0.0109985	0.00132881	0.27687
100280987	WRKY	0.0285035	0.516976	0.295138	1.56926
100280991	Alfin-like	0.612081	-0.139252	-0.511544	-0.315059
100280998	MYB	-1.57267	0.767351	-2.72026	-7.18234
100281057	NAC	-0.397877	-1.09342	0.0578993	0.273404
100281063	MYB	-0.420049	0.0292634	0.10208	0.758727
100281072	NAC	0.896573	0.948491	-0.0350228	-0.223046
100281091	MYB	0.111463	-0.348321	0.169553	-0.621101
100281138	AP2-EREBP	0.293645	-0.140113	0.576424	0.145561
100281140	FHA	0.181441	0.12915	-0.259821	-0.552584
100281144	AP2-EREBP	NA	NA	-7.61169	-0.555438
100281147	C2H2	1.89601	2.26651	-0.532006	2.0739
100281160	WRKY	0.652162	0.570718	-0.0712941	1.11978
100281172	AP2-EREBP	-0.0901782	0.335418	-0.321851	1.35067
100281227	NAC	1.16718	0.615348	-1.17187	0.614402
100281232	WRKY	-1.91371	-0.126819	-1.39148	0.702091
100281236	G2-like	2.21617	2.72288	-0.943271	-0.00036285
100281244	WRKY	-0.228715	-0.348126	-4.87713	0.0744236
100281278	C2C2-GATA	-1.75324	-4.05708	-1.92671	-1.67137
100281283	LIM	-0.456816	-0.332533	-0.160387	-0.179383
100281288	TUB	-0.223891	-0.475196	0.308445	0.00104499
100281289	C2C2-CO-like	0.0618134	0.0267653	-0.530348	-0.940656
100281294	NAC	-0.295529	-0.542032	0.74573	0.613908
100281295	AP2-EREBP	1.42475	0.567021	0.863207	2.23118
100281327	AP2-EREBP	-1.02353	0.174905	-0.0925153	0.303656
100281328	TCP	-0.624369	0.137784	0.389311	-0.286685
100281342	WRKY	0.820518	1.09001	0.350918	1.46389
100281364	bZIP	0.0122933	-0.969614	-1.84471	-2.01728
100281370	WRKY	0.523868	-0.100146	0.360845	0.259133
100281386	GRAS	0.362559	-0.293724	0.105359	0.254161
100281398	TCP	-1.37237	-0.131886	-0.0998738	-2.27244
100281419	bHLH	-0.895333	-1.82838	0.389324	-0.849672
100281426	WRKY	0.578742	-0.0674617	NA	NA
100281430	WRKY	2.03877	-0.26507	-2.02086	1.57853
100281447	GRAS	0.190563	0.237788	0.188633	0.741373
100281452	BSD	-0.0185128	-0.0725406	-0.0946639	0.142782
100281453	zf-HD	-1.51822	0.0303857	-1.10774	-0.110386
100281476	mTERF	-0.783474	-0.356126	-0.262351	-0.124513
100281489	LIM	0.345388	0.169741	0.143939	0.689194
100281492	TUB	0.0373882	0.0545598	0.0452263	0.0709831
100281498	C3H	0.156421	-0.0532521	0.167285	0.328462
100281501	HSF	-0.0556312	0.376207	0.157975	0.140791
100281505	C3H	-0.159428	0.0747402	0.167976	-0.148008
100281507	WRKY	-0.0364679	-0.526876	0.0979223	0.284675
100281519	NAC	-3.7603	-7.32717	-2.01754	0.117316
100281529	G2-like	-2.57267	-1.29154	-3.08918	-0.377578
100281548	GRAS	0.724109	0.0974362	0.190531	0.75759
100281558	WRKY	1.05024	0.385983	0.11194	1.27801
100281563	FHA	-1.25865	-0.921305	-0.0165421	0.0956399
100281577	HSF	0.619655	-0.105067	-0.0370763	0.0909958
100281611	G2-like	-0.615104	0.375818	-0.673767	-0.826926
100281665	G2-like	-0.323055	-2.17853	-0.109873	-0.880105
100281729	bHLH	-0.296657	1.00407	-4.51635	-3.66173
100281765	C3H	-0.221789	-0.460827	0.155141	-0.10028
100281784	GRAS	0.055362	0.343544	-0.360185	0.0271179
100281850	bHLH	-0.550551	-1.52648	0.542549	0.680816
100281871	AP2-EREBP	-0.341344	0.207263	-1.87713	2.20769
100281895	C2C2-GATA	-0.217219	-0.0735959	0.0262449	-0.333071
100281900	MYB	NA	7.85056	2.8466	-2.08836
100281912	Tify	2.09187	2.4833	-0.662435	1.55997
100281942	NAC	-5.07517	-5.05708	-2.97024	-0.51345
100281947	WRKY	2.31161	1.35333	-0.271071	0.838179
100281948	MYB	NA	NA	NA	1.48655
100282019	C3H	-2.57267	-4.55458	NA	NA
100282086	LOB	-1.23163	-0.906879	-0.425807	1.24231
100282093	Alfin-like	0.0122933	NA	-1.97024	-0.38792
100282111	MYB	0.374863	-1.19201	-0.777593	-0.195275
100282117	MADS	-0.309635	0.556454	0.0886552	-0.470382
100282175	C2C2-GATA	-0.85379	-0.836574	0.0742648	-0.24018
100282182	bZIP	-0.101026	-0.0968773	0.168472	-0.0656019
100282192	AP2-EREBP	-0.633384	-0.324836	0.0986488	-0.271173
100282219	MADS	NA	NA	NA	NA
100282240	WRKY	-7.71563	-2.9971	0.614724	2.19704
100282280	MYB	-0.416103	-0.273785	-0.10699	0.0271179
100282305	AP2-EREBP	0.325081	0.383362	0.792904	1.32031
100282307	AP2-EREBP	-0.0494862	0.020912	0.0514455	0.334476
100282329	G2-like	0.260893	-0.499774	-0.347679	-1.46117
100282346	C2C2-YABBY	-0.0307754	0.69781	0.00119235	0.564146
100282357	bHLH	-0.351208	-0.305014	0.159737	-0.413806
100282378	CPP	0.0541135	-0.0307979	-0.395789	-0.113818
100282443	NAC	0.763795	0.808754	-1.76786	1.14541
100282471	Tify	-0.405774	0.204539	-0.157827	-0.0589981
100282475	TUB	0.119308	-0.26068	0.228138	0.352337
100282492	MADS	-1.11324	3.28463	-3.95892	-3.50214
100282509	bHLH	-0.263148	-0.192792	0.111413	-0.105716
100282571	TCP	0.334221	-0.384652	-3.5552	-1.55784
100282608	MYB	-0.447138	1.06281	-2.61713	-2.11281
100282627	C3H	-0.304812	-0.141615	0.106675	0.0851837
100282635	C2H2	0.355292	0.16413	-0.213744	-0.0393333
100282650	Trihelix	0.115193	-0.228725	0.476197	0.5474
100282682	G2-like	-0.57969	-1.29466	-0.0232569	-0.774053
100282699	MYB	-0.430373	-0.398642	-0.0124587	-0.0322858
100282724	G2-like	0.740819	1.00176	-0.202444	1.09794
100282731	C2C2-GATA	-0.0670178	-0.23291	0.079446	-0.310822
100282732	bHLH	-2.15935	1.96973	1.364	0.558252
100282764	C2C2-GATA	-1.33166	-1.15603	-0.521254	0.115927
100282769	bHLH	0.538362	0.668404	-0.249591	0.030641
100282824	G2-like	-0.510049	-0.448979	0.0424726	-0.628154
100282826	NAC	-3.98771	-2.96961	-5.87713	-2.29481
100282894	BSD	-0.258932	-0.548279	0.155292	-0.164342
100282916	C2C2-CO-like	-1.5132	-1.08087	-0.177778	0.621479
100282922	bHLH	-1.30963	-0.832111	NA	NA
100282932	MYB	-2.218	-1.85596	-0.418645	-1.40012
100282944	C3H	-0.0883842	0.09947	-0.163985	0.238395
100282983	NAC	1.07119	-0.810416	-0.0332907	0.360391
100282994	MYB	0.220911	0.103115	0.134424	0.200928
100283014	C2C2-YABBY	-0.793134	0.49192	-0.409642	-0.357838
100283016	Trihelix	-0.0573107	-0.692768	-0.299256	0.479848
100283060	AP2-EREBP	0.420602	0.700656	-0.41741	-0.45499
100283068	MYB	0.0565425	-0.392597	0.0759132	0.436281
100283083	C2C2-CO-like	-3.94887	-3.69811	-0.14768	-2.72615
100283100	Alfin-like	0.454648	-0.310117	-0.0338144	0.298659
100283109	C2C2-Dof	-0.277213	-0.181118	1.77978	-0.110386
100283112	ARF	NA	NA	NA	NA
100283120	C2C2-YABBY	0.597256	0.615348	NA	-0.557845
100283160	SBP	-0.962073	-0.845771	-0.532487	-1.59002
100283174	C2C2-CO-like	-0.673107	-1.17305	-0.407419	-1.80778
100283192	C2C2-GATA	0.150204	-0.298818	0.056065	-0.421219
100283247	Alfin-like	-0.502667	-0.572279	-0.0725294	-0.342869
100283251	LOB	0.0465768	-0.393352	-0.0548805	1.17482
100283277	HB	NA	NA	-7.03633	0.545991
100283286	mTERF	-0.561781	-0.30435	-0.0173843	-0.565864
100283355	C2H2	0.381417	0.14466	-0.0504649	-0.188168
100283357	AP2-EREBP	-0.928328	0.532173	-1.21817	1.49862
100283422	Alfin-like	0.251136	0.213486	0.115941	-0.187506
100283423	bHLH	-0.563047	-0.850534	-1.19263	-0.138131
100283460	WRKY	-0.737728	0.0839667	-0.482887	-1.5049
100283491	BBR/BPC	0.119033	-0.0795628	-0.128633	-0.0868383
100283504	HB	NA	NA	-4.86101	-0.925054
100283510	MYB	-0.910424	-0.897855	-0.157324	-2.15485
100283530	HSF	1.9411	2.09568	-1.37481	1.01605
100283532	Alfin-like	-0.415677	-0.659799	0.125122	-0.658951
100283578	bZIP	-0.734726	1.24244	-0.213428	-0.164956
100283600	MYB	-0.572669	-0.258184	-0.486488	-0.407602
100283628	G2-like	-0.0547055	-1.405	0.150056	-0.860855
100283630	Alfin-like	-0.149282	-0.182241	0.0243378	0.085095
100283646	C3H	-0.271549	0.0229887	-0.0424263	-0.153874
100283649	HSF	NA	NA	NA	NA
100283670	C2C2-Dof	-0.112528	-0.0730184	0.0745172	0.598967
100283679	E2F-DP	-0.124198	-0.0166789	-0.0918562	0.204629
100283728	MYB	-6.11699	-3.0989	-1.09577	-2.75049
100283801	AP2-EREBP	0.695626	0.351697	0.526792	0.965717
100283842	Alfin-like	-0.315704	0.146691	-0.0177752	0.0201735
100283853	HSF	NA	NA	-6.97024	-3.16553
100283876	AP2-EREBP	0.567682	0.603057	-0.0994312	0.650263
100283897	Alfin-like	-0.245266	-0.51507	0.0356635	-0.161408
100283926	NAC	0.354297	-0.369417	-1.03366	-0.342116
100283946	GRAS	NA	NA	-5.08572	-4.08836
100283948	HSF	0.647147	0.640748	-0.210537	1.49269
100283959	C2C2-Dof	-1.98771	-1.96961	0.572904	-1.5172
100283988	BSD	0.238006	0.0303857	-0.0375406	-0.00479556
100284014	FHA	-0.624384	-0.382396	0.109898	-1.13933
100284034	bZIP	0.295658	0.245698	-0.316422	-0.754274
100284039	bHLH	-0.0441427	-0.35182	-0.145157	-0.362709
100284042	Alfin-like	-0.525803	-0.158376	-0.616422	-0.606184
100284048	AP2-EREBP	0.234626	-0.174754	0.221823	-0.214795
100284049	HB	-1.32256	0.940928	0.538895	-0.0869715
100284069	bZIP	-0.156901	-0.177376	0.455246	-0.0241074
100284076	TUB	0.182768	0.0332103	0.103959	0.238592
100284100	MYB	NA	NA	NA	NA
100284111	C3H	-0.0373842	-0.287455	0.166905	0.0515487
100284133	C2C2-GATA	-0.239185	-1.21361	0.425743	0.156001
100284189	C2C2-GATA	-1.81186	-0.917147	-0.998362	-0.275445
100284238	C3H	0.10648	-0.225287	-0.0495108	-0.0485538
100284254	CPP	-0.217707	-0.147655	0.0128665	0.235647
100284277	C2H2	-0.16244	0.88021	0.0391236	-0.75049
100284291	Tify	1.54957	-0.262067	-1.01517	0.823538
100284306	AP2-EREBP	-0.495263	-1.1412	0.31257	-0.599758
100284323	zf-HD	-1.02584	-0.837824	0.229619	-0.566376
100284341	C2H2	NA	NA	NA	NA
100284355	C3H	-0.44367	-0.329494	-0.0179747	0.126888
100284412	NAC	1.32595	-0.114004	-0.749404	-0.378663
100284420	CPP	0.0167301	-0.0756183	-0.148732	0.344582
100284425	C3H	0.195791	0.290208	0.199372	0.371994
100284452	MYB	-0.17196	-0.181184	0.134921	0.0578527
100284462	WRKY	-0.290554	-1.26197	0.384266	1.6029
100284463	WRKY	-1.16068	-1.04708	0.135296	-0.300457
100284491	AP2-EREBP	-0.108001	-1.8765	0.923521	-0.684706
100284495	bHLH	0.00570223	-0.695521	0.326101	0.317869
100284512	NAC	0.253301	-0.943619	-0.743646	-1.61797
100284527	AP2-EREBP	0.180691	1.20944	0.711852	1.09987
100284530	C2H2	0.129988	1.87236	0.125731	3.76408
100284532	OFP	0.0122933	NA	-1.5552	-0.557845
100284538	SRS	0.0122933	-3.77697	-4.53502	-1.03517
100284541	Tify	2.49772	4.94686	-1.65829	1.66099
100284552	C3H	0.140799	0.306929	0.102606	0.249817
100284573	mTERF	0.0380685	-0.0621763	-0.0795018	-0.580904
100284601	AP2-EREBP	-0.935239	-0.109792	-1.81076	0.460771
100284609	mTERF	0.162267	0.184136	0.0384403	-0.258847
100284616	G2-like	0.319772	0.495127	-0.221001	0.304878
100284657	MADS	-0.473134	2.10567	0.667191	1.81139
100284670	RWP-RK	-0.787906	-1.38555	-0.181169	-0.541584
100284682	mTERF	0.0657058	-0.123907	-0.36181	0.00303897
100284693	C2C2-GATA	0.548956	0.72179	0.149747	0.093038
100284698	ABI3VP1	0.732608	0.567254	-0.342455	-0.0957389
100284737	LOB	NA	NA	-1.25975	-1.84735
100284738	AP2-EREBP	0.579621	0.688168	0.468571	0.26774
100284814	bHLH	0.776624	1.26152	-0.275865	0.598905
100284818	bHLH	-0.209623	1.54418	-1.09305	0.600358
100284833	HB	-1.1703	-0.401565	0.308085	0.102645
100284866	bHLH	-0.358464	-0.685013	-0.131337	0.0729676
100284888	MYB	-0.292803	-0.37299	0.0253637	-0.0609439
100284894	Tify	-0.354916	1.47202	-1.34498	1.09378
100284916	Alfin-like	-1.06187	-0.910761	-0.148084	-0.724159
100284941	TCP	-0.035813	-0.609636	0.20627	-0.332028
100284942	C2H2	1.95715	-1.12162	-0.955542	0.832361
100284949	bZIP	-0.253694	0.276257	-0.0721181	-0.0490642
100284969	MYB	0.533669	0.238869	0.118516	-0.356529
100284979	Tify	-1.4122	0.507707	-1.67946	1.16398
100285002	G2-like	NA	NA	-3.5552	-2.55784
100285003	OFP	-0.888171	-2.01143	-1.1746	-1.24137
100285024	bZIP	0.0928548	0.486688	0.320203	0.336059
100285029	MYB	-1.14525	1.52996	-0.339472	0.657884
100285058	bHLH	-0.178439	-0.165453	0.826453	0.372649
100285076	FHA	0.71968	1.01961	0.116836	0.36715
100285077	OFP	2.06393	2.06073	-4.29217	-3.29481
100285081	MYB	0.077418	0.235176	0.0174081	0.175074
100285086	WRKY	-0.186195	-0.257826	0.0227274	0.118867
100285116	NAC	0.459067	0.219968	0.17235	0.335547
100285135	AP2-EREBP	-0.226716	-0.443774	0.00341375	-0.270713
100285144	C3H	-0.265122	-0.194917	0.154317	0.183526
100285155	VOZ	-0.00523545	0.012367	0.0646421	0.361087
100285161	MYB	-0.260725	-0.0176229	0.0682642	0.18507
100285165	G2-like	-0.060982	-0.145714	0.00303563	0.171881
100285168	Tify	0.481855	0.566808	1.5107	2.28492
100285204	mTERF	-1.16331	-1.30427	0.112224	-0.908342
100285205	RWP-RK	-1.21297	-1.4848	-0.0742082	-1.06152
100285212	MYB	-4.44714	-2.84408	-1.25975	-1.62496
100285217	WRKY	-0.760121	-0.620491	0.282502	0.817471
100285220	E2F-DP	0.4775	0.522239	-0.308628	0.128679
100285240	CSD	-0.462566	-0.142413	-0.807685	-0.236879
100285247	NAC	1.38253	0.623645	0.39029	0.200674
100285276	E2F-DP	-0.563863	-0.590348	0.0805246	-0.0152284
100285282	bZIP	-0.214559	0.0974999	-0.000657891	-0.0321342
100285286	NAC	NA	NA	-4.5552	-2.23592
100285289	MYB	NA	NA	-8.77759	-7.78024
100285303	LOB	-0.6982	-2.13954	-2.05116	-2.16928
100285348	zf-HD	0.0122933	0.667816	0.190226	-0.416489
100285361	WRKY	-0.59776	-0.608427	1.07597	1.48111
100285424	MYB	-0.644101	-0.512798	-0.181786	-0.945854
100285428	bHLH	NA	NA	-6.46209	-2.65738
100285453	C2C2-GATA	0.58275	0.426245	0.055259	0.334828
100285465	OFP	-1.57267	NA	-2.5552	-2.55784
100285488	MYB	NA	NA	1.02976	NA
100285506	C2H2	1.32446	-1.12342	-0.366167	0.865216
100285509	Tify	-0.3461	-0.0138106	-0.232191	-0.323515
100285514	OFP	0.253301	0.615348	0.461478	0.848781
100285536	Alfin-like	-0.329363	-0.128048	-0.228134	-0.0604254
100285537	Trihelix	0.285753	0.230782	-0.306106	0.308531
100285547	bHLH	-0.279066	-1.62975	-0.0471144	-0.609328
100285549	WRKY	0.656149	0.730825	-0.400873	-0.0201878
100285594	EIL	-0.29309	-0.333984	-0.05563	0.305274
100285604	AP2-EREBP	0.63932	-0.251553	-1.42816	1.6181
100285621	WRKY	-1.55128	-2.17892	0.485707	0.451699
100285651	MYB	-0.0768208	-0.869919	0.0181268	-0.546303
100285672	EIL	0.158834	-0.134608	0.108991	0.281064
100285675	MYB	-3.23563	-1.63258	0.880185	1.91936
100285681	bHLH	-1.91077	-1.6673	-0.154885	-0.931969
100285687	AP2-EREBP	0.13842	0.343954	-0.764157	0.727345
100285705	bHLH	NA	2.03039	NA	1.02712
100285734	GRF	-2.2101	-1.91447	-0.942332	-0.399235
100285792	mTERF	-1.25074	-0.653355	-0.648844	-0.576633
100285805	mTERF	-0.965105	-0.92476	0.273391	-0.68729
100285811	AP2-EREBP	-4.30963	-1.29154	NA	NA
100285824	FHA	0.0218413	-0.132646	-0.0834999	0.170645
100285825	MYB	-3.10318	0.162836	0.247942	-1.50013
100285846	C3H	-0.25595	-0.806773	0.163981	-0.382734
100285904	BBR/BPC	-0.0330228	-0.139704	0.107979	-0.693744
100285905	bHLH	-2.0581	-0.479289	-0.586126	-1.11368
100285939	ARR-B	-1.82321	0.724773	0.574306	-0.754486
100285940	NAC	-0.897942	-0.840742	0.456602	-0.0771099
100285943	mTERF	-0.94443	-1.35566	0.175711	-0.734633
100285966	AP2-EREBP	NA	0.0303857	-0.555201	4.08601
100285977	ARF	0.376001	0.255922	0.221848	0.248305
100285996	MADS	NA	NA	-3.42967	-2.43231
100286012	MADS	NA	NA	NA	NA
100286024	HSF	2.45087	2.53735	-1.59473	0.309518
100286030	OFP	NA	0.0303857	NA	NA
100286032	AP2-EREBP	-0.050769	0.535821	-0.092027	0.0339716
100286038	ABI3VP1	0.275328	-0.928972	NA	NA
100286049	C3H	-0.231237	-0.210703	-0.119188	-0.111436
100286079	bHLH	0.0430843	0.00240472	0.146945	0.0907978
100286105	TCP	NA	NA	NA	NA
100286109	AP2-EREBP	8.77e-05	0.0592646	0.0859775	0.631512
100286156	mTERF	-0.301271	0.23056	0.047081	0.20091
100286171	NAC	0.230275	0.195217	0.00850896	0.423097
100286191	bHLH	-0.402744	-1.38465	-2.09735	-1.30353
100286229	PBF-2-like	-0.891352	-0.851806	-0.795186	-0.724144
100286231	Alfin-like	-0.243275	-0.304427	-0.171343	-0.167668
100286247	GRF	1.01229	NA	-1.80245	-3.14281
100286254	G2-like	-0.104628	0.126791	0.17392	0.151941
100286256	mTERF	-1.00256	-1.52072	0.492189	-0.658962
100286266	MYB	0.0122933	2.03039	0.0297615	NA
100286307	AP2-EREBP	-0.435166	-0.70658	-1.64009	-0.15263
100286313	AP2-EREBP	-0.987707	-1.8627	3.09659	1.07603
100286379	WRKY	0.3018	1.47517	0.000615159	2.64065
100304070	MYB	0.513107	0.267714	0.204224	1.14779
100304161	MYB	-0.417132	0.493361	-0.129206	-0.332968
100304210	ARF	0.165944	0.102737	0.356458	0.45335
100304247	C2C2-GATA	-0.250741	-0.118372	0.185412	0.115655
100304297	C3H	-0.27553	-0.155993	0.0221352	0.00342951
100304300	NAC	0.0655483	-0.0625648	-0.136768	-0.223436
100304316	Alfin-like	1.04894	-1.32986	0.469582	0.971296
100304343	CPP	-0.455693	-0.875287	-0.169272	-0.46427
100304362	C2C2-GATA	0.155657	1.59365	-0.0842737	0.740814
100304401	C2H2	-0.269154	-1.12578	0.315115	-0.207237
100304421	C2C2-CO-like	-0.406472	-0.432477	0.0576455	-0.0693671
100381402	GRAS	0.27758	0.163631	0.0692673	0.159758
100381403	GeBP	-0.524588	-0.183189	-0.0747605	-0.441797
100381405	E2F-DP	-0.880792	1.32995	-3.58495	-1.00263
100381413	bHLH	0.193378	0.499179	-0.249856	0.280963
100381416	Trihelix	0.764424	0.557773	-0.0752718	0.617417
100381450	MADS	NA	NA	NA	NA
100381462	bHLH	NA	NA	-3.42967	-2.84735
100381481	MYB	-2.57267	-2.55458	-3.95513	-1.11647
100381548	bHLH	-1.57267	-0.554577	1.61472	1.29015
100381553	C2H2	-0.279009	-0.238042	0.110669	-0.173539
100381571	C2C2-Dof	0.436489	-1.97944	-0.156652	-0.224986
100381595	CPP	-0.113238	0.154598	0.171316	0.0271179
100381618	FHA	-0.595939	-0.913031	-1.78668	-1.07813
100381651	MYB	-3.26073	-1.65767	-0.192631	-0.780237
100381668	C3H	0.304161	0.309616	0.109699	-0.0142797
100381682	WRKY	0.855568	0.0722058	-1.57227	-0.024721
100381701	GRAS	-0.33345	-0.498058	0.287033	-0.468811
100381732	MYB	-1.4596	-1.12673	0.114843	-1.91561
100381753	RWP-RK	-0.765314	-0.969614	-1.64831	-1.97288
100381780	FAR1	-0.667915	-0.460679	0.00596839	-0.390425
100381829	NAC	-0.0781237	-0.463422	0.55845	1.7975
100381853	MYB	-0.123416	0.251678	-0.0227059	-0.078091
100381874	LIM	0.0122933	0.0303857	NA	NA
100381877	C3H	-1.02943	-1.30665	-0.512069	-0.468812
100381940	BES1	-0.987707	1.61535	NA	NA
100381947	AP2-EREBP	-1.19228	-1.69078	0.203625	-0.621505
100382023	ABI3VP1	-0.335576	0.107576	0.2825	-0.375473
100382037	MYB	3.59726	NA	0.0297615	3.34905
100382063	MYB	-0.303209	0.267425	-0.970238	2.19704
100382084	G2-like	-0.178502	-0.338949	0.113921	-0.0317537
100382127	MYB	-1.14298	0.059532	0.902382	0.0868241
100382144	LOB	1.03299	-0.662776	-0.224704	-0.679474
100382163	Trihelix	-0.99306	-0.45024	-0.0677263	-0.0442964
100382187	GRAS	-0.907257	-0.166945	-0.0623246	0.115742
100382216	NAC	0.0122933	0.597646	-0.180324	0.0135714
100382261	GRAS	0.232602	0.0954549	0.720657	0.320367
100382319	BSD	0.455501	0.163984	-0.224412	0.157713
100382324	NAC	-0.114302	-0.27934	-0.0156408	0.00536895
100382344	WRKY	0.21649	0.337536	-0.0151364	-0.138611
100382374	bHLH	0.327795	0.43335	-0.697603	0.230008
100382434	bHLH	-1.47383	-1.47525	-0.245473	-2.3618
100382453	bHLH	-0.198446	-0.0517437	0.594594	-0.258943
100382484	MYB	-7.91844	-6.90035	-0.385276	NA
100382490	SBP	-2.25175	-1.54493	-0.333726	-0.387759
100382535	C3H	0.0251746	0.0791515	-0.103523	0.0510636
100382573	NAC	1.91918	1.35231	-1.18525	1.25268
100382581	MYB	-1.35862	-0.35488	-0.433309	-0.857684
100382583	MADS	-1.22133	0.651634	0.219104	0.349046
100382654	G2-like	0.529693	-0.320112	0.420402	-0.101615
100382660	C2H2	-1.001	-0.693405	0.0419362	-1.21167
100382671	bHLH	NA	NA	NA	-0.38792
100382779	MYB	0.351499	0.59924	0.238204	0.416228
100382800	GeBP	-1.36168	-1.89221	-0.08618	-1.05895
100382839	NAC	0.592924	-0.228644	-0.478543	0.172723
100382843	Alfin-like	-1.15201	-0.647686	0.223094	-0.62025
100382863	ARF	-0.560343	-0.614156	-0.298696	-0.499089
100382879	C3H	0.0129948	-0.108733	-0.162884	0.0933911
100382892	TCP	-1.22278	-0.0992202	0.304579	-0.525841
100382893	C3H	-0.393078	-0.618046	0.101033	-0.165754
100382901	MYB	-0.25821	-0.369556	0.0578958	-0.225147
100383020	E2F-DP	0.222349	0.201372	0.137132	0.325284
100383037	NAC	1.51629	2.1274	-0.447259	1.57686
100383060	NAC	-2.79506	-2.77697	-0.970238	0.48655
100383070	WRKY	NA	NA	-1.77759	-0.195275
100383089	bHLH	-0.262916	0.101352	-0.287469	0.308717
100383106	BSD	-0.394502	-0.427588	-0.483935	0.122144
100383117	GRAS	0.388442	-0.716848	-0.528234	1.8804
100383144	C2H2	0.311691	0.917109	0.210909	0.592378
100383168	ARF	-0.453455	-0.752102	0.297478	-1.19596
100383177	MYB	0.00360407	-0.305616	0.143195	-0.0312842
100383186	OFP	-0.795062	1.80799	-2.79127	-1.74661
100383196	ARF	-0.521263	-0.378529	0.296901	-0.21696
100383201	C3H	-0.198324	-0.434265	0.0496466	-0.109859
100383221	MYB	0.0847699	0.256603	0.0731897	-0.0208136
100383226	ARF	-4.57267	-4.55458	-6.5094	-2.83962
100383235	C2H2	-0.858424	-3.64769	0.152618	-0.606754
100383302	MYB	-0.374901	-0.730549	-0.0152055	-0.116305
100383396	AP2-EREBP	-0.371035	-0.554577	-0.122242	1.34905
100383419	VARL	0.306309	0.195503	-0.285938	-0.26461
100383444	mTERF	-0.126004	-0.540019	0.0359738	-0.448959
100383445	CPP	-0.153717	0.805377	0.0297615	0.0304536
100383464	GRAS	0.0422033	-0.309799	0.169622	0.181493
100383479	ARF	-2.44714	-2.42905	-1.64831	-1.16553
100383480	GRAS	-0.528275	-0.799689	-1.06741	-0.840917
100383487	NAC	-2.12156	-1.39893	-0.146147	0.585294
100383551	Trihelix	-0.44391	-0.360787	-0.0579169	-0.0471852
100383553	SRS	-0.187082	0.0474592	-0.0125982	0.353971
100383571	NAC	-0.366938	-0.343011	0.0408398	0.148261
100383572	C3H	-0.237667	0.167576	-0.0584758	-0.335935
100383604	MYB	-0.145416	0.0796093	0.0697119	-0.0268023
100383605	C2H2	-0.51519	-0.425569	0.177904	-0.0647266
100383612	MYB	-0.585046	-0.486286	0.043505	-0.216138
100383692	C2H2	-1.57267	-0.332184	-0.686446	-0.104127
100383700	FHA	-0.0250131	-0.110792	0.0662928	0.103338
100383722	WRKY	0.384984	0.298049	-0.387026	0.472652
100383759	Tify	-0.0510219	0.0717168	-0.127217	-0.0685118
100383782	MYB	0.0221327	-0.504249	0.0488142	-0.675454
100383806	Trihelix	-0.549046	-0.675167	0.21855	-0.385121
100383817	NAC	-0.340722	-0.784444	-0.0300107	-0.344851
100383826	C2C2-CO-like	-0.0672007	-0.736886	-0.0524159	-0.400888
100383835	MYB	-1.4674	-1.11249	0.130873	-0.969507
100383874	HB	-0.40316	-0.63028	0.180045	-0.50485
100383937	NAC	-0.871741	-1.63629	-0.203123	3.91658
100383946	NAC	-0.355438	-0.899225	-1.47925	-0.658774
100383951	MYB	-3.30963	-3.29154	-2.38528	-3.38792
100383956	Trihelix	-2.75324	-3.47211	-3.12867	-0.634886
100383957	WRKY	-1.40274	0.352314	-1.09577	-1.47038
100383962	NAC	-0.749547	-1.55458	-3.47137	-2.59532
100383982	RWP-RK	-1.07636	-0.3726	-0.206437	2.75048
100384045	ARF	-0.227841	-0.357131	-0.143669	-1.29306
100384069	GRAS	-0.928511	-0.49357	0.716596	0.830876
100384098	G2-like	-0.656501	0.535621	-1.06977	-1.99225
100384116	DBP	0.503149	0.332324	0.425322	0.607775
100384122	AP2-EREBP	-3.94018	-4.15341	-5.18853	1.2794
100384128	WRKY	0.132525	0.340887	0.172969	0.648687
100384181	MYB	-0.100821	0.819379	-0.336757	0.875115
100384222	Tify	0.771285	1.85906	-0.744549	0.395631
100384229	bHLH	-0.570471	-1.85892	-0.583375	-1.65388
100384253	C3H	-0.995807	-1.47751	-0.629003	-0.99796
100384270	MYB	-2.07017	-0.220676	0.133266	-0.836463
100384296	G2-like	1.27491	0.686527	-0.153091	-0.478522
100384300	MYB	1.01472	0.0899604	-0.764443	-0.110754
100384320	TIG	0.299389	-0.400081	-0.396983	-0.117725
100384328	ARF	-0.641669	-0.854801	0.0132827	-0.647532
100384337	AP2-EREBP	-1.70594	0.996034	-0.299807	0.336802
100384376	NAC	0.910364	0.888966	-0.103459	1.74554
100384377	C2H2	NA	NA	NA	NA
100384380	AP2-EREBP	-2.2101	-3.19201	-2.68645	-0.0701793
100384382	MYB	0.227168	-0.0125669	0.0789625	0.0887457
100384404	MYB	-8.03119	-10.5981	-0.64831	-2.97288
100384415	NAC	NA	NA	NA	NA
100384437	AP2-EREBP	-0.726012	0.0765846	-0.658598	-0.914087
100384463	AP2-EREBP	0.905378	-0.455041	-0.439724	1.24951
100384464	Trihelix	-0.429724	-0.173891	-0.0138497	0.339708
100384507	AP2-EREBP	-2.0581	-1.36193	-0.926882	-1.30709
100384509	Alfin-like	-0.309635	-0.520167	-0.0715218	-0.28567
100384535	Trihelix	NA	NA	-5.01463	-6.01728
100384542	CPP	-1.87223	-1.64769	-2.23873	-1.45922
100384553	ARF	-0.550514	-1.01952	0.497901	-0.527987
100384564	Trihelix	-0.137105	-0.610401	0.0866691	-0.0746932
100384575	TCP	-0.0287885	0.0841402	0.167998	-0.35446
100384616	MYB	1.59726	2.73083	-4.8199	-0.131386
100384623	WRKY	0.687777	0.227843	0.0253963	1.88445
100384664	MYB	-0.521259	-0.190491	-0.148905	-0.402895
100384736	Tify	0.293844	0.117688	-0.0265654	0.0443128
100384757	MYB	-4.38002	-1.23265	-0.800313	0.0824003
100384828	C2H2	-0.0424887	-0.214305	-0.0281274	-0.113267
100384860	TCP	0.906128	2.80837	-0.461225	-0.0294656
100415938	MADS	4.81965	5.55395	-1.18727	0.0190355
100415939	MADS	2.95507	1.07769	0.222407	-0.668729
100501071	C2C2-Dof	-0.536362	-1.15093	0.027612	-0.884407
100501100	NAC	0.195775	-0.252588	0.637071	0.83596
100501207	LOB	-0.343255	-0.309124	-0.172895	-0.482354
100501241	TIG	-0.00333618	0.0180607	0.0906383	0.152483
100501242	TUB	-5.15763	-5.13954	-4.64266	-6.64531
100501397	TCP	-0.44792	-0.0525125	0.333561	-0.457489
100501452	TCP	NA	NA	NA	NA
100501507	WRKY	0.163866	-0.179104	0.137481	0.146794
100501518	WRKY	-0.162243	-0.559702	0.207791	0.586434
100501552	MYB	0.154012	0.0791885	0.236013	0.444401
100501680	NAC	0.540576	-2.02128	-1.17134	-0.125481
100501702	WRKY	0.214403	-1.57296	-0.874378	0.659031
100501773	ABI3VP1	NA	1.86889	-4.0403	0.788616
100501841	FHA	-0.464357	-0.344463	-0.381963	-0.5283
100501842	GRAS	0.400343	-0.508398	-0.0170153	0.790504
100501853	Alfin-like	1.01229	1.03039	NA	0.61208
100501856	LOB	1.59726	2.03039	0.444799	NA
100501880	C2H2	NA	NA	NA	NA
100502174	AP2-EREBP	1.40461	1.48982	-3.14016	1.3526
100502185	C2C2-YABBY	-3.12521	-0.905484	0.173126	0.452882
100502193	bHLH	-1.49834	-1.70778	-0.0161748	-0.628604
100502221	G2-like	-0.00169094	0.0257393	0.384856	-0.0324445
100502229	ABI3VP1	-0.455211	-0.483071	-0.0437037	0.0205482
100502236	MYB	-0.402744	-0.554577	-0.143937	-0.646654
100502241	MYB	0.346712	0.506824	-2.48481	-2.97288
100502252	GRAS	-0.493435	-0.840651	0.122945	-0.27592
100502296	AP2-EREBP	0.332382	-0.418745	-0.692705	1.45033
100502328	DBP	0.578132	0.224566	0.175312	0.0891686
100502330	bHLH	-3.36622	-0.527096	0.58666	-0.610593
100502366	CAMTA	-0.161212	-0.339853	-0.0762142	-0.456533
100502387	ARF	0.000993203	-0.829353	0.291818	-0.686578
100502392	SRS	3.59726	3.83774	-0.122242	-1.12489
100502393	ARF	-0.297386	-0.731142	0.387425	-0.505541
100502408	NAC	0.645582	1.00607	0.100089	0.337458
100502420	LIM	0.749259	0.767351	-1.14016	-0.557845
100502435	AP2-EREBP	-0.585182	-1.0591	-0.163748	-0.802285
100502464	AP2-EREBP	1.01229	NA	-2.17187	0.632839
100502466	C2H2	-3.46575	-1.67005	0.270557	-1.23536
100502477	G2-like	NA	0.0303857	-1.76165	-1.29481
100502480	ARF	-0.126078	-0.240841	-0.457431	-0.208922
100502488	Trihelix	-3.58974	-2.00049	0.144078	-1.19527
100502511	ABI3VP1	-0.577906	-0.928392	0.409023	0.00253986
100502540	bZIP	0.881171	1.46069	-0.119102	-0.323379
100533147	ABI3VP1	-0.320645	-0.468234	-0.0837942	-0.188204
100857063	ARF	-0.742719	-0.774232	-0.0819157	-0.375063
100857064	WRKY	NA	NA	-2.5552	-0.0553443
100857065	SRS	0.144083	-0.320049	-0.41988	0.520441
100857066	C3H	-0.1225	-0.00339606	0.0382066	-0.0646746
100857067	NAC	0.613023	0.368081	-1.48961	1.93177
100857076	MYB	-4.98771	-3.96961	-3.42967	-1.11039
101027207	SBP	-4.58345	-1.50921	-0.466873	-1.06194
101027251	HB	-1.08724	0.0776914	1.47033	0.804725
103625762	C2C2-Dof	0.261532	0.0422598	-0.00407822	-0.195275
103625763	C2C2-Dof	NA	NA	NA	NA
103625765	C2H2	2.45699	1.88878	-0.197204	3.47321
103625811	MYB	NA	NA	NA	NA
103625824	TCP	-2.1149	-2.35056	0.0642249	-1.0987
103625831	GeBP	-0.979436	-0.662714	-0.239504	-0.499274
103625838	NAC	1.62027	0.42204	-0.384205	0.490342
103625855	C2C2-Dof	0.275328	2.32317	-2.5552	0.24951
103625861	C2H2	0.209864	-0.00633091	0.236662	1.2836
103625915	bHLH	1.01229	0.0303857	-3.39908	-2.85424
103625927	GRAS	-0.641932	-0.81311	-1.10987	-0.788245
103625928	MYB	-0.123462	-0.0570031	0.183807	0.110917
103625936	MYB	-0.129528	-0.437332	0.339991	-0.0981015
103626030	FAR1	-0.40003	-0.529036	0.16344	0.0421238
103626034	C2C2-YABBY	1.37685	1.51346	0.113586	0.724023
103626050	ABI3VP1	NA	NA	1.02976	NA
103626051	ABI3VP1	NA	NA	NA	NA
103626052	C2C2-Dof	NA	NA	-3.97024	1.61208
103626067	FHA	-0.41655	-0.417838	0.119675	-0.301602
103626074	MYB	2.10498	0.823582	-0.34227	1.12276
103626102	Tify	-0.55822	-0.214722	-0.509925	-0.735593
103626167	AP2-EREBP	-0.532164	-0.0707094	0.193646	0.636985
103626248	Tify	0.853596	-2.23265	-0.385276	NA
103626260	TIG	-0.47015	-0.557251	0.297	0.110724
103626282	C3H	-0.170039	-0.127769	-0.0284317	0.326658
103626415	ARF	-0.278109	-0.386852	0.0201044	0.599999
103626417	G2-like	-1.16329	-2.19337	0.229535	-1.38958
103626423	G2-like	-2.5312	-1.49163	-0.0468174	-1.29248
103626446	SRS	0.542808	-1.13954	-2.53852	0.147748
103626469	NAC	-0.277213	-1.84408	-0.707204	0.802051
103626563	bZIP	-1.08225	-1.40271	0.410366	-0.865613
103626597	MYB	0.00289415	0.0193016	-0.529283	0.329594
103626605	ARF	-1.49178	-0.631141	-1.04974	-1.22587
103626673	PLATZ	0.49772	1.27693	-0.58453	0.856634
103626675	G2-like	-0.571033	-0.345345	0.243073	-0.370829
103626730	PLATZ	NA	NA	-5.45405	-3.28677
103626744	Trihelix	-0.649127	-0.66891	0.0889386	-0.869781
103626839	GRAS	0.0122933	-1.96961	-0.622315	-4.43231
103626867	PLATZ	NA	NA	NA	NA
103626929	MYB	-0.456242	-0.150393	-0.151591	-0.642911
103626984	NAC	-0.987707	-0.969614	-6.09952	-6.10217
103627002	G2-like	-1.13795	-0.882462	0.34387	-0.182335
103627057	AP2-EREBP	NA	NA	-2.14016	-3.14281
103627097	bHLH	NA	NA	-0.233273	-0.972882
103627102	C2C2-GATA	-2.22965	-1.21156	-0.11766	-1.26633
103627147	WRKY	0.489615	0.35796	-0.130703	1.74112
103627203	Trihelix	-0.210099	-0.286644	0.0917484	-0.253191
103627212	MYB	-1.66358	-0.0243269	NA	NA
103627263	Trihelix	-2.5754	-2.17125	-0.311275	-0.0508846
103627272	FAR1	-0.125283	-0.0926799	-0.00566102	0.136292
103627275	MYB	-0.179394	0.0558031	0.119817	0.222114
103627314	bHLH	-1.28936	-1.48808	0.329052	0.0822054
103627325	MYB	NA	NA	0.0897863	0.118458
103627335	NAC	1.56998	0.89272	-0.480243	0.761854
103627392	bHLH	-1.37068	-1.93755	0.385164	-0.972882
103627396	FAR1	0.0238598	0.0151189	0.0268981	0.108679
103627397	FAR1	-0.229478	-0.0132066	-0.0228285	0.0337236
103627461	TCP	-2.5423	-1.27628	-1.46981	-0.472453
103627463	AP2-EREBP	1.25108	1.31727	0.444799	0.764083
103627477	NAC	-1.57267	-2.13954	-1.67068	-1.08836
103627498	AP2-EREBP	0.489553	-0.0507873	-0.957602	0.480769
103627502	AP2-EREBP	NA	NA	-6.17969	-3.18234
103627519	FAR1	NA	NA	0.206639	0.725948
103627587	WRKY	0.182218	0.200311	-2.32171	-0.374981
103627615	bHLH	1.44441	0.426594	0.225087	-0.633635
103627668	C2C2-Dof	-0.268993	-0.281274	0.137425	-1.27056
103627680	C2C2-CO-like	-0.826377	-0.192007	-0.629276	-1.70376
103627690	Tify	NA	1.61535	-1.29217	-0.29481
103627702	E2F-DP	1.93829	1.29342	-0.259745	-0.22286
103627725	TCP	-0.525227	0.413221	0.0542145	-0.400303
103627747	mTERF	-0.595234	-0.778523	0.330239	0.0326139
103627811	GRF	NA	NA	-2.97024	-1.09841
103627833	MYB	NA	NA	-0.970238	-0.972882
103627878	NAC	2.06454	1.38551	-0.233273	-1.12175
103627889	G2-like	-0.636395	-0.894427	0.098531	-1.26693
103627930	MADS	NA	NA	NA	NA
103628041	FAR1	3.57088	1.38129	NA	NA
103628052	C2C2-Dof	NA	NA	0.0297615	-1.67332
103628054	MADS	NA	NA	NA	NA
103628065	E2F-DP	0.234222	0.0398816	-0.136636	-0.986136
103628178	FAR1	NA	NA	NA	NA
103628550	FAR1	NA	NA	NA	NA
103628565	bHLH	NA	NA	NA	NA
103628663	AP2-EREBP	0.504952	0.751313	-0.681592	0.451579
103628667	C2H2	NA	NA	NA	NA
103628691	MADS	NA	NA	NA	NA
103628738	ABI3VP1	1.16533	1.19163	-0.218224	0.361505
103628824	bHLH	NA	NA	NA	NA
103628851	RWP-RK	0.559781	-0.862699	NA	NA
103628879	WRKY	2.44525	4.16789	-1.83899	0.821327
103628889	AP2-EREBP	0.796565	0.108388	1.05114	1.84367
103628923	ABI3VP1	-1.22256	-1.19932	0.224974	-0.707565
103628959	MADS	0.780968	1.83009	-0.327173	0.10408
103628970	NAC	-0.0102745	0.111247	0.209433	0.070468
103628975	NAC	-3.57267	0.0303857	-1.17187	-0.796004
103628985	MYB	-0.342872	-0.133448	-0.0429649	-0.034246
103629107	NAC	NA	NA	-3.61409	-3.61674
103629130	GeBP	0.205559	0.370881	-0.144051	-0.20519
103629196	AP2-EREBP	-0.365271	-0.230593	0.160959	-0.26573
103629246	C2C2-Dof	-0.666168	-0.158648	-0.0549888	-0.0455596
103629255	GRAS	0.100774	-0.212805	0.0572628	-0.146214
103629377	MYB	-2.68815	-0.447662	-1.19263	-0.117272
103629431	FAR1	NA	NA	NA	NA
103629433	NAC	-2.79506	-0.607044	-0.811541	-2.81418
103629573	SRS	NA	NA	-4.5094	-0.012195
103629639	ARF	-0.300286	-0.761028	-0.264083	-1.07336
103629640	C3H	-0.769194	-0.537057	-0.137136	-0.01787
103629660	MADS	NA	0.937276	0.0297615	0.0271179
103629700	WRKY	0.107451	3.1127	-0.563191	0.872175
103629724	ARR-B	0.0122933	NA	0.0154062	1.631
103629727	bHLH	-2.15168	-1.56655	-2.06589	-1.53088
103629847	G2-like	-0.369061	-0.540447	-0.121852	-0.480951
103629850	NAC	NA	NA	-5.21817	-2.85824
103629895	GeBP	0.281209	0.309828	-0.046763	0.0776828
103629904	WRKY	NA	NA	NA	2.02712
103629936	MYB	-0.318146	-0.769485	NA	0.0271179
103629948	LIM	-0.243631	-0.375602	0.21103	-0.130052
103629955	E2F-DP	-0.753811	-0.345082	0.106788	0.0673102
103630034	AP2-EREBP	NA	NA	NA	NA
103630140	bHLH	0.404611	0.117849	-1.91012	0.0872389
103630174	MYB	-0.316931	-0.0770273	-0.451078	-0.797183
103630183	WRKY	NA	-0.969614	0.119029	1.43831
103630207	GRAS	1.01229	-1.42905	NA	NA
103630272	LOB	NA	NA	-4.72513	0.0271179
103630375	AP2-EREBP	4.40461	3.73083	-0.181743	0.661198
103630377	GRAS	0.147161	-0.0561218	-0.113664	0.63935
103630378	NAC	-0.187804	-0.116729	0.128647	0.177533
103630385	FAR1	-1.57267	NA	0.199687	0.727558
103630400	NAC	1.71273	1.20031	0.100151	1.06274
103630405	C2H2	-0.763442	-0.47485	0.195747	0.580126
103630411	TUB	0.576508	0.682499	-0.036674	0.346479
103630419	AP2-EREBP	1.49578	1.57538	-0.41565	3.1794
103630521	G2-like	-0.283251	-0.107699	-0.299075	-1.16282
103630535	GRAS	0.256873	0.229794	0.491342	-0.553122
103630553	AP2-EREBP	-0.353659	-0.36897	1.28478	2.38648
103630560	GRAS	-0.568754	-0.694435	0.561944	-0.547038
103630561	NOZZLE	NA	NA	NA	NA
103630625	HSF	0.128938	-2.63258	-0.342897	-0.330434
103630727	ARF	0.24309	0.528596	0.145204	-0.480999
103630736	AP2-EREBP	NA	NA	NA	NA
103630747	WRKY	1.01229	-1.29154	1.13285	0.130211
103630810	Sigma70-like	0.536485	0.163518	0.204802	-0.144625
103630854	bHLH	NA	NA	NA	NA
103630955	LOB	NA	NA	-2.5552	-2.55784
103630963	NAC	-2.30963	-3.29154	-0.756835	-0.972882
103630970	MYB	-0.265006	-0.752363	NA	3.74301
103631021	GRAS	-0.952941	-0.742204	0.199687	-0.699864
103631056	ABI3VP1	-0.0631589	-0.671778	0.0945318	-0.773811
103631075	ABI3VP1	NA	NA	NA	NA
103631088	bHLH	-1.47313	-1.06076	0.567529	-2.69336
103631098	LOB	-1.2101	-2.77697	-0.970238	-0.972882
103631153	AP2-EREBP	NA	NA	NA	NA
103631242	FHA	-1.35663	-1.55458	0.284849	-0.849438
103631257	FAR1	NA	NA	NA	NA
103631308	AP2-EREBP	NA	NA	NA	NA
103631497	MADS	NA	NA	NA	NA
103631522	FAR1	NA	NA	-1.4938	-0.852588
103631563	TCP	-0.0259409	-0.255919	NA	NA
103631576	GRAS	NA	NA	1.02976	NA
103631724	C2H2	-0.490817	-0.207962	0.0986884	0.113497
103631776	bHLH	NA	NA	-3.42967	-4.43231
103631782	AP2-EREBP	NA	NA	NA	0.0271179
103631785	AP2-EREBP	NA	NA	-2.97024	-3.97288
103631862	TIG	0.166437	0.74388	0.0959811	0.255105
103631878	WRKY	-2.57267	-1.55458	-0.812697	-0.503397
103631929	MADS	NA	1.08411	NA	NA
103631936	MYB	-0.372205	-0.18159	-0.0226001	-0.110671
103632001	CPP	-1.25449	-3.91447	-2.63582	-0.838233
103632119	bHLH	NA	NA	NA	NA
103632136	AP2-EREBP	0.441642	0.615348	0.152928	0.990718
103632191	WRKY	-0.402014	-0.580101	-0.0808378	-0.237937
103632222	FAR1	NA	NA	NA	0.933403
103632382	AP2-EREBP	-0.665779	0.0303857	-1.97024	1.61208
103632393	OFP	-3.57267	-0.969614	-2.5552	-2.14281
103632719	MYB	-2.30963	-2.29154	-2.77759	-1.19527
103632720	MYB	-2.24405	0.889523	-5.10585	-1.95095
103632723	FAR1	-0.249405	0.984884	NA	NA
103632725	MADS	-0.148171	-1.21754	-0.472739	-0.060345
103632734	NAC	-1.30963	-3.29154	0.0297615	-1.78024
103632755	bHLH	-0.402744	-0.969614	0.461478	0.0271179
103632911	FAR1	-0.377322	-0.569076	0.914284	-0.199391
103632950	NAC	0.888558	-1.76712	0.788753	0.172168
103632960	AP2-EREBP	0.749259	0.767351	-0.605474	2.64142
103632962	HSF	1.49257	0.328043	1.0047	1.40215
103633023	bHLH	-0.724672	0.708458	-0.686446	-2.91148
103633049	AP2-EREBP	0.939648	0.657659	2.25569	1.82908
103633075	HSF	0.5943	0.70291	-0.571981	-0.319714
103633089	SRS	1.01229	NA	-1.17187	-1.91148
103633124	Trihelix	-0.0792356	-0.0447729	0.0341343	0.902042
103633135	NAC	NA	1.03039	-0.691522	-0.618217
103633138	NAC	-5.07517	-2.05708	-1.59368	0.354099
103633146	RWP-RK	0.00595887	-1.19979	0.216712	-1.27791
103633171	bHLH	NA	-0.554577	-1.5552	-3.55784
103633192	FAR1	-0.578901	-0.189935	-0.0262163	0.0440577
103633213	C2C2-Dof	0.927637	0.542798	0.418503	0.741405
103633222	FAR1	0.0189879	0.120496	0.0045634	-0.0562915
103633307	FAR1	2.88676	2.78527	NA	NA
103633308	C2H2	-1.26318	-1.40621	-0.351329	-1.06041
103633352	C2H2	0.0390297	-0.188415	-0.141983	-0.202332
103633361	C3H	-1.85529	-1.0135	0.239847	-1.39574
103633422	MYB	NA	NA	NA	NA
103633436	TIG	-0.164501	-0.189838	0.084261	0.171286
103633471	TCP	-3.14298	-3.12489	1.48919	-0.235917
103633564	WRKY	1.53977	-0.665834	-0.968109	0.353727
103633565	Alfin-like	-0.164456	-0.621222	0.102374	-0.245562
103633580	EIL	-0.507081	0.97916	-3.50629	3.23433
103633666	MADS	NA	NA	-2.29217	-2.29481
103633674	NAC	NA	NA	NA	NA
103633749	AP2-EREBP	NA	NA	NA	NA
103633756	AP2-EREBP	0.867345	0.352314	0.259931	-0.354516
103633790	FAR1	-0.151205	-0.918988	0.202598	-0.506314
103633821	FAR1	-0.864132	-0.668003	NA	NA
103634024	bHLH	NA	NA	-5.25564	-0.503397
103634084	AP2-EREBP	-2.30963	-0.291542	-3.29217	1.34905
103634103	GRAS	-1.65067	2.19185	-0.192631	-1.45831
103634250	AP2-EREBP	-0.572669	1.76735	-0.64831	-2.38792
103634369	bHLH	NA	NA	NA	NA
103634376	GRAS	-2.90633	-1.27413	NA	NA
103634387	GRAS	NA	NA	NA	NA
103634527	C3H	NA	NA	NA	NA
103634535	MYB	NA	NA	NA	NA
103634592	G2-like	0.265797	0.148497	-0.281753	-0.0543523
103634602	NAC	1.17844	0.922358	0.0560938	0.939253
103634633	SBP	-0.483094	-0.84326	0.117207	0.655251
103634641	WRKY	1.43856	1.15967	-1.12224	0.0271179
103634651	MYB	-1.69344	-1.4689	0.115315	-0.802865
103634689	C3H	-2.19716	-1.71964	-2.36554	-0.937549
103634705	C3H	-0.864324	-0.600381	0.225567	-0.133347
103634720	NAC	1.12915	0.628612	-0.650986	0.170929
103634816	MYB	-0.0383328	-0.279159	-0.212439	-0.624959
103634898	MYB	0.327955	-0.0149858	-0.688936	0.856285
103634904	MYB	0.882014	1.846	0.299625	0.918209
103634916	NAC	-0.563895	0.622027	0.292804	0.219415
103634926	C2H2	0.290682	0.702152	-0.056283	0.303056
103634934	bHLH	-1.98771	0.837741	-1.19263	0.541691
103634944	AP2-EREBP	1.87068	2.22486	0.634624	1.07151
103634967	NOZZLE	-1.66578	-0.510183	1.22907	-0.698022
103634970	TCP	-1.30963	3.03039	-0.122242	-1.48746
103634995	AP2-EREBP	-2.67802	-3.11936	-0.415023	2.88001
103635017	RWP-RK	-0.792041	-0.963252	0.130343	-0.71091
103635024	C2H2	NA	NA	-3.92443	-3.34212
103635051	MYB	-1.44714	-0.621691	1.90708	2.42242
103635104	Trihelix	-4.84438	-5.61478	-0.387324	-0.349553
103635117	MYB	NA	NA	NA	NA
103635234	mTERF	-0.724672	-0.470185	-0.572538	-1.62538
103635292	AP2-EREBP	-1.14102	-1.98146	-0.0137401	-0.441269
103635319	NOZZLE	NA	NA	NA	-1.97288
103635327	FAR1	NA	NA	NA	NA
103635341	WRKY	-0.987707	-0.969614	0.515188	0.875115
103635353	WRKY	-0.402744	0.932205	-0.0477172	1.58351
103635354	AP2-EREBP	2.20494	2.83774	-2.36256	-1.47767
103635363	GRAS	0.317256	-1.47478	-0.0893336	-1.83037
103635377	C2C2-GATA	NA	NA	NA	NA
103635399	WRKY	-2.13066	-0.305217	0.404157	-0.0273299
103635409	bHLH	0.0411394	-0.100775	-0.0327448	-0.179211
103635477	LOB	-1.30963	-0.70658	-2.77759	-4.10217
103635561	bHLH	0.390805	0.708458	-1.62232	-1.62496
103635608	NAC	NA	NA	0.0297615	NA
103635637	NAC	-0.555723	-0.645823	0.0629436	0.226458
103635643	MADS	-0.402744	0.352314	0.55583	-1.29481
103635646	NAC	0.385245	0.281347	0.517427	0.161767
103635648	Alfin-like	-0.119546	-0.362351	0.0134523	0.0502903
103635674	SBP	-0.566196	-0.988016	0.229362	0.209904
103635740	MYB	NA	-3.75	NA	NA
103635796	WRKY	-2.57267	-3.55458	-1.97024	-0.826041
103635797	WRKY	-2.98771	-1.96961	-5.68448	-1.47767
103635802	G2-like	-0.131745	-0.341288	0.228389	0.144335
103635840	C2C2-Dof	-0.639783	-1.84408	-1.08572	0.134033
103635844	LOB	NA	1.61535	NA	NA
103635866	C2C2-GATA	-0.402744	2.15592	-1.17835	-0.791044
103635873	HSF	0.585081	0.690157	0.0737049	2.62196
103635916	MYB	NA	4.35231	-5.03633	-1.33853
103635941	LOB	-0.795062	-0.192007	-1.0577	-0.359905
103635944	AP2-EREBP	-0.807486	-0.482604	0.0212737	-0.923408
103635972	GRAS	-0.968598	-1.30362	0.114964	-1.19162
103635988	AP2-EREBP	-0.356941	-0.675883	1.2314	0.70519
103636015	bHLH	-2.4216	-1.41622	0.0644509	-0.566649
103636022	bHLH	-2.98771	-1.16226	0.707833	0.512545
103636034	WRKY	3.33422	NA	-4.64266	0.483976
103636044	PLATZ	NA	NA	NA	0.0271179
103636098	WRKY	0.199379	0.562607	2.38123	2.01463
103636132	WRKY	-0.592904	-1.75701	-0.586324	-0.353154
103636172	NOZZLE	NA	NA	NA	-0.567431
103636175	E2F-DP	NA	2.03039	-1.81824	-1.55784
103636180	GRAS	-1.30963	-1.29154	0.57033	0.567686
103636189	MYB	-0.637402	0.238406	0.436525	0.722956
103636205	MYB	-1.40274	-1.38465	0.292796	1.51254
103636228	ABI3VP1	NA	-0.969614	-4.29217	-1.29481
103636243	ABI3VP1	-4.05771	0.055544	-0.458244	-1.72341
103636279	bHLH	0.597256	-0.969614	0.159506	-1.10952
103636297	GRAS	-0.293266	-0.644099	0.346351	1.62346
103636329	FAR1	3.59966	NA	-2.02086	2.25062
103636373	C2H2	-1.18665	-1.12434	-0.5504	0.0640445
103636390	ARR-B	-0.922164	-0.377154	0.113467	-0.195501
103636453	MYB	0.700649	2.32558	0.00502898	1.5105
103636510	WRKY	-2.40213	-0.938205	0.23416	-0.312243
103636520	C2H2	NA	0.0303857	-0.970238	-0.972882
103636541	WRKY	-0.700049	-1.5145	0.0204236	0.53759
103636549	OFP	-1.49389	-2.94047	-0.10215	-1.75249
103636551	WRKY	0.0971822	0.940188	0.912948	1.82528
103636552	WRKY	NA	0.0303857	NA	NA
103636576	AP2-EREBP	-3.15763	-0.817611	1.74025	1.96
103636607	bHLH	0.287928	1.7132	-2.29217	-0.216033
103636617	WRKY	1.03782	1.84066	0.302877	0.0285247
103636625	CPP	0.0422029	0.367818	-0.179939	0.184386
103636634	C2C2-Dof	-0.402744	0.0303857	-1.71747	-0.135154
103636641	bZIP	-2.65067	-0.310651	-0.00871264	-0.761378
103636652	HSF	-0.0471396	0.041128	0.464773	1.02875
103636675	WRKY	-5.47956	-1.65411	-0.192631	-0.780237
103636710	C2H2	NA	NA	NA	NA
103636726	bHLH	NA	NA	-1.14016	-3.14281
103636729	MYB	NA	4.38512	NA	NA
103636802	OFP	-0.259009	0.360534	-0.694604	-0.697248
103636804	MADS	NA	NA	NA	NA
103636810	NAC	-0.732285	-0.686472	-0.464007	-1.50109
103636850	GRAS	-2.58674	-2.19668	-0.899355	-1.16109
103637009	C2C2-GATA	NA	NA	NA	NA
103637126	MYB	-0.920593	-2.04	1.61472	-0.557845
103637216	AP2-EREBP	-1.18934	-1.68582	1.75768	0.275045
103637295	C3H	0.317255	0.154593	0.91571	1.61259
103637365	FAR1	NA	1.68319	NA	NA
103637404	NAC	0.0122933	1.03039	1.4448	NA
103637431	MYB	NA	NA	NA	NA
103637478	SBP	-0.786291	-0.858397	0.102825	1.43052
103637652	C2C2-GATA	-0.492942	-0.522155	-1.08175	-0.448802
103637653	bHLH	-1.14387	-2.35228	0.255034	-1.29145
103637691	NAC	-0.483995	0.960447	-0.624464	0.685329
103637704	FAR1	NA	NA	NA	NA
103637745	WRKY	NA	NA	-3.14016	-1.14281
103637806	bHLH	NA	NA	1.61472	0.0271179
103637851	AP2-EREBP	-0.0156254	0.00611055	0.560729	0.186756
103637889	bZIP	-0.202975	0.351742	0.131243	-0.00536997
103637892	GeBP	0.19598	0.145508	-0.0292248	0.382011
103637942	ARF	-1.60819	-0.429964	0.33247	0.722422
103637976	bHLH	NA	NA	NA	NA
103637987	MYB	-1.19211	-1.28537	-0.00706273	0.176209
103638017	AP2-EREBP	0.857343	0.624152	0.606477	0.746818
103638019	C2H2	NA	NA	NA	NA
103638043	AP2-EREBP	NA	NA	NA	NA
103638091	AP2-EREBP	NA	-0.969614	NA	NA
103638172	MYB	-5.07517	-4.32011	-0.818235	1.10512
103638178	MYB	-1.37239	0.11223	NA	NA
103638266	FHA	-0.185572	-0.267531	0.0870854	0.0427224
103638434	NAC	-3.10318	-3.50013	-0.970238	0.126654
103638481	G2-like	NA	NA	-0.385276	0.349046
103638592	AP2-EREBP	NA	-0.969614	-0.64831	-1.97288
103638616	bHLH	2.23469	0.767351	-0.64831	2.58171
103638664	FAR1	-0.411514	-0.676833	0.159171	-0.440661
103638685	AP2-EREBP	-7.64592	-7.62783	-3.77759	-2.84164
103638687	MYB	NA	7.6673	-0.0724886	0.370152
103638690	MYB	NA	7.6673	-0.0724886	0.370152
103638691	MYB	-0.159531	0.49013	0.337712	0.122425
103638717	HB	-0.374836	-0.278006	0.167625	-0.186903
103638749	C3H	-0.331721	-0.182959	-0.00204804	-0.0147615
103638799	ARR-B	-0.769527	-0.137241	0.199687	1.11458
103638807	C2H2	-0.184104	0.724759	0.0297615	-0.215452
103638811	GRAS	NA	NA	-3.42967	-1.84735
103638821	WRKY	2.21741	1.69756	-1.199	0.967827
103638856	MYB	-0.144432	2.37198	NA	NA
103638861	AP2-EREBP	NA	NA	-4.86599	-4.24714
103638885	G2-like	0.853128	1.35873	-0.67683	0.0567399
103639007	TIG	-0.433652	-0.411824	0.167737	0.309511
103639063	WRKY	-0.0835221	-0.0839372	0.0907382	-0.00520685
103639087	ABI3VP1	-0.341344	-0.908214	1.00062	-0.368811
103639271	MADS	-4.51503	-0.650943	NA	NA
103639318	LIM	-0.584972	0.0442068	0.487178	-0.539494
103639329	AP2-EREBP	0.552862	0.856356	-0.14357	-0.177241
103639337	bHLH	-0.987707	-1.55458	-2.84471	-1.97288
103639380	C2H2	-0.124523	0.322646	-0.14151	-0.531525
103639394	bHLH	-0.724672	2.16789	NA	4.34905
103639412	TIG	-2.11309	-1.37209	0.0651252	-0.232611
103639421	NAC	1.11286	1.81233	NA	0.0271179
103639444	MYB	0.217538	0.169564	-0.00415663	0.327215
103639545	NAC	-0.464145	-1.16226	-0.64831	1.27985
103639566	C2H2	-0.205298	-0.0385617	0.301706	0.106213
103639589	G2-like	NA	NA	1.02976	NA
103639595	NAC	1.01229	NA	-2.67068	0.371072
103639757	MADS	NA	NA	NA	NA
103639781	WRKY	-0.12521	0.325842	-0.559527	-0.0437035
103639796	WRKY	-1.25074	-0.969614	-0.555201	0.442155
103639800	MYB	NA	NA	NA	NA
103639990	bHLH	-1.58148	-1.42187	NA	NA
103640045	GRAS	-0.306998	-0.587318	0.313454	0.891936
103640206	TUB	NA	NA	-0.292167	0.290152
103640273	GRAS	-0.058096	-1.77697	0.574082	-0.972882
103640333	Trihelix	-0.040952	-0.438342	NA	NA
103640404	NAC	-0.713255	-0.353015	-0.046206	-0.44151
103640421	ABI3VP1	NA	NA	NA	0.0271179
103640469	FAR1	0.960578	1.19352	-1.34319	0.0215369
103640511	C2C2-Dof	NA	NA	NA	-1.55784
103640516	TAZ	0.356895	0.669868	NA	NA
103640550	bHLH	NA	NA	NA	NA
103640555	FAR1	0.338253	-0.476574	1.69406	0.210398
103640601	ARF	-1.02658	-0.934638	-0.481357	-0.943592
103640687	NAC	NA	3.83774	1.02976	-0.165527
103640724	WRKY	-3.08924	-0.263797	-1.25644	-3.1948
103640777	FAR1	NA	NA	NA	NA
103640824	C2C2-GATA	NA	NA	NA	NA
103640877	MYB	-4.73617	0.272879	0.0348236	-0.203326
103640927	C2H2	-0.49273	-0.380712	-0.0792132	-0.580663
103641032	ABI3VP1	NA	NA	NA	NA
103641134	NAC	-0.555363	-2.05352	-0.258977	-1.59699
103641154	WRKY	-2.17213	-1.52601	-0.936023	-2.76874
103641166	RWP-RK	NA	NA	NA	1.61208
103641183	SBP	1.44664	1.68474	-0.411452	-0.020743
103641333	C3H	-0.134649	-0.122849	0.0877825	0.061546
103641342	MYB	1.93829	1.51581	-0.448059	0.894056
103641355	WRKY	0.543461	-0.109099	-0.201654	0.544801
103641360	bHLH	-2.0538	-0.104966	0.475173	-0.135154
103641361	bHLH	0.705982	0.695105	0.656453	0.425259
103641374	MYB	-0.88531	0.813203	NA	NA
103641377	MYB	NA	NA	NA	NA
103641406	C2H2	-4.02013	0.371423	0.0688143	-1.24297
103641411	MYB	-1.15206	-1.02753	-0.472254	0.139802
103641439	C3H	-0.0844519	-0.121709	-0.141898	-0.0644361
103641487	FAR1	NA	NA	NA	NA
103641503	TCP	-0.402744	-0.129395	-0.0804214	-0.202364
103641510	ABI3VP1	0.699135	0.480189	-0.414541	-0.325554
103641578	bHLH	NA	NA	-5.29217	-4.29481
103641593	Trihelix	-0.635405	-0.666222	-0.0527007	-0.0553443
103641601	AP2-EREBP	NA	NA	NA	NA
103641616	WRKY	-1.93919	-1.65551	0.0297615	-0.709848
103641655	GRAS	2.33422	3.61535	-3.14016	0.316625
103641671	ARF	-1.41769	-1.66264	-1.02069	-0.432791
103641704	FHA	0.379708	0.458568	0.0315584	0.035651
103641750	WRKY	-0.675763	-0.242633	-1.15611	-0.310752
103641765	NAC	-4.15763	-4.13954	NA	3.41944
103641806	C2C2-CO-like	0.217992	-0.302862	0.0884619	-0.767011
103641851	ARF	0.0122933	0.878383	0.0297615	-0.820879
103641861	TCP	-5.38002	-3.36193	-0.385276	-1.23592
103641866	AP2-EREBP	1.92376	0.99562	-0.112257	-1.27244
103641907	C2C2-GATA	-0.287795	-0.276757	0.306644	-0.271695
103641911	ABI3VP1	-1.52376	-1.24263	0.0297615	-0.692774
103641945	C2H2	-4.51127	-4.49318	0.357336	-2.70671
103641961	C2C2-Dof	-1.39007	0.112309	-0.00939771	1.30106
103642019	WRKY	1.23469	2.35231	-2.12778	1.09987
103642046	AP2-EREBP	2.16164	1.52627	0.820745	1.95012
103642138	FAR1	0.000896879	0.305789	-0.1638	-0.345669
103642139	FAR1	-0.308297	0.417509	-0.0357101	-0.217787
103642141	AP2-EREBP	-2.2007	-0.834685	0.112224	-1.84735
103642145	SBP	NA	NA	-1.29217	1.29015
103642166	ARF	-1.23563	5.02801	-2.97024	-2.78024
103642178	SBP	0.246942	0.0721873	0.24892	0.275342
103642210	OFP	NA	NA	0.927882	1.42567
103642245	MYB	-0.420377	-0.21484	-0.0951996	-0.736118
103642277	TIG	-0.481945	-1.41486	0.380486	0.481282
103642291	AP2-EREBP	0.66437	2.04746	-0.777593	2.07774
103642314	AP2-EREBP	NA	NA	-0.686446	-1.91148
103642400	ARF	-0.199035	-0.0370384	0.0770652	-0.0579808
103642409	ABI3VP1	NA	NA	NA	NA
103642514	AP2-EREBP	NA	NA	NA	NA
103642526	LOB	NA	NA	NA	NA
103642549	ABI3VP1	NA	NA	NA	NA
103642708	TIG	0.164077	0.251708	-0.0757225	0.124894
103642747	AP2-EREBP	-0.835704	-0.554577	-1.97024	2.02712
103642827	MYB	-5.26455	-1.1014	-0.0857157	0.414141
103642979	MADS	0.0437552	-0.388216	0.0372173	-0.490662
103643080	C2H2	-0.0362895	0.355873	0.305658	-0.739392
103643109	TCP	0.0379693	-0.386293	0.561331	0.544011
103643131	C2H2	-0.919688	-1.21879	0.100151	-1.03847
103643139	bHLH	-0.314517	1.85436	0.931581	1.15423
103643147	bZIP	0.637548	0.905498	-0.0242249	0.178821
103643169	AP2-EREBP	NA	NA	-2.29217	0.290152
103643223	MYB	-0.203937	-0.341091	-0.988935	-0.984752
103643271	MYB	-0.572669	3.61535	0.574082	0.349046
103643272	NAC	0.0122933	NA	-4.29217	-1.70985
103643278	MYB	-2.15763	1.44542	-1.00771	-2.93636
103643281	bHLH	0.105403	-0.20408	0.432521	1.18887
103643284	MADS	-0.645601	-0.147818	NA	NA
103643406	Alfin-like	NA	NA	NA	NA
103643482	MYB	-1.18934	1.59584	0.818257	0.530235
103643497	ARR-B	3.18222	3.93728	0.614724	0.61208
103643621	MYB	-4.72052	-1.89507	0.614724	0.0271179
103643668	GRAS	-0.0173015	-0.447008	0.901028	-1.16051
103643673	MYB	0.597256	1.83774	NA	NA
103643707	CPP	0.0971822	0.325842	0.233775	0.437583
103643720	LIM	-0.775562	-0.0968562	0.275645	0.465805
103643728	NAC	-8.20688	-5.60382	-1.23327	-3.55784
103643729	ABI3VP1	0.275328	-2.29154	-2.5552	-3.55784
103643730	ABI3VP1	-4.98771	-0.577297	0.811121	0.55068
103643731	ABI3VP1	0.49772	0.708458	0.174151	-0.0508846
103643732	ABI3VP1	-1.60068	-0.862699	-1.68073	-0.442367
103643733	ABI3VP1	-0.796941	-0.666703	0.248996	-0.143267
103643744	LOB	-4.22037	-1.18435	-1.34875	-1.02125
103643784	FAR1	-0.180409	-0.701582	-0.367129	-0.657753
103643848	C3H	0.288343	0.272233	0.179745	0.160028
103643875	TCP	NA	NA	-4.42967	-0.847351
103643889	C2C2-CO-like	-1.53935	-0.898259	-0.124064	-1.40985
103643917	FAR1	1.14348	1.62597	-0.35474	-0.562824
103643927	MYB	0.41019	0.241373	-0.165299	-0.43485
103643932	MYB	0.00193387	-0.151199	0.108928	0.0874646
103643942	GRAS	-1.60152	-1.87294	-1.94424	-1.11039
103643957	FHA	-1.30963	0.878383	-1.84471	-0.624959
103643992	Tify	-0.0755181	-0.0459484	NA	NA
103644077	MYB	-0.402744	-1.96961	-2.77759	-0.66476
103644106	FAR1	-0.178464	0.0920937	-0.128772	0.0418788
103644154	C2C2-GATA	-2.44714	-2.42905	-2.00266	-2.37727
103644175	HSF	0.908569	0.457949	0.138196	0.654917
103644185	MYB	-0.451286	-0.700209	-1.19733	-0.357871
103644186	FAR1	0.581617	1.29682	0.222407	0.734587
103644188	WRKY	-0.420666	-2.26507	0.280723	-1.52928
103644258	GRAS	0.289695	0.334455	0.174818	0.538188
103644304	C2H2	NA	-1.96961	-1.07628	1.23319
103644317	FAR1	-0.178055	-0.128936	0.0805523	-0.0436625
103644366	mTERF	-0.52032	-0.514695	0.136774	-0.552064
103644381	Trihelix	-2.32825	-1.80876	-0.00063676	-1.19373
103644384	AP2-EREBP	NA	1.03039	NA	NA
103644400	bHLH	NA	NA	NA	NA
103644491	AP2-EREBP	NA	NA	NA	NA
103644524	bHLH	0.0122933	1.61535	0.252154	0.24951
103644608	MYB	NA	NA	-0.773659	-4.30487
103644691	FAR1	NA	NA	NA	NA
103644746	FAR1	NA	NA	NA	NA
103644933	AP2-EREBP	0.234686	0.767351	0.560276	-2.14281
103645024	ABI3VP1	-0.402744	-0.969614	-0.42967	-0.184386
103645147	AP2-EREBP	NA	NA	NA	NA
103645166	MADS	NA	2.02315	NA	NA
103645168	TCP	-0.0259409	-0.255919	NA	NA
103645181	AP2-EREBP	-0.0338031	0.799652	0.713899	1.09828
103645223	NAC	0.227762	0.171892	0.0561694	0.550157
103645285	FAR1	NA	NA	1.42268	NA
103645487	AP2-EREBP	0.0122933	NA	-0.970238	NA
103645498	bHLH	0.282928	-1.2745	0.614724	-0.22299
103645531	C2C2-YABBY	-1.79506	-0.776969	-2.29217	0.875115
103645621	WRKY	NA	0.0303857	-0.970238	-0.972882
103645742	Trihelix	NA	NA	NA	NA
103645799	G2-like	-0.129063	0.289407	0.124279	-0.737666
103645821	AP2-EREBP	NA	NA	NA	0.349046
103645994	LFY	0.0122933	NA	-4.0577	-1.06034
103645995	WRKY	NA	NA	-3.18525	-0.673322
103646035	ABI3VP1	-0.182517	-0.164425	0.161445	-0.0666643
103646038	GRAS	0.0963005	-0.293055	0.354785	0.222438
103646088	bHLH	0.0122933	NA	-4.65206	-2.33278
103646101	C2H2	-0.835704	0.767351	0.416785	1.08157
103646120	AP2-EREBP	NA	NA	NA	0.0271179
103646159	AP2-EREBP	0.234686	0.904855	-0.763788	0.455961
103646221	G2-like	-0.277213	-0.107118	0.140793	0.427656
103646270	C2C2-CO-like	-0.0522847	-0.825301	0.124417	-0.580946
103646272	MADS	-0.612347	0.280315	0.0972201	-0.46861
103646273	RWP-RK	-0.144565	-0.544885	-0.0135275	-0.608267
103646318	FAR1	-0.337829	-0.193675	-0.0626594	-0.405239
103646360	MADS	-0.351486	-0.0168326	-0.125511	-0.0319613
103646413	NAC	NA	NA	-5.58495	-0.06403
103646418	ARF	-0.158172	-0.210858	0.360793	-0.39376
103646445	GRAS	0.396634	-1.25407	-0.157201	1.27211
103646512	S1Fa-like	0.236626	0.349593	-0.131292	0.25696
103646542	AP2-EREBP	-0.971734	-0.518572	-0.0127125	1.21613
103646543	Trihelix	-0.0444211	-0.161792	-0.222195	-0.958324
103646599	MYB	-0.633532	-0.384233	0.0397013	0.0601269
103646635	ARR-B	0.534013	-0.0672903	0.651419	-0.618217
103646729	FAR1	-1.61335	0.130256	-0.304835	0.828617
103646776	MYB	NA	NA	NA	NA
103646788	ABI3VP1	-0.748636	0.81844	-0.114918	-0.312818
103646885	C3H	-0.612611	-0.50639	-0.262049	0.430126
103647058	OFP	-1.40274	-3.96961	0.0786711	-0.371431
103647082	MYB	0.39515	-3.99818	NA	NA
103647123	C2C2-GATA	1.59726	NA	NA	3.34905
103647152	MYB	NA	NA	-5.5552	-2.23592
103647153	WRKY	NA	NA	NA	NA
103647154	WRKY	NA	NA	NA	NA
103647248	MYB	NA	NA	NA	0.0271179
103647357	MYB	NA	NA	NA	NA
103647411	Tify	0.381125	0.435789	-0.0611939	0.284125
103647446	MYB	-0.24228	-0.927794	0.252154	0.61208
103647483	HSF	0.872428	0.478819	-0.414777	0.219319
103647485	AP2-EREBP	-0.0767117	0.818232	0.249727	2.20644
103647540	bHLH	-0.205869	-1.01439	0.240369	-0.278549
103647555	NAC	1.14556	0.130637	0.490209	0.509079
103647589	MYB	0.929831	0.234341	-0.298454	0.0823896
103647596	bHLH	1.01229	0.0303857	NA	NA
103647602	AP2-EREBP	-0.350277	-1.13954	1.9959	0.712607
103647615	SRS	1.81965	2.03039	-6.71171	-0.428947
103647652	Trihelix	1.18075	1.27714	0.256748	0.879065
103647745	FAR1	NA	NA	NA	NA
103647749	bHLH	0.456273	0.612111	0.0438775	0.349143
103647769	AP2-EREBP	-0.157632	1.42525	-0.970238	-1.11039
103647790	GRAS	2.01229	1.03039	0.947299	0.0271179
103647798	bHLH	NA	NA	NA	NA
103647799	GRAS	3.59726	NA	-0.455665	0.219763
103647818	MYB	NA	NA	NA	NA
103647841	MYB	-0.923546	-1.28626	-0.783103	0.620812
103647946	EIL	-1.81778	-1.11163	-0.332809	-1.93636
103648003	WRKY	2.36377	1.29155	-0.702543	0.853687
103648024	bHLH	-1.2039	-3.8858	-0.34875	-3.08836
103648201	GRAS	1.01229	1.03039	NA	NA
103648225	bHLH	-0.797185	-1.02145	-1.66113	-2.03817
103648234	FAR1	8.30599	NA	-0.767413	1.94124
103648266	MYB	-4.80328	0.364557	-0.0929875	0.189138
103648466	AP2-EREBP	NA	NA	NA	NA
103648671	E2F-DP	-2.30963	-2.29154	NA	NA
103648739	MYB	0.0783798	0.268695	-0.139171	0.160981
103649134	FAR1	NA	NA	NA	NA
103649349	FAR1	0.0919775	0.0353725	0.716508	0.75046
103649359	GRAS	NA	NA	NA	NA
103649504	NAC	NA	0.0303857	NA	NA
103649526	WRKY	1.10225	0.7752	-0.344185	1.21501
103649531	C2H2	NA	NA	-1.29217	-2.29481
103649534	RWP-RK	-0.269316	-0.73665	0.0297615	-0.179333
103649622	bHLH	NA	NA	NA	-0.972882
103649624	C2H2	0.188574	0.0969479	0.315597	0.332062
103649650	WRKY	0.0752499	0.134481	-0.0769888	0.0982216
103649651	WRKY	0.711083	-0.34401	-0.458986	0.950497
103649675	BES1	1.59726	1.61535	1.61472	1.61208
103649797	MADS	-1.20204	-1.44779	-0.176925	-0.533597
103649841	AP2-EREBP	-0.980589	-0.755194	0.439251	-0.556407
103649851	LOB	NA	NA	0.0297615	0.0271179
103649908	bHLH	-0.583476	2.09701	-0.0796527	-0.0461207
103649967	NAC	0.233114	-0.349601	0.388275	0.878068
103650001	BSD	-0.104811	0.11237	-0.0879301	0.170243
103650023	C2C2-Dof	-0.823406	-0.79533	-0.403198	0.64727
103650062	WRKY	1.16204	-1.44605	-0.249311	0.475302
103650076	SBP	-0.328836	-0.738646	0.242584	-0.187467
103650125	Trihelix	-6.11699	-5.0989	-1.91777	-2.14281
103650192	GRAS	-1.53314	-1.77031	-1.21289	-1.18725
103650455	G2-like	-2.72467	-1.70658	-0.344634	-1.10217
103650490	NAC	1.74185	0.143761	0.418574	0.448611
103650537	FAR1	-1.35073	-2.56529	NA	NA
103650585	C3H	-1.14386	-0.864571	-0.0461873	0.113275
103650659	FAR1	0.356451	-0.0635537	0.394154	-1.03857
103650692	AP2-EREBP	-2.50228	0.708458	-4.31601	1.21532
103650720	bHLH	NA	NA	NA	NA
103650811	NAC	-2.09168	1.25304	NA	NA
103650817	Trihelix	-1.25074	-2.55458	0.614724	0.0271179
103650833	SBP	-0.542623	-0.955031	-0.773524	-1.23662
103650873	ABI3VP1	1.31185	1.03039	-0.323875	0.591019
103650883	AP2-EREBP	NA	NA	-9.77437	-2.45509
103650950	FAR1	-0.0329426	-1.20719	-0.755883	-0.430527
103650966	C2C2-Dof	NA	NA	0.515188	-1.29481
103650973	MYB	1.63443	0.954371	-0.426371	0.233569
103650975	NAC	-1.91371	-0.310651	-0.385276	-1.75049
103651023	G2-like	-1.06571	0.367421	-1.64009	0.963924
103651061	OFP	-1.79506	-1.19201	-2.24326	-1.50894
103651063	WRKY	NA	NA	-3.77759	-2.78024
103651065	WRKY	0.234686	-3.55458	-0.680732	0.10512
103651087	AP2-EREBP	NA	0.0303857	0.0297615	NA
103651111	AP2-EREBP	NA	NA	-1.97024	0.0271179
103651189	C2C2-Dof	-2.51127	-1.6352	-2.16664	0.128401
103651236	OFP	-0.59776	0.172405	-1.63582	0.54795
103651266	WRKY	1.66139	0.094516	-0.758734	0.56055
103651274	bHLH	-1.39983	-0.947058	0.560324	-0.114987
103651359	NOZZLE	NA	NA	-5.14016	-4.14281
103651369	Trihelix	0.0182019	-0.0953246	0.0951375	0.110641
103651451	MYB	3.01229	4.11785	-3.29217	0.290152
103651471	HSF	-0.572669	1.25278	-4.25564	-1.17082
103651472	WRKY	-1.82901	-0.695439	0.259243	0.812993
103651515	C3H	-0.551271	-0.469539	0.0745419	-0.0191288
103651689	Tify	0.183537	0.544086	-1.02831	-0.650165
103651699	WRKY	1.74926	1.03039	1.42831	-1.43231
103651790	FAR1	NA	NA	NA	0.0961595
103651946	G2-like	NA	NA	NA	NA
103652060	LOB	NA	NA	NA	NA
103652103	Tify	NA	NA	NA	NA
103652151	FAR1	-2.10499	-1.26865	NA	NA
103652188	C3H	-0.0254774	-1.65844	-0.402513	0.834962
103652243	GRAS	NA	NA	NA	NA
103652301	FAR1	NA	NA	0.0297615	0.129298
103652347	GRAS	-0.987707	0.466485	0.465861	0.939655
103652599	WRKY	NA	NA	NA	NA
103652607	TCP	NA	NA	NA	NA
103652665	GRAS	1.08268	0.0303857	-1.95682	3.42136
103652666	GRAS	0.481541	0.0993233	-0.0270543	0.843651
103652667	GRAS	0.0291217	-0.393419	0.226027	1.28904
103652715	GRAS	-0.876675	-0.471261	-0.129546	-0.180898
103652716	GRAS	NA	NA	NA	NA
103652718	FHA	-0.171497	-0.13944	0.111636	0.098131
103652720	MADS	NA	NA	NA	NA
103652759	bHLH	-1.34464	-0.635877	0.0297615	0.648606
103652793	LOB	NA	NA	NA	NA
103652837	zf-HD	-0.862176	-0.259121	-0.678776	-1.86905
103652853	AP2-EREBP	-0.913706	-2.21754	0.922846	0.541691
103652912	WRKY	0.651123	0.363156	-0.493425	0.0568652
103652935	MYB	NA	NA	NA	NA
103652960	bHLH	-1.19365	-1.61638	0.559422	-1.00278
103652968	MYB	-0.425716	-0.513452	-0.750222	0.897048
103653004	TIG	-0.480959	-2.35249	-0.399791	-2.70219
103653052	FAR1	-1.03501	-0.638408	-0.213967	-0.74516
103653213	SBP	-4.15763	-5.13954	0.267552	-3.43886
103653214	SBP	-0.659084	-0.0383271	0.449798	-1.97198
103653247	AP2-EREBP	NA	NA	-0.970238	0.0271179
103653294	bHLH	-1.57267	0.5609	-0.259745	0.152649
103653304	NAC	-5.44714	-5.42905	-1.19263	-0.458309
103653417	LOB	-1.56272	-1.50068	-0.18492	-0.469018
103653468	bHLH	-0.150436	0.29342	-0.209704	0.239779
103653470	MYB	-0.894597	-0.554577	-0.42967	-0.262389
103653493	zf-HD	-1.43517	-1.8765	NA	NA
103653624	MYB	-0.0995505	-0.0980093	0.221498	-0.0661646
103653625	C2H2	-0.196416	-0.145855	0.298114	-0.0721232
103653667	EIL	NA	NA	-5.29217	-1.48746
103653785	bHLH	-0.870886	-0.510154	NA	NA
103653810	ARF	-0.386162	-0.0714362	0.206337	-0.785903
103653847	NAC	-2.98771	-5.55458	0.35169	1.19704
103653860	WRKY	1.3018	1.50432	0.444799	0.24951
103653865	AP2-EREBP	1.14189	2.09145	0.564799	0.989837
103653867	AP2-EREBP	-0.572669	0.445423	-0.385276	0.61208
103653868	AP2-EREBP	-2.49021	-3.05708	-0.747846	-0.557845
103653910	AP2-EREBP	-0.0981307	-0.337346	-0.46203	0.446119
103653936	bHLH	-0.987707	0.615348	-2.42967	-1.84735
103654139	NAC	0.508251	-0.554577	-0.710719	-0.250735
103654176	bHLH	-0.450353	-0.0719052	-0.151402	-1.29658
103654188	MYB	NA	NA	-4.29217	-0.29481
103654272	LOB	-2.694	-3.37806	-0.658792	0.410098
103654285	WRKY	-1.98771	-3.96961	-0.385276	1.02712
103654303	C3H	-2.12076	-1.81396	-1.73141	-3.15156
103654359	NAC	0.842368	1.70176	0.556509	0.85872
103654380	OFP	-0.33563	1.68246	-1.16006	-1.46227
103654396	MYB	-0.146161	0.167625	-0.409123	-0.940001
103654460	MYB	-7.8332	-6.8151	-0.707204	-4.29481
103654474	WRKY	-0.854585	-1.961	0.156674	-1.23095
103654478	FAR1	0.0122933	NA	NA	-1.55784
103654491	C2H2	NA	NA	0.426183	-3.38382
103654498	SBP	0.0122933	0.615348	-3.36256	-3.14281
103654505	SBP	-0.500448	-0.645477	-0.0303484	-0.353427
103654627	GRAS	NA	NA	-5.77759	-5.78024
103654746	bZIP	-0.987707	-0.969614	-1.45567	-0.972882
103654858	Trihelix	-0.097942	-0.667833	0.0505773	-0.526978
103654892	ARF	-0.681604	-0.272383	-0.936815	0.720605
103654950	bZIP	-0.185625	-1.09829	0.0876246	-0.742859
103654954	BES1	-0.750147	-0.779011	-0.0173253	-0.398662
103655011	GRAS	-0.862176	0.818882	-1.4209	-1.00851
103655152	GRAS	NA	NA	NA	NA
103655290	MADS	-2.10318	-1.21062	-0.332809	-0.972882
103655302	C3H	-0.807134	-0.607044	NA	NA
103655377	FAR1	1.80525	2.26649	0.842993	1.03226
103655480	AP2-EREBP	NA	NA	-0.970238	NA
103655506	MADS	-0.694348	-0.0608879	0.0882285	-0.451777
103655563	bHLH	NA	NA	NA	NA
103655619	ABI3VP1	0.0582296	-0.527256	0.510153	0.502456
103655647	OFP	-0.894597	-1.21354	-0.214164	0.235705
103655729	AP2-EREBP	3.18222	2.35231	-0.192631	0.61208
103655764	FAR1	2.41283	2.4669	NA	NA
103655773	AP2-EREBP	-2.57267	-2.55458	0.515188	0.0271179
103655784	C2C2-GATA	NA	NA	NA	NA
103655789	C2C2-GATA	NA	NA	-0.970238	NA
103655818	MADS	-1.55225	0.453145	0.546397	0.221825
103656038	mTERF	NA	NA	NA	NA
103656040	Alfin-like	-0.271344	-0.217654	0.0900738	-0.252751
107161152	LOB	-5.07517	-2.05708	1.00279	0.764083
107228387	C2C2-GATA	0.112195	-0.00147985	0.169818	0.322382
107275227	NAC	0.325954	1.26742	-1.7035	-1.05295
107305672	G2-like	0.0533394	-0.419846	0.613062	0.00309399
107436074	GeBP	-5.57267	-2.96961	-0.362556	-1.3652
107457600	WRKY	NA	NA	NA	1.24951
107522107	G2-like	-1.29891	0.0303857	0.087444	-0.112236
107546771	WRKY	-0.21491	-0.809328	-0.12179	0.250323
107546774	OFP	-1.76433	-1.44815	-0.215604	-0.210166
109617030	WRKY	1.63682	1.7373	-0.466418	1.73669
109939207	WRKY	0.601663	0.958474	-1.07604	1.04291
109939235	AP2-EREBP	1.11338	1.46851	0.138286	0.741363
109939245	MYB	0.912527	0.264118	-0.314628	0.443802
109939325	Trihelix	1.07717	1.12964	0.251785	1.1806
109939361	FAR1	-1.63895	0.748301	0.753149	1.06628
109939433	NAC	-7.11699	-7.0989	NA	NA
109939610	G2-like	-0.165245	-0.732115	-0.431819	-0.810611
109939645	FAR1	-0.0125101	-0.78519	NA	NA
109939773	SBP	-0.0344351	-0.519594	-0.617177	0.369779
109939901	MYB	-0.0712014	1.42651	-1.91938	1.66105
109940136	FAR1	NA	NA	-0.970238	0.0271179
109940394	FAR1	NA	NA	NA	NA
109940493	FAR1	NA	NA	NA	NA
109940641	MYB	NA	0.0303857	NA	NA
109940795	HSF	NA	0.0303857	-3.60251	-2.11972
109940829	FAR1	NA	NA	-1.56354	-2.12627
109940870	TCP	-1.57267	-1.6649	0.0709188	-0.305286
109940963	FAR1	NA	NA	NA	NA
109941004	FAR1	NA	NA	NA	NA
109941190	MYB	NA	NA	NA	NA
109941338	GeBP	NA	NA	NA	NA
109941521	BSD	0.0722292	0.35118	-0.411178	0.152696
109941760	AP2-EREBP	-0.120973	-0.472115	0.730201	0.48655
109941915	FAR1	NA	NA	NA	NA
109941918	FAR1	NA	NA	NA	NA
109942267	VOZ	-0.153646	0.0187275	-0.970238	NA
109942268	WRKY	-0.180352	-0.969614	-0.758734	0.171508
109942651	C2C2-Dof	0.0542839	-0.0117115	0.035959	-0.329774
109942653	FAR1	NA	NA	-1.49334	-1.92894
109942763	FAR1	NA	NA	NA	NA
109942907	Alfin-like	NA	NA	NA	NA
109942918	C2H2	NA	NA	NA	NA
109942933	FAR1	NA	NA	1.41027	NA
109942989	WRKY	-0.635699	-0.976237	-0.248223	-0.840991
109942996	C2H2	-2.8556	-1.83751	-0.758734	-0.585221
109943041	AP2-EREBP	1.92831	1.06433	-0.799568	0.852572
109943104	TAZ	0.614387	-1.11861	0.0888972	-0.525374
109943268	MYB	0.598832	NA	-1.20762	-4.5494
109943270	MYB	0.199604	-2.93124	NA	NA
109943456	TAZ	0.847697	1.32094	NA	NA
109943494	LOB	1.59726	2.61535	-1.59317	-1.23967
109943509	Trihelix	0.303846	-0.284442	-0.102865	0.391341
109943658	AP2-EREBP	1.79209	0.836375	0.838307	1.88941
109943726	C2H2	NA	NA	NA	NA
109944008	MYB	NA	NA	-4.5552	-0.75049
109944050	bHLH	-3.88107	-0.244738	NA	NA
109944078	ABI3VP1	0.0767996	-0.115772	0.215598	-0.0815339
109944172	GRAS	-1.93934	-2.10712	-0.385276	-0.165527
109944520	MYB	NA	NA	NA	NA
109944800	TIG	-0.653385	-4.51353	-0.0897993	-0.397041
109944976	MYB	2.01229	NA	NA	NA
109945248	MYB	NA	0.0886843	NA	NA
109945271	bHLH	NA	NA	NA	NA
109945291	G2-like	-4.04178	-2.49318	0.43186	-0.136381
109945313	bHLH	NA	NA	NA	NA
109945560	C2C2-CO-like	-0.0624447	0.651314	0.184758	0.459053
109945610	AP2-EREBP	-1.04134	-0.160756	0.851056	0.724322
109945702	FAR1	NA	NA	NA	3.59758
109945927	FAR1	0.554023	0.336899	NA	NA
109945977	mTERF	NA	NA	NA	NA
